# Supplementary material for: Crystal structure of a dicationic PdII dimer containing a 2-[(diisopropylphosphanyl)methyl]quinoline-8-thiolate pincer ligand
Source: Acta Crystallogr E Crystallogr Commun. 2022 Jan 1;78(Pt 1):18–22. doi: 10.1107/S2056989021012561 (PMC8739195; doi:10.1107/S2056989021012561)
Supplement: Supplementary file 1 [file e-78-00018-sup1.cif]

##############################################################################
#                                                                            #
# This CIF contains the data in a paper accepted for publication in          #
# Acta Crystallographica Section E. It conforms to the requirements of       #
# Notes for Authors for Acta Crystallographica Section E, and has been       #
# peer reviewed under the auspices of the IUCr Commission on Journals.       #
#                                                                            #
# Full details of the Crystallographic Information File format               #
# are given in the paper "The Crystallographic Information File (CIF):       #
# a New Standard Archive File for Crystallography" by S. R. Hall, F. H.      #
# Allen and I. D. Brown [Acta Cryst. (1991), A47, 655-685].                  #
#                                                                            #
# The current version of the core CIF dictionary is obtainable from          #
# ftp://ftp.iucr.org/pub/cif_core.dic.                                       #
#                                                                            #
# Software is freely available for graphical display of the structure(s)     #
# in this CIF. For information consult the CIF software page                 #
# http://www.iucr.org/resources/cif/software.                                #
#                                                                            #
# This file may be used for bona fide research purposes within the           #
# scientific community so long as proper attribution is given to the journal # 
# article from which it was obtained.                                        #
#                                                                            #
##############################################################################
data_I
_audit_creation_method     'SHELXL-2018/3'
_journal_date_recd_electronic     2021-11-16
_journal_date_accepted     2021-11-25
_journal_name_full     'Acta Crystallographica, Section E'
_journal_year     2022
_journal_volume     78
_journal_issue      1
_journal_page_first     0
_journal_page_last     0
_journal_paper_category     GM
_journal_paper_doi     10.1107/S2056989021012561
_journal_coeditor_code     ZQ2270
_publ_contact_author_name     'Didier Bourissou'
_publ_contact_author_address
;
Laboratoire H\'et\'erochimie Fondamentale et Appliqu\'ee, LHFA UMR-CNRS 5069,
 Universit\'e Paul Sabatier, 118 route de Narbonne, 31062 Toulouse Cedex 09,
 France
;
_publ_contact_author_email     'dbouriss@chimie.ups-tlse.fr'
_publ_contact_author_fax     ?
_publ_contact_author_phone     ?
_publ_section_title
;
Crystal structure of a dicationic Pd^II^ dimer containing a
2-[(diisopropylphosphanyl)methyl]quinoline-8-thiolate pincer ligand
;
loop_
    _publ_author_name
    _publ_author_footnote
    _publ_author_address
    'Clerc, Arnaud' .
;
Laboratoire H\'et\'erochimie Fondamentale et Appliqu\'ee, LHFA UMR-CNRS 5069,
Universit\'e Paul Sabatier, 118 route de Narbonne, 31062 Toulouse Cedex 09,
France
;
    'Saffon-Merceron, Nathalie' .
;
Universit\'e de Toulouse III Paul Sabatier, Institut de Chimie de Toulouse, ICT
UAR 2599, 118
route de Narbonne, F-31062 Toulouse,
France
;
    'Monot, Julien' .
;
Laboratoire H\'et\'erochimie Fondamentale et Appliqu\'ee, LHFA UMR-CNRS 5069,
Universit\'e Paul Sabatier, 118 route de Narbonne, 31062 Toulouse Cedex 09,
France
;
    'Martin Vaca, Blanca' .
;
Laboratoire H\'et\'erochimie Fondamentale et Appliqu\'ee, LHFA UMR-CNRS 5069,
Universit\'e Paul Sabatier, 118 route de Narbonne, 31062 Toulouse Cedex 09,
France
;
    'Bourissou, Didier' .
;
Laboratoire H\'et\'erochimie Fondamentale et Appliqu\'ee, LHFA UMR-CNRS 5069,
Universit\'e Paul Sabatier, 118 route de Narbonne, 31062 Toulouse Cedex 09,
France
;
_publ_section_synopsis
;
A dicationic Pd^II^ dimer containing a
[2-(methylenphosphanyl)-8-thiolatequinoline] pincer ligand was isolated and
its crystal structure determined.
;
_chemical_name_systematic
;
Bis{2-[(diisopropylphosphanyl)methyl]quinoline-8-thiolato}palladium(II)
bis(hexafluoridoantimonate) dichloromethane monosolvate)
;
_chemical_name_common     ?
_chemical_formula_moiety     'C32 H42 N2 P2 Pd2 S2 2+, 2(F6 Sb -), C H2 Cl2'
_chemical_formula_sum     'C33 H44 Cl2 F12 N2 P2 Pd2 S2 Sb2'
_chemical_formula_iupac     '[Pd2 (C32 H42 N2 P2 S2)] (Sb F6)2 , C H2 Cl2'
_chemical_formula_weight     1349.96
_chemical_melting_point     ?
_space_group_crystal_system     orthorhombic
_space_group_name_H-M_alt     'P b c a'
_space_group_name_Hall     '-P 2ac 2ab'
loop_
    _space_group_symop_operation_xyz
    'x, y, z'
    '-x+1/2, -y, z+1/2'
    '-x, y+1/2, -z+1/2'
    'x+1/2, -y+1/2, -z'
    '-x, -y, -z'
    'x-1/2, y, -z-1/2'
    'x, -y-1/2, z-1/2'
    '-x-1/2, y-1/2, z'
_cell_length_a     23.5167(19)
_cell_length_b     16.1492(14)
_cell_length_c     24.0414(18)
_cell_angle_alpha     90
_cell_angle_beta     90
_cell_angle_gamma     90
_cell_volume     9130.3(13)
_cell_formula_units_Z     8
_cell_measurement_reflns_used     9991
_cell_measurement_theta_min     2.97
_cell_measurement_theta_max     21.96
_cell_measurement_temperature     193(2)
_exptl_crystal_description     plate
_exptl_crystal_colour     yellow
_exptl_crystal_size_max     0.100
_exptl_crystal_size_mid     0.080
_exptl_crystal_size_min     0.040
_exptl_crystal_density_diffrn     1.964
_exptl_crystal_density_meas     ?
_exptl_crystal_density_method     ?
_exptl_crystal_F_000     5232
_exptl_absorpt_coefficient_mu     2.301
_exptl_absorpt_correction_type     multi-scan
_exptl_absorpt_process_details
;
(SADABS; Bruker, 2014)
;
_exptl_absorpt_correction_T_min     0.6765
_exptl_absorpt_correction_T_max     0.7283
_diffrn_ambient_temperature     193(2)
_diffrn_source     'Incoatec microfocus sealed tube'
_diffrn_radiation_type     MoK\a
_diffrn_radiation_wavelength     0.71073
_diffrn_measurement_device_type     'Bruker Kappa APEXII CCD Quazar'
_diffrn_measurement_method     'Phi and omega scans'
_diffrn_detector_area_resol_mean     ?
_diffrn_reflns_number     152552
_diffrn_reflns_av_R_equivalents     0.1223
_diffrn_reflns_av_unetI/netI     0.0630
_diffrn_reflns_theta_min     1.903
_diffrn_reflns_theta_max     26.899
_diffrn_reflns_theta_full     25.242
_diffrn_measured_fraction_theta_max     0.994
_diffrn_measured_fraction_theta_full     0.996
_diffrn_reflns_limit_h_min     -29
_diffrn_reflns_limit_h_max     29
_diffrn_reflns_limit_k_min     -20
_diffrn_reflns_limit_k_max     20
_diffrn_reflns_limit_l_min     -30
_diffrn_reflns_limit_l_max     30
_refine_special_details     ?
_reflns_number_total     9812
_reflns_number_gt     6263
_reflns_threshold_expression     'I > 2\s(I)'
_refine_ls_structure_factor_coef     Fsqd
_refine_ls_matrix_type     full
_refine_ls_R_factor_all     0.0959
_refine_ls_R_factor_gt     0.0458
_refine_ls_wR_factor_gt     0.0928
_refine_ls_wR_factor_ref     0.1132
_refine_ls_goodness_of_fit_ref     1.012
_refine_ls_restrained_S_all     1.143
_refine_ls_number_reflns     9812
_refine_ls_number_parameters     577
_refine_ls_number_restraints     213
_refine_ls_hydrogen_treatment     constr
_refine_ls_weighting_scheme     calc
_refine_ls_weighting_details
             'w=1/[\s^2^(Fo^2^)+(0.0384P)^2^+45.7164P] where P=(Fo^2^+2Fc^2^)/3'
_atom_sites_solution_hydrogens     geom
_atom_sites_solution_primary     dual
_atom_sites_solution_secondary     difmap
_refine_ls_shift/su_max     0.002
_refine_ls_shift/su_mean     0.000
_refine_diff_density_max     1.496
_refine_diff_density_min     -1.066
_refine_ls_extinction_method     none
_refine_ls_extinction_coef     .
loop_
    _atom_type_symbol
    _atom_type_description
    _atom_type_scat_dispersion_real
    _atom_type_scat_dispersion_imag
    _atom_type_scat_source
    'C' 'C' 0.0033 0.0016
                         'International Tables Vol C Tables 4.2.6.8 and 6.1.1.4'
    'H' 'H' 0.0000 0.0000
                         'International Tables Vol C Tables 4.2.6.8 and 6.1.1.4'
    'Cl' 'Cl' 0.1484 0.1585
                         'International Tables Vol C Tables 4.2.6.8 and 6.1.1.4'
    'F' 'F' 0.0171 0.0103
                         'International Tables Vol C Tables 4.2.6.8 and 6.1.1.4'
    'N' 'N' 0.0061 0.0033
                         'International Tables Vol C Tables 4.2.6.8 and 6.1.1.4'
    'P' 'P' 0.1023 0.0942
                         'International Tables Vol C Tables 4.2.6.8 and 6.1.1.4'
    'Pd' 'Pd' -0.9988 1.0072
                         'International Tables Vol C Tables 4.2.6.8 and 6.1.1.4'
    'S' 'S' 0.1246 0.1234
                         'International Tables Vol C Tables 4.2.6.8 and 6.1.1.4'
    'Sb' 'Sb' -0.5866 1.5461
                         'International Tables Vol C Tables 4.2.6.8 and 6.1.1.4'
_computing_data_collection
;
APEX2 (Bruker, 2014)
;
_computing_cell_refinement
;
SAINT (Bruker, 2014)
;
_computing_data_reduction
;
SAINT (Bruker, 2014)
;
_computing_structure_solution
;
SHELXT (Sheldrick, 2015a)
;
_computing_structure_refinement
;
<i>SHELXL2018/3</i> (Sheldrick, 2015b)
;
_computing_molecular_graphics
;
SHELXTL (Sheldrick, 2008) and Mercury (Macrae <i>et al</i>,
2020)
;
_computing_publication_material
;
PLATON (Spek, 2020) and publCIF (Westrip, 2010)
;
loop_
    _atom_site_type_symbol
    _atom_site_label
    _atom_site_fract_x
    _atom_site_fract_y
    _atom_site_fract_z
    _atom_site_U_iso_or_equiv
    _atom_site_adp_type
    _atom_site_calc_flag
    _atom_site_occupancy
    _atom_site_disorder_assembly
    _atom_site_disorder_group
    Pd Pd1 0.57179(2) 0.75620(3) 0.64839(2) 0.02433(12) Uani d 1 . .
    Pd Pd2 0.45502(2) 0.74339(3) 0.67769(2) 0.02348(12) Uani d 1 . .
    P P1 0.61946(7) 0.69467(10) 0.57882(7) 0.0291(4) Uani d 1 . .
    P P2 0.37442(7) 0.81155(10) 0.65817(7) 0.0268(4) Uani d 1 . .
    S S1 0.51907(7) 0.84184(10) 0.70934(6) 0.0284(4) Uani d 1 . .
    S S2 0.52977(7) 0.65162(10) 0.69984(7) 0.0304(4) Uani d 1 . .
    N N1 0.5978(2) 0.8622(3) 0.6110(2) 0.0248(11) Uani d 1 . .
    N N2 0.4144(2) 0.6430(3) 0.6462(2) 0.0243(11) Uani d 1 . .
    C C1 0.6648(3) 0.7812(4) 0.5584(3) 0.0311(15) Uani d 1 . .
    H H1A 0.701799 0.776732 0.577766 0.037 Uiso calc 1 . .
    H H1B 0.671982 0.778550 0.517885 0.037 Uiso calc 1 . .
    C C2 0.6380(3) 0.8623(4) 0.5723(3) 0.0270(14) Uani d 1 . .
    C C3 0.5708(3) 0.9343(4) 0.6262(3) 0.0285(14) Uani d 1 . .
    C C4 0.5282(3) 0.9334(4) 0.6688(2) 0.0274(14) Uani d 1 . .
    C C5 0.5009(3) 1.0053(4) 0.6821(3) 0.0355(16) Uani d 1 . .
    H H5 0.472562 1.005157 0.710333 0.043 Uiso calc 1 . .
    C C6 0.5141(3) 1.0796(4) 0.6546(3) 0.046(2) Uani d 1 . .
    H H6 0.493775 1.128646 0.663638 0.056 Uiso calc 1 . .
    C C7 0.5560(3) 1.0825(4) 0.6149(3) 0.0418(18) Uani d 1 . .
    H H7 0.565065 1.133373 0.597251 0.050 Uiso calc 1 . .
    C C8 0.5854(3) 1.0096(4) 0.6005(3) 0.0328(16) Uani d 1 . .
    C C9 0.6293(3) 1.0089(4) 0.5603(3) 0.0352(16) Uani d 1 . .
    H H9 0.640761 1.058936 0.542901 0.042 Uiso calc 1 . .
    C C10 0.6549(3) 0.9363(4) 0.5467(3) 0.0360(16) Uani d 1 . .
    H H10 0.684390 0.935601 0.519667 0.043 Uiso calc 1 . .
    C C11 0.6661(3) 0.6081(4) 0.5938(3) 0.0432(19) Uani d 1 . .
    H H11 0.641178 0.558737 0.599777 0.052 Uiso calc 1 . .
    C C12 0.6989(4) 0.6226(5) 0.6488(3) 0.059(2) Uani d 1 . .
    H H12A 0.722728 0.574233 0.656806 0.089 Uiso calc 1 . .
    H H12B 0.671824 0.630923 0.679202 0.089 Uiso calc 1 . .
    H H12C 0.723057 0.671770 0.645046 0.089 Uiso calc 1 . .
    C C13 0.7053(4) 0.5874(5) 0.5455(4) 0.067(3) Uani d 1 . .
    H H13A 0.731357 0.633794 0.538993 0.101 Uiso calc 1 . .
    H H13B 0.682578 0.577628 0.511957 0.101 Uiso calc 1 . .
    H H13C 0.727221 0.537571 0.554384 0.101 Uiso calc 1 . .
    C C14 0.5769(3) 0.6701(4) 0.5169(3) 0.0381(17) Uani d 1 . .
    H H14 0.603766 0.662319 0.485083 0.046 Uiso calc 1 . .
    C C15 0.5379(3) 0.7421(5) 0.5027(3) 0.055(2) Uani d 1 . .
    H H15A 0.515430 0.728286 0.469620 0.082 Uiso calc 1 . .
    H H15B 0.560770 0.791607 0.495211 0.082 Uiso calc 1 . .
    H H15C 0.512291 0.752911 0.534025 0.082 Uiso calc 1 . .
    C C16 0.5430(4) 0.5895(5) 0.5238(3) 0.055(2) Uani d 1 . .
    H H16A 0.515351 0.596008 0.553935 0.083 Uiso calc 1 . .
    H H16B 0.569058 0.544039 0.532664 0.083 Uiso calc 1 . .
    H H16C 0.522942 0.577044 0.489023 0.083 Uiso calc 1 . .
    C C17 0.3362(3) 0.7327(4) 0.6178(3) 0.0331(16) Uani d 1 . .
    H H17A 0.295987 0.731432 0.629853 0.040 Uiso calc 1 . .
    H H17B 0.336994 0.748252 0.577947 0.040 Uiso calc 1 . .
    C C18 0.3612(3) 0.6488(4) 0.6244(3) 0.0311(15) Uani d 1 . .
    C C19 0.3333(3) 0.5775(4) 0.6056(3) 0.0341(16) Uani d 1 . .
    H H19 0.295630 0.581288 0.591709 0.041 Uiso calc 1 . .
    C C20 0.3598(3) 0.5032(4) 0.6072(3) 0.0351(17) Uani d 1 . .
    H H20 0.340085 0.455065 0.595184 0.042 Uiso calc 1 . .
    C C21 0.4163(3) 0.4960(4) 0.6265(3) 0.0308(15) Uani d 1 . .
    C C22 0.4467(3) 0.4207(4) 0.6265(3) 0.0385(18) Uani d 1 . .
    H H22 0.428883 0.371171 0.614199 0.046 Uiso calc 1 . .
    C C23 0.5014(4) 0.4194(4) 0.6440(3) 0.0446(19) Uani d 1 . .
    H H23 0.522041 0.368879 0.643264 0.053 Uiso calc 1 . .
    C C24 0.5279(3) 0.4912(4) 0.6632(3) 0.0383(17) Uani d 1 . .
    H H24 0.566472 0.488814 0.675010 0.046 Uiso calc 1 . .
    C C25 0.4995(3) 0.5650(4) 0.6654(2) 0.0283(15) Uani d 1 . .
    C C26 0.4427(3) 0.5686(4) 0.6464(2) 0.0257(14) Uani d 1 . .
    C C27 0.3749(3) 0.9063(4) 0.6176(3) 0.0360(16) Uani d 1 . .
    H H27 0.388653 0.951774 0.642469 0.043 Uiso calc 1 . .
    C C28 0.4167(3) 0.8992(5) 0.5693(3) 0.0457(19) Uani d 1 . .
    H H28A 0.402839 0.857879 0.542684 0.069 Uiso calc 1 . .
    H H28B 0.454011 0.882220 0.583404 0.069 Uiso calc 1 . .
    H H28C 0.420108 0.952991 0.550674 0.069 Uiso calc 1 . .
    C C29 0.3144(3) 0.9306(5) 0.5971(4) 0.058(2) Uani d 1 . .
    H H29A 0.315917 0.984838 0.578951 0.086 Uiso calc 1 . .
    H H29B 0.288394 0.933056 0.628914 0.086 Uiso calc 1 . .
    H H29C 0.300799 0.889035 0.570524 0.086 Uiso calc 1 . .
    C C30 0.3325(3) 0.8286(4) 0.7209(3) 0.0330(16) Uani d 1 . .
    H H30 0.293211 0.845049 0.709329 0.040 Uiso calc 1 . .
    C C31 0.3281(3) 0.7487(5) 0.7547(3) 0.0458(19) Uani d 1 . .
    H H31A 0.366266 0.730653 0.765698 0.069 Uiso calc 1 . .
    H H31B 0.310159 0.705558 0.732012 0.069 Uiso calc 1 . .
    H H31C 0.305098 0.758646 0.788001 0.069 Uiso calc 1 . .
    C C32 0.3579(3) 0.8998(5) 0.7557(3) 0.051(2) Uani d 1 . .
    H H32A 0.337543 0.903830 0.791199 0.077 Uiso calc 1 . .
    H H32B 0.354032 0.951989 0.735303 0.077 Uiso calc 1 . .
    H H32C 0.398210 0.888704 0.762806 0.077 Uiso calc 1 . .
    Sb Sb1 0.34706(2) 0.68208(3) 0.44208(2) 0.03304(12) Uani d 1 . .
    F F1 0.4044(2) 0.7271(3) 0.3981(2) 0.0681(14) Uani d 1 . .
    F F2 0.3620(3) 0.5810(3) 0.4107(3) 0.119(3) Uani d 1 . .
    F F3 0.2940(2) 0.7045(5) 0.38843(19) 0.099(2) Uani d 1 . .
    F F4 0.28965(19) 0.6387(3) 0.48634(19) 0.0688(14) Uani d 1 . .
    F F5 0.3330(3) 0.7845(3) 0.4738(3) 0.095(2) Uani d 1 . .
    F F6 0.3986(2) 0.6626(5) 0.4985(2) 0.115(3) Uani d 1 . .
    Sb Sb2 0.15370(2) 0.80751(3) 0.14915(2) 0.04860(16) Uani d 1 . .
    F F7 0.1744(6) 0.8508(6) 0.0840(4) 0.116(3) Uani d 0.711(5) A 1
    F F8 0.0865(4) 0.7708(5) 0.1235(5) 0.113(3) Uani d 0.711(5) A 1
    F F9 0.1845(4) 0.7047(4) 0.1293(4) 0.089(3) Uani d 0.711(5) A 1
    F F10 0.1376(5) 0.7592(5) 0.2189(4) 0.115(3) Uani d 0.711(5) A 1
    F F11 0.2224(3) 0.8451(5) 0.1768(4) 0.099(3) Uani d 0.711(5) A 1
    F F12 0.1235(3) 0.9068(4) 0.1753(3) 0.0580(19) Uani d 0.711(5) A 1
    F F7' 0.0894(7) 0.7609(10) 0.1732(9) 0.082(4) Uani d 0.289(5) A 2
    F F8' 0.1563(10) 0.7305(11) 0.0906(8) 0.095(4) Uani d 0.289(5) A 2
    F F9' 0.1123(9) 0.8545(12) 0.0867(7) 0.098(4) Uani d 0.289(5) A 2
    F F10' 0.2132(8) 0.8578(12) 0.1071(10) 0.094(4) Uani d 0.289(5) A 2
    F F11' 0.1990(9) 0.7690(13) 0.1991(8) 0.114(5) Uani d 0.289(5) A 2
    F F12' 0.1486(10) 0.8969(11) 0.1936(9) 0.091(4) Uani d 0.289(5) A 2
    C C33 0.1687(4) 0.5737(6) 0.2499(4) 0.072(3) Uani d 1 . .
    H H33A 0.133730 0.607493 0.246158 0.087 Uiso calc 1 . .
    H H33B 0.190008 0.577838 0.214525 0.087 Uiso calc 1 . .
    Cl Cl1 0.21006(11) 0.61408(19) 0.30332(10) 0.0835(9) Uani d 1 . .
    Cl Cl2 0.14970(13) 0.47124(16) 0.26099(10) 0.0816(8) Uani d 1 . .
loop_
    _atom_site_aniso_label
    _atom_site_aniso_U_11
    _atom_site_aniso_U_22
    _atom_site_aniso_U_33
    _atom_site_aniso_U_12
    _atom_site_aniso_U_13
    _atom_site_aniso_U_23
    Pd1 0.0225(2) 0.0220(2) 0.0285(2) -0.0019(2) -0.0001(2) 0.0012(2)
    Pd2 0.0227(2) 0.0216(2) 0.0262(2) -0.0024(2) 0.0003(2) -0.0004(2)
    P1 0.0255(9) 0.0231(9) 0.0385(9) -0.0015(7) 0.0033(8) -0.0045(7)
    P2 0.0244(9) 0.0243(8) 0.0318(9) -0.0001(7) 0.0001(7) -0.0035(7)
    S1 0.0293(9) 0.0279(9) 0.0279(8) -0.0046(7) 0.0004(7) -0.0035(7)
    S2 0.0302(9) 0.0280(9) 0.0329(8) -0.0021(7) -0.0019(7) 0.0081(7)
    N1 0.024(3) 0.021(3) 0.029(3) 0.000(2) -0.001(2) 0.000(2)
    N2 0.021(3) 0.024(3) 0.028(3) -0.001(2) 0.001(2) -0.001(2)
    C1 0.027(4) 0.029(3) 0.038(4) 0.000(3) 0.006(3) 0.000(3)
    C2 0.019(3) 0.028(3) 0.034(3) -0.005(3) 0.002(3) 0.000(3)
    C3 0.023(3) 0.029(4) 0.034(3) -0.007(3) -0.007(3) 0.001(3)
    C4 0.025(4) 0.026(3) 0.031(3) -0.002(3) -0.003(3) -0.005(3)
    C5 0.032(4) 0.028(4) 0.047(4) -0.005(3) 0.002(3) -0.010(3)
    C6 0.047(5) 0.022(4) 0.070(5) 0.007(3) -0.005(4) -0.010(4)
    C7 0.041(5) 0.022(4) 0.062(5) 0.002(3) 0.000(4) 0.009(3)
    C8 0.031(4) 0.027(4) 0.041(4) -0.002(3) -0.005(3) -0.004(3)
    C9 0.036(4) 0.030(4) 0.039(4) -0.012(3) -0.004(3) 0.011(3)
    C10 0.037(4) 0.034(4) 0.037(4) -0.010(3) 0.007(3) 0.005(3)
    C11 0.035(4) 0.024(4) 0.071(5) 0.007(3) 0.012(4) 0.001(3)
    C12 0.047(5) 0.054(5) 0.077(6) 0.018(4) -0.015(5) 0.015(5)
    C13 0.045(5) 0.054(5) 0.103(7) 0.015(4) 0.021(5) -0.009(5)
    C14 0.036(4) 0.043(4) 0.036(4) -0.005(4) 0.003(3) -0.011(3)
    C15 0.048(5) 0.070(6) 0.045(4) -0.001(5) -0.013(4) -0.009(4)
    C16 0.056(5) 0.065(6) 0.044(4) -0.026(5) -0.001(4) -0.013(4)
    C17 0.028(4) 0.034(4) 0.038(4) -0.002(3) -0.005(3) -0.003(3)
    C18 0.036(4) 0.031(4) 0.027(3) -0.004(3) -0.001(3) 0.000(3)
    C19 0.035(4) 0.030(4) 0.037(4) -0.007(3) -0.006(3) -0.005(3)
    C20 0.043(4) 0.026(4) 0.037(4) -0.014(3) 0.000(3) -0.004(3)
    C21 0.034(4) 0.023(3) 0.035(4) -0.004(3) 0.009(3) 0.005(3)
    C22 0.055(5) 0.020(4) 0.041(4) 0.000(3) 0.006(4) 0.003(3)
    C23 0.063(6) 0.024(4) 0.047(4) 0.011(4) 0.009(4) 0.008(3)
    C24 0.039(4) 0.035(4) 0.040(4) 0.012(3) 0.007(3) 0.014(3)
    C25 0.030(4) 0.027(3) 0.028(3) 0.000(3) 0.001(3) 0.006(3)
    C26 0.031(4) 0.020(3) 0.026(3) 0.001(3) 0.007(3) 0.003(3)
    C27 0.040(4) 0.029(4) 0.038(4) 0.000(3) -0.003(3) 0.001(3)
    C28 0.056(5) 0.043(4) 0.038(4) -0.010(4) -0.008(4) 0.011(3)
    C29 0.055(5) 0.045(5) 0.073(6) 0.010(4) -0.014(5) 0.016(4)
    C30 0.022(3) 0.039(4) 0.038(4) 0.001(3) 0.002(3) -0.006(3)
    C31 0.049(5) 0.047(4) 0.042(4) -0.009(4) 0.015(4) 0.000(4)
    C32 0.049(5) 0.056(5) 0.049(5) -0.009(4) 0.010(4) -0.023(4)
    Sb1 0.0302(2) 0.0269(2) 0.0420(3) 0.0011(2) 0.0001(2) -0.0041(2)
    F1 0.057(3) 0.047(3) 0.100(4) -0.007(2) 0.027(3) 0.015(3)
    F2 0.129(6) 0.031(3) 0.196(7) -0.014(3) 0.092(5) -0.030(4)
    F3 0.061(3) 0.196(7) 0.040(3) 0.004(4) -0.009(3) 0.014(3)
    F4 0.046(3) 0.097(4) 0.063(3) 0.002(3) 0.011(2) 0.018(3)
    F5 0.121(5) 0.051(3) 0.114(5) -0.002(3) 0.023(4) -0.037(3)
    F6 0.054(4) 0.205(8) 0.087(4) 0.011(4) -0.014(3) 0.050(5)
    Sb2 0.0383(3) 0.0289(3) 0.0786(4) -0.0006(2) 0.0062(3) -0.0009(3)
    F7 0.183(8) 0.084(5) 0.081(5) -0.011(6) 0.015(5) 0.008(4)
    F8 0.085(5) 0.063(5) 0.191(7) -0.004(4) -0.046(5) -0.031(5)
    F9 0.081(5) 0.038(4) 0.149(7) 0.014(4) 0.048(5) -0.010(4)
    F10 0.153(7) 0.080(5) 0.113(5) 0.024(5) 0.052(5) 0.038(4)
    F11 0.048(4) 0.097(6) 0.153(6) 0.004(4) -0.011(4) -0.032(5)
    F12 0.041(4) 0.028(3) 0.105(5) 0.007(3) -0.011(4) -0.004(3)
    F7' 0.077(7) 0.042(7) 0.126(9) -0.007(6) 0.047(7) -0.014(8)
    F8' 0.114(9) 0.061(7) 0.110(8) -0.003(7) 0.027(7) -0.020(6)
    F9' 0.104(9) 0.094(9) 0.095(8) 0.013(8) -0.024(7) 0.010(7)
    F10' 0.066(7) 0.068(8) 0.146(10) -0.008(7) 0.030(7) 0.015(8)
    F11' 0.109(9) 0.103(9) 0.130(8) 0.039(8) -0.028(8) 0.030(8)
    F12' 0.095(10) 0.058(7) 0.120(9) -0.001(7) -0.005(8) -0.028(7)
    C33 0.074(7) 0.075(7) 0.068(6) -0.026(6) -0.003(5) 0.005(5)
    Cl1 0.0607(15) 0.122(2) 0.0683(15) -0.0330(16) 0.0194(12) -0.0330(15)
    Cl2 0.115(2) 0.0626(15) 0.0675(15) -0.0009(15) -0.0043(15) -0.0104(12)
_geom_special_details
;
 All esds (except the esd in the dihedral angle between two l.s. planes)
 are estimated using the full covariance matrix.  The cell esds are taken
 into account individually in the estimation of esds in distances, angles
 and torsion angles; correlations between esds in cell parameters are only
 used when they are defined by crystal symmetry.  An approximate (isotropic)
 treatment of cell esds is used for estimating esds involving l.s. planes.
;
loop_
    _geom_bond_atom_site_label_1
    _geom_bond_atom_site_label_2
    _geom_bond_site_symmetry_2
    _geom_bond_distance
    _geom_bond_publ_flag
    Pd1 N1 . 2.027(5) y
    Pd1 P1 . 2.2455(18) y
    Pd1 S2 . 2.3149(16) y
    Pd1 S1 . 2.3657(17) y
    Pd1 Pd2 . 2.8425(7) y
    Pd2 N2 . 2.027(5) y
    Pd2 P2 . 2.2417(18) y
    Pd2 S1 . 2.3184(16) y
    Pd2 S2 . 2.3602(17) y
    P1 C11 . 1.812(7) ?
    P1 C1 . 1.825(6) y
    P1 C14 . 1.836(7) ?
    P2 C27 . 1.814(7) ?
    P2 C30 . 1.822(6) ?
    P2 C17 . 1.836(6) y
    S1 C4 . 1.784(6) y
    S2 C25 . 1.774(7) y
    N1 C2 . 1.327(7) ?
    N1 C3 . 1.376(8) ?
    N2 C18 . 1.360(8) ?
    N2 C26 . 1.373(7) ?
    C1 C2 . 1.491(9) ?
    C1 H1A . 0.9900 ?
    C1 H1B . 0.9900 ?
    C2 C10 . 1.401(9) ?
    C3 C8 . 1.407(9) ?
    C3 C4 . 1.433(9) ?
    C4 C5 . 1.366(9) ?
    C5 C6 . 1.405(10) ?
    C5 H5 . 0.9500 ?
    C6 C7 . 1.371(10) ?
    C6 H6 . 0.9500 ?
    C7 C8 . 1.409(9) ?
    C7 H7 . 0.9500 ?
    C8 C9 . 1.413(9) ?
    C9 C10 . 1.359(9) ?
    C9 H9 . 0.9500 ?
    C10 H10 . 0.9500 ?
    C11 C13 . 1.520(10) ?
    C11 C12 . 1.549(11) ?
    C11 H11 . 1.0000 ?
    C12 H12A . 0.9800 ?
    C12 H12B . 0.9800 ?
    C12 H12C . 0.9800 ?
    C13 H13A . 0.9800 ?
    C13 H13B . 0.9800 ?
    C13 H13C . 0.9800 ?
    C14 C15 . 1.522(10) ?
    C14 C16 . 1.535(10) ?
    C14 H14 . 1.0000 ?
    C15 H15A . 0.9800 ?
    C15 H15B . 0.9800 ?
    C15 H15C . 0.9800 ?
    C16 H16A . 0.9800 ?
    C16 H16B . 0.9800 ?
    C16 H16C . 0.9800 ?
    C17 C18 . 1.486(9) ?
    C17 H17A . 0.9900 ?
    C17 H17B . 0.9900 ?
    C18 C19 . 1.401(9) ?
    C19 C20 . 1.352(9) ?
    C19 H19 . 0.9500 ?
    C20 C21 . 1.411(9) ?
    C20 H20 . 0.9500 ?
    C21 C26 . 1.410(9) ?
    C21 C22 . 1.411(9) ?
    C22 C23 . 1.355(10) ?
    C22 H22 . 0.9500 ?
    C23 C24 . 1.395(10) ?
    C23 H23 . 0.9500 ?
    C24 C25 . 1.366(9) ?
    C24 H24 . 0.9500 ?
    C25 C26 . 1.414(9) ?
    C27 C28 . 1.528(10) ?
    C27 C29 . 1.556(10) ?
    C27 H27 . 1.0000 ?
    C28 H28A . 0.9800 ?
    C28 H28B . 0.9800 ?
    C28 H28C . 0.9800 ?
    C29 H29A . 0.9800 ?
    C29 H29B . 0.9800 ?
    C29 H29C . 0.9800 ?
    C30 C31 . 1.528(9) ?
    C30 C32 . 1.543(9) ?
    C30 H30 . 1.0000 ?
    C31 H31A . 0.9800 ?
    C31 H31B . 0.9800 ?
    C31 H31C . 0.9800 ?
    C32 H32A . 0.9800 ?
    C32 H32B . 0.9800 ?
    C32 H32C . 0.9800 ?
    Sb1 F3 . 1.830(5) ?
    Sb1 F2 . 1.832(5) ?
    Sb1 F6 . 1.845(5) ?
    Sb1 F5 . 1.852(5) ?
    Sb1 F4 . 1.856(4) ?
    Sb1 F1 . 1.861(4) ?
    Sb2 F11' . 1.721(13) ?
    Sb2 F7 . 1.783(8) ?
    Sb2 F7' . 1.784(13) ?
    Sb2 F8 . 1.796(8) ?
    Sb2 F12' . 1.800(13) ?
    Sb2 F11 . 1.849(7) ?
    Sb2 F12 . 1.862(6) ?
    Sb2 F9 . 1.874(6) ?
    Sb2 F8' . 1.879(14) ?
    Sb2 F10 . 1.888(8) ?
    Sb2 F10' . 1.907(13) ?
    Sb2 F9' . 1.945(13) ?
    C33 Cl2 . 1.735(9) ?
    C33 Cl1 . 1.738(9) ?
    C33 H33A . 0.9900 ?
    C33 H33B . 0.9900 ?
loop_
    _geom_angle_atom_site_label_1
    _geom_angle_atom_site_label_2
    _geom_angle_atom_site_label_3
    _geom_angle_site_symmetry_1
    _geom_angle_site_symmetry_3
    _geom_angle
    _geom_angle_publ_flag
    N1 Pd1 P1 . . 83.86(15) y
    N1 Pd1 S2 . . 168.93(15) y
    P1 Pd1 S2 . . 106.75(6) y
    N1 Pd1 S1 . . 86.49(15) y
    P1 Pd1 S1 . . 169.03(6) y
    S2 Pd1 S1 . . 82.64(6) y
    N1 Pd1 Pd2 . . 117.54(14) y
    P1 Pd1 Pd2 . . 129.40(5) y
    S2 Pd1 Pd2 . . 53.28(4) y
    S1 Pd1 Pd2 . . 51.89(4) y
    Pd2 S1 Pd1 . . 74.71(5) y
    N2 Pd2 P2 . . 85.21(15) y
    N2 Pd2 S1 . . 167.55(15) y
    P2 Pd2 S1 . . 106.34(6) y
    N2 Pd2 S2 . . 86.13(15) y
    P2 Pd2 S2 . . 170.20(6) y
    S1 Pd2 S2 . . 82.69(6) y
    N2 Pd2 Pd1 . . 114.86(14) y
    P2 Pd2 Pd1 . . 136.83(5) y
    S1 Pd2 Pd1 . . 53.40(4) y
    S2 Pd2 Pd1 . . 51.83(4) y
    C11 P1 C1 . . 106.9(3) ?
    C11 P1 C14 . . 108.9(3) ?
    C1 P1 C14 . . 105.4(3) ?
    C11 P1 Pd1 . . 119.7(3) ?
    C1 P1 Pd1 . . 98.8(2) ?
    C14 P1 Pd1 . . 115.3(2) ?
    C27 P2 C30 . . 108.7(3) ?
    C27 P2 C17 . . 107.7(3) ?
    C30 P2 C17 . . 106.1(3) ?
    C27 P2 Pd2 . . 121.4(2) ?
    C30 P2 Pd2 . . 111.0(2) ?
    C17 P2 Pd2 . . 100.6(2) ?
    C4 S1 Pd2 . . 117.9(2) ?
    C4 S1 Pd1 . . 94.8(2) ?
    C25 S2 Pd1 . . 119.8(2) ?
    C25 S2 Pd2 . . 95.2(2) ?
    Pd1 S2 Pd2 . . 74.88(5) y
    C2 N1 C3 . . 120.8(5) ?
    C2 N1 Pd1 . . 121.8(4) ?
    C3 N1 Pd1 . . 117.3(4) ?
    C18 N2 C26 . . 120.4(5) ?
    C18 N2 Pd2 . . 121.4(4) ?
    C26 N2 Pd2 . . 118.1(4) ?
    C2 C1 P1 . . 111.5(4) ?
    C2 C1 H1A . . 109.3 ?
    P1 C1 H1A . . 109.3 ?
    C2 C1 H1B . . 109.3 ?
    P1 C1 H1B . . 109.3 ?
    H1A C1 H1B . . 108.0 ?
    N1 C2 C10 . . 120.9(6) ?
    N1 C2 C1 . . 117.1(5) ?
    C10 C2 C1 . . 122.0(6) ?
    N1 C3 C8 . . 120.2(6) ?
    N1 C3 C4 . . 120.2(6) ?
    C8 C3 C4 . . 119.6(6) ?
    C5 C4 C3 . . 119.2(6) ?
    C5 C4 S1 . . 121.4(5) ?
    C3 C4 S1 . . 118.9(5) ?
    C4 C5 C6 . . 120.8(7) ?
    C4 C5 H5 . . 119.6 ?
    C6 C5 H5 . . 119.6 ?
    C7 C6 C5 . . 121.0(7) ?
    C7 C6 H6 . . 119.5 ?
    C5 C6 H6 . . 119.5 ?
    C6 C7 C8 . . 119.7(7) ?
    C6 C7 H7 . . 120.1 ?
    C8 C7 H7 . . 120.1 ?
    C3 C8 C7 . . 119.6(6) ?
    C3 C8 C9 . . 118.1(6) ?
    C7 C8 C9 . . 122.3(6) ?
    C10 C9 C8 . . 119.8(6) ?
    C10 C9 H9 . . 120.1 ?
    C8 C9 H9 . . 120.1 ?
    C9 C10 C2 . . 120.2(6) ?
    C9 C10 H10 . . 119.9 ?
    C2 C10 H10 . . 119.9 ?
    C13 C11 C12 . . 112.5(7) ?
    C13 C11 P1 . . 112.6(6) ?
    C12 C11 P1 . . 110.8(5) ?
    C13 C11 H11 . . 106.8 ?
    C12 C11 H11 . . 106.8 ?
    P1 C11 H11 . . 106.8 ?
    C11 C12 H12A . . 109.5 ?
    C11 C12 H12B . . 109.5 ?
    H12A C12 H12B . . 109.5 ?
    C11 C12 H12C . . 109.5 ?
    H12A C12 H12C . . 109.5 ?
    H12B C12 H12C . . 109.5 ?
    C11 C13 H13A . . 109.5 ?
    C11 C13 H13B . . 109.5 ?
    H13A C13 H13B . . 109.5 ?
    C11 C13 H13C . . 109.5 ?
    H13A C13 H13C . . 109.5 ?
    H13B C13 H13C . . 109.5 ?
    C15 C14 C16 . . 111.0(6) ?
    C15 C14 P1 . . 110.2(5) ?
    C16 C14 P1 . . 112.3(5) ?
    C15 C14 H14 . . 107.7 ?
    C16 C14 H14 . . 107.7 ?
    P1 C14 H14 . . 107.7 ?
    C14 C15 H15A . . 109.5 ?
    C14 C15 H15B . . 109.5 ?
    H15A C15 H15B . . 109.5 ?
    C14 C15 H15C . . 109.5 ?
    H15A C15 H15C . . 109.5 ?
    H15B C15 H15C . . 109.5 ?
    C14 C16 H16A . . 109.5 ?
    C14 C16 H16B . . 109.5 ?
    H16A C16 H16B . . 109.5 ?
    C14 C16 H16C . . 109.5 ?
    H16A C16 H16C . . 109.5 ?
    H16B C16 H16C . . 109.5 ?
    C18 C17 P2 . . 112.4(4) ?
    C18 C17 H17A . . 109.1 ?
    P2 C17 H17A . . 109.1 ?
    C18 C17 H17B . . 109.1 ?
    P2 C17 H17B . . 109.1 ?
    H17A C17 H17B . . 107.8 ?
    N2 C18 C19 . . 119.9(6) ?
    N2 C18 C17 . . 118.0(6) ?
    C19 C18 C17 . . 122.0(6) ?
    C20 C19 C18 . . 120.4(6) ?
    C20 C19 H19 . . 119.8 ?
    C18 C19 H19 . . 119.8 ?
    C19 C20 C21 . . 121.0(6) ?
    C19 C20 H20 . . 119.5 ?
    C21 C20 H20 . . 119.5 ?
    C26 C21 C22 . . 119.6(6) ?
    C26 C21 C20 . . 117.3(6) ?
    C22 C21 C20 . . 123.2(6) ?
    C23 C22 C21 . . 119.6(7) ?
    C23 C22 H22 . . 120.2 ?
    C21 C22 H22 . . 120.2 ?
    C22 C23 C24 . . 121.0(7) ?
    C22 C23 H23 . . 119.5 ?
    C24 C23 H23 . . 119.5 ?
    C25 C24 C23 . . 121.2(7) ?
    C25 C24 H24 . . 119.4 ?
    C23 C24 H24 . . 119.4 ?
    C24 C25 C26 . . 119.1(6) ?
    C24 C25 S2 . . 120.6(5) ?
    C26 C25 S2 . . 119.8(5) ?
    N2 C26 C21 . . 120.9(6) ?
    N2 C26 C25 . . 119.6(6) ?
    C21 C26 C25 . . 119.5(6) ?
    C28 C27 C29 . . 111.5(6) ?
    C28 C27 P2 . . 110.5(5) ?
    C29 C27 P2 . . 112.2(5) ?
    C28 C27 H27 . . 107.5 ?
    C29 C27 H27 . . 107.5 ?
    P2 C27 H27 . . 107.5 ?
    C27 C28 H28A . . 109.5 ?
    C27 C28 H28B . . 109.5 ?
    H28A C28 H28B . . 109.5 ?
    C27 C28 H28C . . 109.5 ?
    H28A C28 H28C . . 109.5 ?
    H28B C28 H28C . . 109.5 ?
    C27 C29 H29A . . 109.5 ?
    C27 C29 H29B . . 109.5 ?
    H29A C29 H29B . . 109.5 ?
    C27 C29 H29C . . 109.5 ?
    H29A C29 H29C . . 109.5 ?
    H29B C29 H29C . . 109.5 ?
    C31 C30 C32 . . 111.5(6) ?
    C31 C30 P2 . . 110.4(5) ?
    C32 C30 P2 . . 110.6(5) ?
    C31 C30 H30 . . 108.1 ?
    C32 C30 H30 . . 108.1 ?
    P2 C30 H30 . . 108.1 ?
    C30 C31 H31A . . 109.5 ?
    C30 C31 H31B . . 109.5 ?
    H31A C31 H31B . . 109.5 ?
    C30 C31 H31C . . 109.5 ?
    H31A C31 H31C . . 109.5 ?
    H31B C31 H31C . . 109.5 ?
    C30 C32 H32A . . 109.5 ?
    C30 C32 H32B . . 109.5 ?
    H32A C32 H32B . . 109.5 ?
    C30 C32 H32C . . 109.5 ?
    H32A C32 H32C . . 109.5 ?
    H32B C32 H32C . . 109.5 ?
    F3 Sb1 F2 . . 91.0(4) ?
    F3 Sb1 F6 . . 177.3(3) ?
    F2 Sb1 F6 . . 91.4(4) ?
    F3 Sb1 F5 . . 89.5(3) ?
    F2 Sb1 F5 . . 179.2(3) ?
    F6 Sb1 F5 . . 88.1(3) ?
    F3 Sb1 F4 . . 89.0(2) ?
    F2 Sb1 F4 . . 92.3(2) ?
    F6 Sb1 F4 . . 89.5(2) ?
    F5 Sb1 F4 . . 88.3(3) ?
    F3 Sb1 F1 . . 90.9(2) ?
    F2 Sb1 F1 . . 88.5(2) ?
    F6 Sb1 F1 . . 90.5(3) ?
    F5 Sb1 F1 . . 90.8(2) ?
    F4 Sb1 F1 . . 179.2(2) ?
    F11' Sb2 F7' . . 98.4(10) ?
    F7 Sb2 F8 . . 93.9(6) ?
    F11' Sb2 F12' . . 85.3(10) ?
    F7' Sb2 F12' . . 95.1(9) ?
    F7 Sb2 F11 . . 87.1(5) ?
    F8 Sb2 F11 . . 179.0(5) ?
    F7 Sb2 F12 . . 93.6(4) ?
    F8 Sb2 F12 . . 93.7(4) ?
    F11 Sb2 F12 . . 85.9(3) ?
    F7 Sb2 F9 . . 91.0(4) ?
    F8 Sb2 F9 . . 87.7(4) ?
    F11 Sb2 F9 . . 92.5(4) ?
    F12 Sb2 F9 . . 175.0(4) ?
    F11' Sb2 F8' . . 105.2(10) ?
    F7' Sb2 F8' . . 89.5(8) ?
    F12' Sb2 F8' . . 167.8(10) ?
    F7 Sb2 F10 . . 175.7(5) ?
    F8 Sb2 F10 . . 89.5(5) ?
    F11 Sb2 F10 . . 89.5(5) ?
    F12 Sb2 F10 . . 88.8(4) ?
    F9 Sb2 F10 . . 86.4(4) ?
    F11' Sb2 F10' . . 94.0(10) ?
    F7' Sb2 F10' . . 166.5(11) ?
    F12' Sb2 F10' . . 91.3(10) ?
    F8' Sb2 F10' . . 82.0(8) ?
    F11' Sb2 F9' . . 171.8(10) ?
    F7' Sb2 F9' . . 89.5(9) ?
    F12' Sb2 F9' . . 96.4(9) ?
    F8' Sb2 F9' . . 72.3(9) ?
    F10' Sb2 F9' . . 78.0(9) ?
    Cl2 C33 Cl1 . . 112.8(5) ?
    Cl2 C33 H33A . . 109.0 ?
    Cl1 C33 H33A . . 109.0 ?
    Cl2 C33 H33B . . 109.0 ?
    Cl1 C33 H33B . . 109.0 ?
    H33A C33 H33B . . 107.8 ?
loop_
    _geom_torsion_atom_site_label_1
    _geom_torsion_atom_site_label_2
    _geom_torsion_atom_site_label_3
    _geom_torsion_atom_site_label_4
    _geom_torsion_site_symmetry_1
    _geom_torsion_site_symmetry_2
    _geom_torsion_site_symmetry_3
    _geom_torsion_site_symmetry_4
    _geom_torsion
    _geom_torsion_publ_flag
    C11 P1 C1 C2 . . . . -151.4(5) ?
    C14 P1 C1 C2 . . . . 92.8(5) ?
    Pd1 P1 C1 C2 . . . . -26.6(5) ?
    C3 N1 C2 C10 . . . . 1.4(9) ?
    Pd1 N1 C2 C10 . . . . 179.4(5) ?
    C3 N1 C2 C1 . . . . -179.9(5) ?
    Pd1 N1 C2 C1 . . . . -1.8(8) ?
    P1 C1 C2 N1 . . . . 21.0(7) ?
    P1 C1 C2 C10 . . . . -160.3(5) ?
    C2 N1 C3 C8 . . . . 0.3(9) ?
    Pd1 N1 C3 C8 . . . . -177.8(5) ?
    C2 N1 C3 C4 . . . . -178.9(6) ?
    Pd1 N1 C3 C4 . . . . 3.0(7) ?
    N1 C3 C4 C5 . . . . -178.2(6) ?
    C8 C3 C4 C5 . . . . 2.6(9) ?
    N1 C3 C4 S1 . . . . 10.2(8) ?
    C8 C3 C4 S1 . . . . -169.0(5) ?
    Pd2 S1 C4 C5 . . . . 98.5(5) ?
    Pd1 S1 C4 C5 . . . . 173.7(5) ?
    Pd2 S1 C4 C3 . . . . -90.1(5) ?
    Pd1 S1 C4 C3 . . . . -14.9(5) ?
    C3 C4 C5 C6 . . . . 0.0(10) ?
    S1 C4 C5 C6 . . . . 171.4(5) ?
    C4 C5 C6 C7 . . . . -2.0(11) ?
    C5 C6 C7 C8 . . . . 1.4(11) ?
    N1 C3 C8 C7 . . . . 177.6(6) ?
    C4 C3 C8 C7 . . . . -3.2(10) ?
    N1 C3 C8 C9 . . . . -1.8(9) ?
    C4 C3 C8 C9 . . . . 177.4(6) ?
    C6 C7 C8 C3 . . . . 1.2(11) ?
    C6 C7 C8 C9 . . . . -179.4(7) ?
    C3 C8 C9 C10 . . . . 1.6(10) ?
    C7 C8 C9 C10 . . . . -177.8(7) ?
    C8 C9 C10 C2 . . . . 0.0(10) ?
    N1 C2 C10 C9 . . . . -1.6(10) ?
    C1 C2 C10 C9 . . . . 179.7(6) ?
    C1 P1 C11 C13 . . . . -55.3(7) ?
    C14 P1 C11 C13 . . . . 58.2(7) ?
    Pd1 P1 C11 C13 . . . . -166.2(5) ?
    C1 P1 C11 C12 . . . . 71.7(6) ?
    C14 P1 C11 C12 . . . . -174.9(5) ?
    Pd1 P1 C11 C12 . . . . -39.2(6) ?
    C11 P1 C14 C15 . . . . -179.2(5) ?
    C1 P1 C14 C15 . . . . -64.7(6) ?
    Pd1 P1 C14 C15 . . . . 43.1(6) ?
    C11 P1 C14 C16 . . . . 56.5(6) ?
    C1 P1 C14 C16 . . . . 170.9(5) ?
    Pd1 P1 C14 C16 . . . . -81.3(5) ?
    C27 P2 C17 C18 . . . . 143.6(5) ?
    C30 P2 C17 C18 . . . . -100.2(5) ?
    Pd2 P2 C17 C18 . . . . 15.5(5) ?
    C26 N2 C18 C19 . . . . 4.7(9) ?
    Pd2 N2 C18 C19 . . . . -176.8(5) ?
    C26 N2 C18 C17 . . . . -171.1(5) ?
    Pd2 N2 C18 C17 . . . . 7.4(8) ?
    P2 C17 C18 N2 . . . . -15.9(8) ?
    P2 C17 C18 C19 . . . . 168.4(5) ?
    N2 C18 C19 C20 . . . . -2.4(10) ?
    C17 C18 C19 C20 . . . . 173.2(6) ?
    C18 C19 C20 C21 . . . . -1.5(10) ?
    C19 C20 C21 C26 . . . . 3.0(9) ?
    C19 C20 C21 C22 . . . . -176.8(7) ?
    C26 C21 C22 C23 . . . . -1.9(10) ?
    C20 C21 C22 C23 . . . . 177.9(6) ?
    C21 C22 C23 C24 . . . . 1.3(10) ?
    C22 C23 C24 C25 . . . . 0.6(11) ?
    C23 C24 C25 C26 . . . . -1.8(10) ?
    C23 C24 C25 S2 . . . . 170.1(5) ?
    Pd1 S2 C25 C24 . . . . 101.8(5) ?
    Pd2 S2 C25 C24 . . . . 177.4(5) ?
    Pd1 S2 C25 C26 . . . . -86.4(5) ?
    Pd2 S2 C25 C26 . . . . -10.8(5) ?
    C18 N2 C26 C21 . . . . -3.1(8) ?
    Pd2 N2 C26 C21 . . . . 178.3(4) ?
    C18 N2 C26 C25 . . . . 175.3(5) ?
    Pd2 N2 C26 C25 . . . . -3.3(7) ?
    C22 C21 C26 N2 . . . . 179.1(6) ?
    C20 C21 C26 N2 . . . . -0.7(9) ?
    C22 C21 C26 C25 . . . . 0.7(9) ?
    C20 C21 C26 C25 . . . . -179.1(6) ?
    C24 C25 C26 N2 . . . . -177.3(6) ?
    S2 C25 C26 N2 . . . . 10.8(8) ?
    C24 C25 C26 C21 . . . . 1.1(9) ?
    S2 C25 C26 C21 . . . . -170.8(5) ?
    C30 P2 C27 C28 . . . . 171.5(5) ?
    C17 P2 C27 C28 . . . . -74.0(6) ?
    Pd2 P2 C27 C28 . . . . 40.9(6) ?
    C30 P2 C27 C29 . . . . -63.5(6) ?
    C17 P2 C27 C29 . . . . 51.0(6) ?
    Pd2 P2 C27 C29 . . . . 165.9(4) ?
    C27 P2 C30 C31 . . . . 176.8(5) ?
    C17 P2 C30 C31 . . . . 61.2(5) ?
    Pd2 P2 C30 C31 . . . . -47.2(5) ?
    C27 P2 C30 C32 . . . . -59.4(6) ?
    C17 P2 C30 C32 . . . . -174.9(5) ?
    Pd2 P2 C30 C32 . . . . 76.7(5) ?
loop_
    _geom_hbond_atom_site_label_D
    _geom_hbond_atom_site_label_H
    _geom_hbond_atom_site_label_A
    _geom_hbond_site_symmetry_A
    _geom_hbond_distance_DH
    _geom_hbond_distance_HA
    _geom_hbond_distance_DA
    _geom_hbond_angle_DHA
    _geom_hbond_publ_flag
    C1 H1A F3 4_566 0.99 2.34 3.305(9) 166.1 yes
    C7 H7 F1 5_676 0.95 2.37 3.229(8) 150.5 yes
    C11 H11 F2 5_666 1.00 2.27 3.128(9) 142.8 yes
    C17 H17A F11 7_576 0.99 2.41 3.279(10) 146.7 yes
    C22 H22 F8 2_565 0.95 2.33 3.190(11) 150.1 yes
    C23 H23 F1 5_666 0.95 2.53 3.396(9) 152.2 yes
    C27 H27 F12 2_575 1.00 2.43 3.322(10) 147.6 yes
    C31 H31C F3 7_576 0.98 2.50 3.399(9) 152.4 yes
    C33 H33A F10 . 0.99 2.54 3.172(13) 121.7 yes
    C16 H16A Cg1 1_555 0.98 2.93 3.701(8) 136 yes
_shelx_space_group_comment
;
The symmetry employed for this shelxl refinement is uniquely defined
by the following loop, which should always be used as a source of
symmetry information in preference to the above space-group names.
They are only intended as comments.
;
_shelx_estimated_absorpt_T_min     0.803
_shelx_estimated_absorpt_T_max     0.914
_shelx_hkl_file
;
   0   1   0    0.02    0.06
   0   1   0    0.03    0.09
   0   1   0   -0.02    0.19
   0   1   0   -0.04    0.09
   0   1   0    0.19    0.16
   0  -1   0    0.02    0.04
   0  -1   0    0.10    0.15
   0  -1   0   -0.01    0.08
   0  -1   0    0.01    0.06
   0  -2   0    0.06    0.21
   0   2   0   -0.14    0.22
   0  -2   0   -0.05    0.20
   0   2   0    0.27    0.32
   0   2   0    0.33    0.51
   0   2   0    0.41    0.53
   0   2   0    0.03    0.35
   0   2   0    0.27    0.29
   0  -2   0   -0.15    0.38
   0  -2   0    0.35    0.38
   0   3   0   -0.53    0.88
   0   3   0   -0.69    0.85
   0   3   0    0.64    0.57
   0  -3   0   -0.48    0.66
   0  -3   0    0.22    0.49
   0  -3   0    0.19    0.37
   0  -3   0   -0.38    0.94
   0   3   0   -0.05    0.51
   0   3   0   -0.41    1.20
   0   3   0   -0.10    0.58
   0  -4   0  150.83    6.96
   0   4   0  181.94    7.84
   0  -4   0  180.89    7.79
   0   4   0  182.10    8.41
   0  -4   0  169.08    7.72
   0   4   0  177.42    7.05
   0   5   0    2.95    1.85
   0   5   0    3.06    1.40
   0  -5   0    2.77    1.40
   0   5   0    2.49    1.32
   0  -5   0    3.82    1.01
   0   5   0    2.41    1.75
   0  -5   0    2.39    1.38
   0   5   0    2.66    0.89
   0   5   0    1.89    1.34
   0  -5   0    0.84    1.59
   0  -6   0   88.08    6.26
   0   6   0   91.68    5.50
   0  -6   0   90.72    5.45
   0   6   0   83.87    6.00
   0   6   0   88.48    6.34
   0   6   0   91.88    5.50
   0  -6   0  100.67    5.66
   0   6   0   95.43    4.54
   0   6   0   88.07    5.44
   0  -6   0   99.91    4.65
   0   7   0    0.36    1.63
   0  -7   0    3.07    1.35
   0   7   0    2.71    2.04
   0  -7   0    1.44    1.65
   0  -7   0    1.39    2.55
   0   7   0    0.42    1.73
   0   7   0    0.29    2.19
   0   7   0    1.11    2.51
   0   7   0    3.05    1.25
   0   8   0   -1.00    2.32
   0   8   0    2.23    1.30
   0   8   0    0.69    2.01
   0   8   0    0.81    2.36
   0  -8   0    3.45    2.73
   0   8   0    1.60    2.99
   0  -8   0    1.73    1.83
   0  -8   0   -1.53    1.35
   0   8   0    1.02    1.78
   0   9   0    0.22    1.84
   0   9   0    1.58    1.24
   0   9   0    1.06    2.36
   0  -9   0    0.66    2.48
   0   9   0    0.29    1.95
   0   9   0   -1.58    2.60
   0  -9   0    3.36    2.23
   0  -9   0    0.24    1.28
   0 -10   0    4.48    1.67
   0  10   0    3.79    2.36
   0 -10   0    9.23    2.64
   0  10   0    3.45    2.99
   0 -10   0    4.61    3.10
   0  10   0    8.74    2.71
   0  10   0    8.27    1.69
   0  10   0    5.50    2.40
   0  11   0    1.01    2.28
   0  11   0    0.20    1.31
   0 -11   0   -0.40    1.90
   0  11   0   -0.04    1.95
   0  11   0   -2.76    2.40
   0  11   0    0.22    1.89
   0 -11   0    2.23    1.52
   0 -11   0   -0.95    2.64
   0 -12   0  396.34   20.81
   0  12   0  425.06   19.38
   0  12   0  400.89   16.97
   0  12   0  434.01   21.58
   0 -12   0  416.07   17.25
   0  12   0  407.85   19.50
   0 -12   0  410.64   19.34
   0  12   0  385.56   19.29
   0  13   0    0.64    3.73
   0 -13   0    1.55    3.35
   0  13   0   10.38    3.85
   0  13   0    2.67    2.77
   0  13   0   -0.79    1.53
   0 -13   0   -2.28    2.30
   0 -13   0   -0.59    1.56
   0 -14   0  143.92    7.72
   0 -14   0  140.94   11.67
   0  14   0  128.97    9.60
   0  14   0  126.06    9.92
   0  14   0  102.97   11.58
   0 -14   0  134.00   15.09
   0  15   0    3.52    4.25
   0  15   0    2.06    3.17
   0 -15   0    7.91    4.74
   0 -15   0    0.15    1.98
   0  15   0    1.39    2.86
   0  16   0  242.30   17.24
   0  16   0  241.77   15.08
   0  16   0  242.29   15.11
   0 -16   0  253.79   16.90
   0 -17   0    3.44    4.96
   0  17   0   -0.18    3.55
   0  17   0    0.00    3.22
   0  17   0    2.97    4.39
   0  18   0  154.95   12.44
   0 -18   0  169.89   17.27
   0  18   0  155.22   16.32
   0  18   0  164.31   12.93
   0  19   0    0.73    5.23
   0  19   0   -3.20    3.85
   0  19   0   -0.96    3.83
   0 -19   0   -1.71    4.98
   0 -20   0   40.80    9.87
  -1   0   0    0.06    0.06
  -1   0   0    0.01    0.05
   1   0   0   -0.02    0.03
  -1   0   0    0.01    0.05
  -1   0   0    0.01    0.03
   1   0   0   -0.02    0.05
   1   0   0    0.00    0.04
   1   0   0    0.06    0.07
   1   0   0    0.08    0.09
  -1   0   0    0.03    0.04
  -1  -1   0    0.06    0.19
  -1  -1   0    0.00    0.10
  -1  -1   0    0.01    0.07
  -1   1   0   -0.10    0.15
   1  -1   0   -0.01    0.06
  -1   1   0   -0.02    0.08
  -1   1   0   -0.02    0.09
   1   1   0    0.20    0.19
  -1   1   0   -0.08    0.19
  -1  -1   0    0.06    0.10
   1  -1   0    0.11    0.29
   1  -1   0   -0.30    0.15
   1  -1   0    0.00    0.09
   1  -1   0    0.04    0.18
   1   1   0   -0.03    0.07
  -1   1   0   -0.07    0.25
   1   1   0   -0.19    0.21
  -1   1   0   -0.03    0.11
   1  -1   0    0.11    0.11
   1   1   0    0.24    0.25
  -1   2   0   -0.33    0.47
   1  -2   0    0.04    0.46
  -1   2   0   -0.18    0.40
  -1  -2   0   -0.05    0.11
  -1  -2   0    0.39    0.46
   1   2   0    0.28    0.43
  -1   2   0    0.03    0.32
  -1   2   0   -0.16    0.30
   1   2   0    0.03    0.60
   1   2   0    0.02    0.18
  -1  -2   0    0.01    0.09
   1  -2   0   -0.17    0.30
   1  -2   0    0.58    0.42
  -1  -2   0    0.36    0.42
  -1   2   0    0.28    0.32
   1  -2   0    0.27    0.44
   1  -2   0   -0.33    0.23
  -1   2   0    0.54    0.60
   1  -2   0    0.39    0.62
   1   2   0    0.36    0.39
   1   2   0    0.23    0.33
   1   3   0   -0.25    0.48
   1  -3   0   -0.24    0.70
   1  -3   0   -0.09    0.90
   1   3   0   -0.40    1.25
  -1  -3   0    0.18    0.43
   1   3   0    0.52    0.92
  -1   3   0    0.78    0.78
  -1   3   0    1.55    1.11
  -1  -3   0    0.03    0.27
  -1  -3   0    0.51    1.07
   1  -3   0    0.17    0.53
  -1   3   0    1.37    1.44
  -1  -3   0    0.58    0.84
   1   3   0   -0.07    0.48
  -1   3   0   -1.54    0.65
   1  -3   0    0.07    0.41
   1  -3   0   -0.08    1.42
  -1   3   0   -0.65    0.46
   1  -3   0    0.59    1.07
  -1   3   0   -0.49    0.48
   1  -4   0    1.20    1.30
   1  -4   0   -0.24    1.54
   1   4   0   -0.92    0.55
  -1  -4   0    0.01    1.11
   1   4   0   -0.19    1.02
  -1   4   0   -0.38    1.32
  -1   4   0   -1.24    1.40
   1  -4   0   -0.23    1.15
   1   4   0    0.81    1.46
  -1   4   0    0.32    0.97
  -1   4   0   -0.35    0.79
  -1   4   0    0.50    1.15
  -1  -4   0    0.20    0.61
  -1   4   0    0.50    1.20
   1  -4   0    0.18    1.04
   1  -4   0    0.88    1.18
  -1  -4   0    0.19    0.67
   1   4   0   -0.52    0.94
  -1  -4   0    1.25    1.30
   1  -4   0   -0.80    0.69
   1   5   0    1.67    1.19
  -1  -5   0    0.24    1.14
   1   5   0   -1.18    1.29
  -1  -5   0   -0.38    1.49
  -1  -5   0    0.47    0.69
   1  -5   0   -0.57    1.53
  -1   5   0    0.12    1.24
  -1  -5   0    0.09    1.19
  -1   5   0   -1.12    1.41
  -1   5   0   -0.40    1.11
  -1   5   0   -0.80    1.68
   1  -5   0    0.06    0.87
   1   5   0   -0.39    0.61
   1   5   0    0.22    1.18
  -1   5   0    1.57    1.26
   1  -5   0    0.82    1.19
   1  -5   0   -1.21    1.10
  -1   5   0   -1.57    0.82
   1   6   0   -1.38    1.48
  -1  -6   0   -0.19    1.36
  -1   6   0   -0.85    1.34
   1  -6   0    0.46    1.34
  -1   6   0   -1.30    1.62
  -1   6   0   -2.73    1.15
  -1   6   0   -1.06    1.04
   1   6   0    0.02    0.77
   1  -6   0   -1.10    1.69
  -1   6   0   -2.93    1.26
   1   6   0   -1.92    1.98
  -1   6   0   -3.26    1.79
   1   6   0   -0.32    1.69
   1   6   0   -1.74    1.14
  -1  -6   0    0.11    1.81
  -1  -6   0   -0.53    1.35
  -1  -6   0    0.25    0.82
   1  -6   0    2.06    1.52
  -1   7   0    4.06    2.83
  -1   7   0    0.38    1.74
   1  -7   0    2.22    1.88
   1  -7   0   -0.03    2.46
   1  -7   0   -0.02    1.30
   1   7   0    2.44    1.75
   1   7   0    1.39    1.06
   1   7   0    1.41    2.27
  -1   7   0   -1.61    1.06
  -1  -7   0    4.31    2.68
   1   7   0   -2.94    2.30
   1   7   0    1.54    1.93
  -1   7   0    0.05    2.16
   1   7   0   -0.40    1.69
  -1  -7   0    1.73    1.86
  -1  -7   0   -1.85    1.01
  -1   7   0   -1.20    1.76
  -1   7   0    0.22    1.85
   1   8   0    1.99    2.93
  -1  -8   0   -1.76    2.38
   1  -8   0   -2.53    1.36
  -1   8   0    0.10    2.08
   1  -8   0   -1.67    2.48
   1   8   0    0.40    1.11
   1  -8   0   -2.27    1.70
   1   8   0   -0.72    2.29
  -1   8   0    0.32    1.23
  -1   8   0   -3.14    1.75
  -1   8   0   -1.47    1.89
   1   8   0    0.80    1.82
  -1   8   0    0.67    2.95
   1   8   0    2.67    1.94
   1   8   0   -1.91    1.87
  -1   8   0    1.24    2.43
  -1  -8   0   -1.48    1.10
  -1  -8   0    1.50    1.99
  -1   9   0   -0.40    1.79
  -1   9   0    4.60    2.87
   1   9   0   -2.48    1.70
  -1   9   0   -1.81    1.17
   1  -9   0   -0.81    1.36
   1  -9   0    1.27    2.52
  -1  -9   0    1.10    2.38
  -1  -9   0   -0.13    1.16
   1   9   0   -1.34    1.89
  -1  -9   0    1.71    1.98
   1   9   0    0.60    1.02
  -1   9   0   -0.37    1.67
  -1   9   0   -4.61    1.52
   1  -9   0   -1.85    1.67
   1   9   0    0.91    2.76
   1   9   0   -0.72    1.77
  -1 -10   0   -6.49    1.69
   1 -10   0   -0.80    1.89
   1  10   0    0.86    2.36
  -1 -10   0    3.24    2.14
   1 -10   0    0.49    2.36
  -1  10   0   -0.83    1.69
  -1  10   0    1.95    1.30
  -1  10   0   -0.76    2.61
   1 -10   0   -1.43    1.24
   1  10   0   -2.83    1.29
  -1  10   0   -1.05    1.90
   1  10   0    2.61    3.05
  -1 -10   0   -1.42    1.09
   1  10   0   -0.24    1.04
   1  10   0   -1.69    1.74
  -1  10   0   -4.87    1.69
   1 -11   0    0.51    2.81
   1  11   0    3.31    2.21
  -1  11   0   -1.95    1.53
   1  11   0   -4.03    1.77
   1  11   0   -1.38    0.99
  -1  11   0   -1.40    2.64
   1 -11   0   -3.87    1.25
  -1 -11   0   -1.53    2.60
  -1 -11   0    2.20    1.43
   1  11   0    0.75    2.05
   1  11   0   -0.97    3.00
  -1  11   0    2.10    2.27
  -1 -11   0   -1.76    1.92
  -1  11   0    2.81    1.51
  -1  11   0    0.77    2.07
   1 -11   0   -0.25    2.04
   1  12   0    3.51    3.37
  -1 -12   0    0.39    1.50
  -1 -12   0    5.75    3.69
   1 -12   0    1.39    1.69
  -1  12   0    2.23    2.46
  -1  12   0   -2.61    1.66
   1 -12   0    1.53    2.42
   1  12   0   -0.83    1.12
  -1 -12   0   -1.28    2.20
  -1  12   0   -2.84    2.11
   1  12   0   -0.69    2.10
   1  12   0    2.90    2.48
   1  12   0    0.43    2.29
   1 -12   0    2.28    3.30
  -1  12   0    2.10    3.23
   1  13   0    0.58    2.65
  -1 -13   0   -2.52    1.52
   1 -13   0   -1.65    2.11
  -1 -13   0   -0.97    2.13
  -1  13   0   -2.22    3.31
   1  13   0   -1.60    2.33
  -1  13   0   -0.14    3.12
   1  13   0    1.73    2.63
  -1  13   0   -1.94    2.16
   1 -13   0   -6.69    2.26
   1 -13   0   -0.21    1.73
   1  13   0    1.70    3.50
  -1 -13   0   -2.00    3.23
   1  14   0    1.26    2.68
  -1 -14   0   -2.40    1.48
  -1  14   0   -1.92    3.56
  -1 -14   0    2.01    3.83
   1  14   0    4.14    4.21
   1 -14   0   -4.09    2.28
   1  14   0    3.72    3.52
   1 -14   0   -0.08    1.93
   1 -14   0    0.23    3.63
  -1  14   0    0.84    3.30
  -1  14   0    2.81    3.05
   1 -15   0    6.10    4.45
   1 -15   0    1.84    2.14
  -1 -15   0    6.99    4.77
  -1  15   0    0.02    2.83
   1  15   0   -3.90    2.52
  -1  15   0    1.09    4.15
   1  15   0    1.69    3.71
   1  15   0    1.72    3.12
  -1  15   0    2.75    3.72
   1  16   0    7.50    4.87
  -1 -16   0    6.62    4.40
  -1  16   0    9.04    4.46
   1 -16   0   -4.75    3.80
  -1  16   0    3.37    4.69
   1  16   0    2.98    3.48
  -1  16   0   -3.27    2.92
   1  16   0    4.26    3.41
   1  17   0    3.84    4.94
   1  17   0   -1.84    3.08
  -1  17   0   -1.68    3.22
  -1  17   0   -1.19    3.77
  -1  17   0   -4.26    3.38
  -1 -17   0   -0.41    4.28
   1  17   0   -2.20    3.07
   1 -17   0   -1.23    4.68
  -1  18   0    1.20    3.92
  -1  18   0   -1.45    3.26
   1 -18   0   -2.68    4.21
   1  18   0    2.98    4.75
   1  18   0    5.24    4.21
   1  18   0    0.92    4.19
  -1  18   0   -2.61    4.52
  -1 -18   0    5.86    5.43
   1 -19   0   -4.21    4.57
   1  19   0    5.94    4.17
  -1  19   0    0.53    3.89
  -1 -19   0    4.38    5.56
  -1  19   0   -2.73    3.60
   1  19   0   -5.12    3.21
   1  19   0    4.89    5.94
  -1  19   0    1.63    4.75
  -1 -20   0    6.01    6.58
   1 -20   0    5.29    6.29
  -2   0   0    0.09    0.17
   2   0   0    0.08    0.21
   2   0   0    0.08    0.15
  -2   0   0    0.01    0.18
  -2   0   0    0.00    0.10
  -2   0   0    0.04    0.13
  -2   0   0    0.01    0.08
   2   0   0    0.00    0.30
   2   0   0   -0.04    0.21
   2   0   0    0.10    0.17
   2   1   0    0.29    0.33
   2  -1   0    0.24    0.24
  -2   1   0    0.23    0.23
   2   1   0   -0.48    0.37
  -2   1   0    0.09    0.29
   2   1   0   -0.28    0.23
  -2   1   0   -0.10    0.29
   2  -1   0    0.06    0.21
  -2  -1   0    0.00    0.11
  -2  -1   0    0.14    0.31
   2  -1   0   -0.37    0.27
   2   1   0   -0.30    0.20
   2  -1   0    0.78    0.49
  -2  -1   0   -0.12    0.16
   2   1   0    0.01    0.16
  -2  -1   0   -0.12    0.25
  -2   1   0   -0.16    0.15
   2  -1   0   -0.17    0.25
  -2  -1   0    0.48    0.29
   2  -2   0    4.07    0.90
   2  -2   0   10.57    1.52
   2   2   0    9.62    1.35
  -2  -2   0    7.05    1.03
   2   2   0    8.10    1.16
  -2   2   0   -0.29    0.50
  -2  -2   0    0.64    0.60
   2  -2   0    0.16    0.52
  -2   2   0    7.18    1.35
  -2   2   0    2.47    0.79
  -2  -2   0    0.14    0.44
   2   3   0   37.45    3.12
  -2   3   0   33.84    2.71
  -2   3   0   40.26    3.48
   2  -3   0   38.50    3.46
   2  -4   0  340.89   13.87
   2  -4   0  347.40   13.89
  -2   4   0  312.01   13.75
   2   4   0  322.88   13.76
  -2   4   0  344.90   13.92
   2  -4   0  341.12   14.56
   2   4   0  340.47   13.92
   2  -4   0  346.50   13.82
  -2   4   0  344.76   13.88
   2   4   0  340.05   12.68
  -2   4   0  338.55   14.53
   2  -4   0  327.74   14.37
  -2   4   0  354.27   14.57
   2  -4   0  322.99   13.39
  -2  -4   0  342.50   13.80
  -2  -4   0  345.96   14.45
   2   4   0  344.09   13.81
   2   4   0  336.67   14.33
  -2   4   0  338.42   13.41
  -2  -5   0    1.35    1.62
   2   5   0    2.67    1.30
  -2   5   0   -1.28    1.13
   2  -5   0   -1.34    1.48
   2   5   0    1.67    1.56
   2   5   0   -0.64    1.26
  -2   5   0   -0.74    0.96
   2   5   0    0.14    0.56
   2  -5   0   -0.02    0.96
   2   5   0   -0.31    1.27
  -2  -5   0    1.43    1.29
  -2   5   0   -1.64    1.68
  -2   5   0   -0.54    1.16
   2  -5   0    1.22    1.85
  -2  -5   0    1.64    0.67
   2  -5   0    0.78    1.35
  -2  -5   0    1.54    1.12
   2  -5   0   -0.08    1.09
  -2   5   0    0.82    1.20
  -2   5   0   -0.80    1.41
   2  -5   0    0.61    1.27
   2   6   0  315.20   12.35
   2  -6   0  312.87   13.75
   2  -6   0  342.10   14.05
   2   6   0  314.89   13.77
  -2   6   0  311.01   13.84
   2   6   0  315.87   13.88
   2  -6   0  331.51   13.94
   2   6   0  318.36   14.62
  -2   6   0  339.07   15.08
   2  -6   0  321.16   14.78
  -2   6   0  313.65   13.92
  -2  -6   0  311.43   13.76
  -2  -6   0  327.31   12.40
  -2  -6   0  316.52   13.85
  -2   6   0  314.80   14.65
  -2   6   0  326.33   13.16
   2  -6   0  316.34   14.94
  -2  -6   0  324.62   14.81
  -2   6   0  319.83   13.90
   2  -6   0  322.38   13.21
   2   6   0  312.45   13.86
  -2  -7   0   77.75    3.90
  -2   7   0   74.62    6.95
   2   7   0   82.15    5.38
  -2  -7   0   80.64    6.59
   2   7   0   75.49    3.82
   2  -7   0   70.54    6.81
  -2   7   0   74.10    6.12
   2  -7   0   77.11    5.30
  -2   7   0   78.08    5.42
  -2   7   0   74.92    4.56
   2   7   0   85.96    6.39
   2  -7   0   79.02    5.40
   2  -7   0   79.95    4.81
   2   7   0   86.28    5.62
  -2  -7   0   79.00    5.35
  -2   7   0   75.58    5.42
   2   7   0   71.92    5.48
  -2   7   0   69.37    5.29
  -2   8   0  342.85   16.23
   2   8   0  331.75   16.02
  -2  -8   0  316.49   14.86
  -2   8   0  330.17   13.85
  -2  -8   0  309.14   15.81
   2   8   0  310.74   14.70
   2   8   0  332.95   13.01
  -2   8   0  356.98   16.59
   2  -8   0  318.88   14.84
   2   8   0  322.46   15.04
  -2   8   0  322.40   14.99
   2   8   0  348.90   16.53
  -2  -8   0  327.97   13.05
  -2   8   0  341.76   15.03
   2  -8   0  303.58   15.89
  -2   8   0  335.09   15.15
   2  -8   0  330.64   13.96
   2   9   0    1.23    2.80
   2  -9   0   -1.61    2.10
  -2   9   0    2.85    2.19
   2   9   0    2.77    1.93
   2  -9   0   -1.43    1.65
  -2   9   0   -0.50    1.68
   2  -9   0   -2.94    1.25
  -2   9   0    1.44    1.95
  -2   9   0    0.82    2.91
  -2  -9   0    1.59    2.40
  -2  -9   0    0.61    1.10
  -2   9   0    0.61    1.36
   2   9   0    1.97    2.24
   2   9   0    1.30    1.90
   2   9   0   -0.32    0.98
  -2  -9   0   -0.73    1.72
   2 -10   0  304.91   15.86
   2  10   0  352.84   16.33
  -2 -10   0  365.54   16.38
  -2  10   0  353.02   17.98
  -2 -10   0  344.25   17.64
  -2 -10   0  353.43   14.04
  -2  10   0  340.10   16.23
   2  10   0  326.35   17.73
   2  10   0  342.45   16.12
   2  10   0  330.24   16.21
   2  10   0  340.12   13.90
  -2  10   0  365.21   16.40
  -2  10   0  346.90   16.32
  -2  10   0  345.66   14.71
   2 -10   0  350.86   17.54
   2 -10   0  342.56   14.90
   2 -11   0    5.89    2.17
  -2  11   0    2.93    2.53
   2  11   0    6.78    1.52
  -2 -11   0    4.98    2.65
   2  11   0   11.65    3.39
   2  11   0   13.15    3.17
   2  11   0   10.21    3.05
   2 -11   0    2.79    2.89
  -2  11   0    8.74    2.86
   2  11   0    3.43    3.51
  -2 -11   0    4.31    1.53
  -2  11   0    8.83    2.76
   2 -11   0    7.03    2.62
  -2  11   0    8.11    3.81
  -2 -11   0    4.46    3.11
   2  12   0  221.62   12.97
  -2  12   0  237.19   14.65
   2  12   0  241.94   12.99
  -2 -12   0  228.95   14.39
   2  12   0  219.92   12.93
  -2  12   0  256.25   13.13
   2 -12   0  258.29   11.57
  -2  12   0  240.34   13.13
  -2 -12   0  231.49   10.46
   2 -12   0  225.64   14.35
  -2  12   0  227.50   13.15
   2  12   0  252.91   14.90
   2 -12   0  242.19   13.04
  -2 -12   0  225.25   12.78
   2  12   0  229.50   10.27
   2  13   0   45.31    6.19
  -2 -13   0   42.57    6.01
   2  13   0   51.84    6.69
   2  13   0   37.57    6.96
  -2  13   0   51.47    6.47
  -2 -13   0   55.07    8.07
  -2  13   0   48.55    6.37
   2 -13   0   43.85    4.69
   2 -13   0   42.96    5.85
   2 -13   0   76.63    9.20
  -2  13   0   55.62    8.23
  -2 -13   0   49.57    3.95
  -2 -14   0   -1.63    1.54
   2 -14   0   -3.32    3.40
   2  14   0   -0.29    2.75
   2  14   0    2.74    3.93
  -2  14   0    2.32    3.04
  -2  14   0   -1.90    3.40
  -2 -14   0    2.00    3.96
   2 -14   0    1.06    2.12
   2 -14   0    3.84    3.05
  -2  14   0    4.69    3.63
   2  14   0   -2.26    2.68
   2  15   0    0.78    3.02
  -2  15   0    3.74    3.08
   2 -15   0   -2.39    3.33
  -2  15   0    6.60    4.83
  -2  15   0    3.06    3.67
   2  15   0   -2.65    3.41
   2 -15   0    2.65    2.24
  -2 -15   0    0.88    4.00
   2  15   0    1.23    3.11
  -2  16   0   -2.59    3.21
   2 -16   0    5.76    4.79
  -2 -16   0    1.20    4.15
   2  16   0   -1.25    3.50
  -2  16   0   -4.51    3.45
   2 -16   0    0.18    2.51
   2  16   0   -2.23    3.09
  -2  16   0   -1.52    3.26
   2  16   0    2.69    3.82
   2 -17   0   -3.10    4.43
   2  17   0    6.84    4.04
  -2 -17   0    0.18    4.18
   2  17   0   -1.35    4.27
  -2  17   0   -0.81    4.11
   2  17   0    1.91    3.64
  -2  17   0    7.60    4.18
  -2  17   0   -0.22    3.57
  -2  18   0    6.98    4.62
   2  18   0    3.22    3.85
   2 -18   0    3.77    5.53
   2  18   0    3.27    3.86
   2  18   0   13.11    6.78
  -2 -18   0    5.31    5.76
  -2  18   0   15.27    5.19
  -2  18   0   10.90    6.12
   2  19   0   29.74    7.11
  -2  19   0   28.93    6.91
  -2  19   0   17.12    5.53
   2  19   0   21.06    7.72
  -2  19   0   26.16    8.34
  -2 -19   0   30.44    7.93
   2  19   0   17.30    5.82
   2 -19   0   22.07    7.36
   2  20   0   12.13    8.82
  -2 -20   0   11.94    6.45
   2 -20   0   25.61    8.39
   3   0   0   -0.02    0.37
   3   0   0   -0.32    0.27
  -3   0   0   -0.12    0.26
  -3   0   0    0.38    0.34
   3   0   0   -0.89    0.45
   3   0   0    0.20    0.30
  -3   0   0    0.03    0.29
  -3   0   0    0.33    0.46
  -3   0   0   -0.16    0.15
   3   0   0   -0.15    0.33
   3  -1   0   -0.35    0.31
  -3   1   0   -0.03    0.26
  -3  -1   0   -0.38    0.30
  -3  -1   0    0.03    0.30
   3  -1   0    0.09    0.44
   3   1   0    0.20    0.38
   3   1   0    0.00    0.63
  -3   1   0    0.27    0.55
   3   1   0   -0.05    0.26
   3   1   0   -0.01    0.33
  -3   1   0   -0.03    0.45
  -3   1   0    0.07    0.36
   3  -1   0    0.60    0.69
   3  -1   0   -0.10    0.30
  -3  -1   0   -0.05    0.45
  -3  -1   0    0.01    0.15
   3   1   0    0.04    0.53
   3   1   0    0.05    0.24
  -3  -1   0   -0.14    0.44
   3   1   0   -0.31    0.39
  -3  -2   0   -0.44    0.45
   3   2   0    0.37    1.31
  -3   2   0   -0.15    0.95
  -3  -2   0   -0.19    0.15
   3  -2   0   -1.04    1.14
  -3   2   0    0.15    0.51
   3   2   0    0.93    0.91
  -3   2   0   -0.21    1.11
   3   2   0   -0.65    0.43
   3  -2   0    0.04    0.45
  -3  -2   0    0.21    1.00
   3   2   0   -0.59    0.95
  -3  -2   0    0.39    0.71
  -3  -2   0   -0.16    0.27
  -3   2   0   -1.11    0.53
  -3   2   0   -0.26    0.30
  -3   2   0   -0.13    0.47
   3  -2   0    0.14    0.79
  -3   2   0    0.03    0.90
   3  -2   0   -0.65    0.61
   3  -2   0   -0.34    0.92
   3  -3   0   -0.31    0.97
  -3  -3   0   -0.90    0.75
  -3   3   0   -0.52    0.73
  -3   3   0    0.03    1.01
   3  -3   0    0.12    1.16
  -3   3   0    1.00    1.42
   3  -3   0   -0.36    0.85
  -3  -3   0   -0.15    0.25
   3  -3   0   -0.42    1.42
   3   3   0    0.47    0.68
  -3  -3   0    0.90    0.78
   3  -3   0   -0.31    0.69
  -3   3   0   -0.38    0.60
  -3   3   0   -0.12    0.97
   3   3   0   -0.67    1.08
   3  -3   0   -0.32    0.60
  -3   3   0    0.42    1.08
   3   3   0    0.71    1.43
  -3  -3   0   -0.91    1.17
   3   3   0    1.23    1.14
   3  -4   0   -0.11    1.44
  -3   4   0   -0.83    1.58
   3  -4   0    0.68    1.22
  -3  -4   0   -0.18    0.23
  -3  -4   0    1.70    1.55
  -3  -4   0    1.06    1.29
  -3   4   0    1.81    1.56
  -3   4   0    0.01    1.08
  -3   4   0   -0.09    1.13
   3  -4   0   -2.12    1.40
  -3   4   0   -0.93    1.08
   3   4   0    0.64    1.23
   3  -4   0   -0.18    1.14
  -3   4   0    0.59    1.07
   3  -4   0   -0.16    1.08
   3   4   0    0.17    1.16
   3  -4   0    0.57    1.07
   3   4   0   -0.18    1.35
   3   4   0    0.73    1.19
  -3  -4   0    0.17    0.54
  -3  -5   0    1.22    1.69
   3  -5   0   -2.76    0.99
   3  -5   0    0.60    1.17
  -3   5   0   -1.50    0.85
  -3   5   0   -1.60    1.44
  -3  -5   0   -0.41    1.14
   3   5   0   -0.07    1.11
   3  -5   0    0.24    1.04
  -3   5   0   -0.97    1.63
   3  -5   0   -1.79    1.44
   3   5   0    1.88    1.64
   3   5   0    0.82    1.29
   3   5   0    0.15    1.27
  -3  -5   0    0.33    0.46
  -3  -5   0   -0.75    0.73
   3  -5   0   -1.43    1.09
  -3   5   0   -2.22    1.12
  -3   5   0   -0.23    1.28
  -3   5   0   -0.79    1.14
   3  -5   0   -1.81    1.61
  -3   6   0   -0.40    2.17
   3  -6   0    1.00    2.20
   3   6   0   -1.03    1.64
  -3   6   0    1.57    1.53
   3  -6   0   -1.35    1.21
   3  -6   0   -1.10    1.71
  -3  -6   0   -0.70    1.35
   3  -6   0    1.00    1.36
   3   6   0    0.79    1.54
  -3  -6   0    1.28    2.12
  -3   6   0   -2.07    1.08
  -3   6   0   -2.62    1.26
  -3  -6   0   -0.24    1.38
  -3   6   0   -1.13    1.45
   3  -6   0   -0.01    1.37
   3  -6   0   -1.79    1.22
  -3  -6   0    0.33    0.64
   3   6   0   -0.73    1.78
   3   6   0   -0.26    1.64
  -3   6   0    0.58    1.90
  -3   7   0    2.18    2.03
  -3  -7   0   -0.30    2.43
  -3   7   0    0.46    2.24
  -3   7   0    1.06    1.85
  -3   7   0    0.20    2.66
   3   7   0    3.26    2.41
   3  -7   0   -0.62    1.60
  -3   7   0   -0.10    1.43
   3   7   0    0.60    2.01
   3  -7   0   -0.43    1.74
  -3  -7   0   -1.25    0.84
  -3   7   0    3.12    2.27
   3   7   0    2.39    1.95
  -3  -7   0    2.82    1.86
   3  -7   0    1.59    1.83
   3  -7   0   -1.92    2.14
   3  -8   0   -0.70    1.65
   3   8   0    2.35    2.50
  -3   8   0   -0.37    2.16
   3  -8   0    1.59    1.72
   3   8   0   -0.41    2.05
   3   8   0   -0.82    1.66
   3  -8   0   -0.34    1.88
  -3   8   0   -0.42    1.93
  -3  -8   0   -1.20    0.86
  -3  -8   0    0.03    1.77
   3  -8   0   -0.88    2.44
  -3  -8   0    5.25    3.08
  -3   8   0   -0.10    1.90
  -3   8   0   -1.87    1.33
  -3   8   0   -0.75    2.54
  -3  -9   0    1.09    1.88
   3   9   0   -0.26    1.84
  -3  -9   0    0.52    2.56
   3  -9   0   -1.61    2.17
  -3   9   0   -1.24    2.61
  -3  -9   0    0.50    0.96
  -3   9   0   -0.88    1.78
   3  -9   0    1.34    1.62
  -3   9   0    5.62    2.63
  -3   9   0    1.54    1.92
   3  -9   0   -2.12    1.64
  -3   9   0   -2.15    1.25
   3   9   0   -1.34    1.59
  -3 -10   0   -0.46    0.91
  -3  10   0   -0.77    1.86
   3  10   0   -1.01    2.20
  -3 -10   0   -2.12    2.36
  -3  10   0   -1.86    1.84
   3  10   0    2.02    1.92
   3 -10   0    1.28    1.62
  -3  10   0    0.58    1.80
   3 -10   0    0.39    2.39
   3 -10   0   -1.53    1.79
   3  10   0   -1.83    2.45
  -3  10   0    2.01    2.96
  -3 -10   0   -2.30    1.55
   3 -11   0    0.57    2.16
  -3 -11   0   -1.22    1.86
  -3 -11   0   -1.71    2.72
   3  11   0   -0.71    3.10
  -3  11   0   -0.09    2.26
  -3 -11   0    1.20    1.11
  -3  11   0   -0.47    2.05
   3 -11   0   -4.30    2.41
   3  11   0   -1.13    2.17
   3  11   0    1.81    2.24
   3 -11   0   -1.34    1.55
   3  11   0    3.40    2.48
  -3  11   0    1.79    3.08
  -3  11   0   -2.71    1.66
   3  12   0   -0.33    2.20
  -3 -12   0    1.52    1.29
  -3  12   0    1.54    2.41
   3 -12   0    2.85    1.99
   3  12   0   -2.37    2.82
  -3 -12   0    0.46    3.06
   3  12   0   -1.86    1.99
  -3  12   0    0.99    3.06
   3  12   0   -0.60    2.20
  -3 -12   0    2.24    2.61
  -3  12   0    3.05    2.32
   3 -12   0    3.05    2.47
   3 -12   0    4.34    3.66
  -3  12   0   -3.82    2.46
   3  13   0   -1.03    2.47
  -3 -13   0   -2.56    2.02
   3 -13   0   -2.81    3.21
   3 -13   0   -2.31    2.17
  -3 -13   0    0.94    1.39
  -3  13   0    0.26    3.03
   3  13   0   -2.18    3.28
   3 -13   0    1.35    2.08
  -3  13   0   -0.22    3.35
  -3 -13   0   -4.42    2.75
   3  13   0    4.01    3.32
  -3  13   0    1.28    2.50
   3 -14   0    0.84    2.32
   3  14   0   -1.35    2.47
   3 -14   0   -2.70    2.36
   3 -14   0    0.61    3.49
  -3 -14   0   -0.89    1.42
   3  14   0    1.43    3.61
  -3  14   0   -2.06    2.45
  -3 -14   0   -0.02    3.61
  -3  14   0   -4.34    2.30
  -3  14   0   -0.88    3.93
   3  14   0   -2.22    2.75
   3 -15   0   -5.90    3.12
  -3  15   0    4.72    3.58
   3  15   0    1.08    3.10
   3 -15   0   -0.16    2.28
   3  15   0   -2.79    3.07
  -3  15   0   -0.29    3.66
   3  15   0   -0.71    3.76
  -3  15   0    3.28    3.72
  -3 -15   0    5.56    4.22
   3 -16   0   -0.43    3.98
  -3  16   0    2.86    4.65
   3  16   0    4.23    4.29
  -3  16   0    2.88    3.43
  -3  16   0   -2.48    2.81
   3  16   0   -2.15    2.88
   3 -16   0   -1.65    2.33
  -3 -16   0    3.97    4.97
   3  16   0    4.05    3.52
  -3  17   0   -0.81    3.72
   3  17   0    4.45    3.75
  -3 -17   0    4.91    4.84
  -3  17   0   -5.17    3.59
   3 -17   0    1.73    4.55
   3  17   0    1.71    3.57
  -3  17   0   -3.56    3.20
   3  17   0    2.10    4.81
  -3  18   0   -1.74    4.52
   3  18   0   -2.30    3.06
  -3  18   0    2.05    3.87
   3  18   0   -0.63    3.63
   3  18   0   -2.71    4.76
  -3 -18   0    1.51    5.18
  -3  18   0    0.83    3.65
   3 -18   0   -2.00    4.34
   3  19   0    0.17    3.98
  -3  19   0    3.78    4.26
  -3 -19   0    0.70    5.43
   3  19   0  -10.05    4.12
   3  19   0    3.77    4.61
   3 -19   0   -3.21    4.72
  -3  19   0   -3.28    4.85
   3 -20   0   -2.14    5.00
   3  20   0    1.06    4.75
  -4   3   0   35.23    2.24
   4   3   0   39.19    3.56
   4  -3   0   31.14    2.66
   4  -3   0   27.38    2.95
  -4   3   0   30.30    2.83
   4   3   0   31.26    2.91
   4  -3   0   37.79    3.70
   4   3   0   34.69    2.81
  -4   3   0   35.70    2.85
  -4   3   0   35.86    2.70
  -4  -3   0   29.85    2.57
   4  -3   0   33.47    2.59
  -4  -3   0   27.80    3.18
  -4   3   0   33.31    2.75
  -4  -3   0   34.42    1.80
  -4   3   0   43.87    3.78
   4   4   0   32.19    2.84
  -4   4   0   33.05    3.77
  -4   4   0   38.03    3.15
   4  -4   0   38.93    2.98
  -4   4   0   44.62    4.23
   4  -4   0   36.91    3.73
  -4  -4   0   35.50    2.96
  -4  -4   0   47.58    4.35
  -4  -4   0   39.90    3.60
   4  -4   0   42.82    3.18
   4  -4   0   43.86    3.08
  -4   4   0   38.15    3.18
   4   4   0   33.68    3.26
   4  -4   0   48.00    4.46
  -4   4   0   35.97    3.02
  -4   4   0   38.29    2.79
   4   4   0   41.29    3.94
  -4  -4   0   35.70    1.86
   4   4   0   37.66    3.17
   4  -4   0   42.66    3.23
  -4   4   0   37.17    2.88
  -4   5   0    1.13    1.39
   4  -5   0    3.32    1.55
   4   5   0    1.55    1.45
   4   5   0    2.10    1.33
  -4  -5   0   -0.39    0.70
  -4  -5   0    0.52    1.30
   4  -5   0    0.23    1.79
   4   5   0    1.58    1.52
   4  -5   0    2.60    1.53
  -4   5   0    5.80    2.25
   4  -5   0    2.28    1.32
  -4   5   0    1.76    1.36
   4  -5   0    1.76    1.77
  -4  -5   0    3.97    1.99
   4   5   0    1.82    1.75
  -4   5   0    4.47    1.69
  -4   5   0    2.93    1.81
   4  -5   0    3.41    1.47
  -4   5   0    2.71    1.50
   4  -6   0  171.40    9.54
  -4  -6   0  171.72    6.65
   4  -6   0  181.65    9.60
  -4   6   0  184.81    8.78
  -4   6   0  175.80    8.16
  -4   6   0  164.14    9.39
   4   6   0  169.45    8.52
  -4   6   0  166.04    8.62
  -4  -6   0  157.81    9.19
  -4  -6   0  160.69    8.39
   4   6   0  166.26    8.54
   4   6   0  176.54    8.77
   4  -6   0  172.56    8.54
  -4  -6   0  140.14    8.15
  -4   6   0  178.80    8.77
   4  -6   0  174.41    8.22
   4  -6   0  175.66    8.72
  -4   6   0  174.40    9.75
   4   6   0  167.24    9.23
   4  -6   0  167.32    8.63
  -4   7   0   28.85    3.94
   4   7   0   40.48    4.17
   4   7   0   20.08    3.40
  -4   7   0   32.10    4.09
  -4   7   0   34.92    3.55
   4   7   0   24.94    3.99
  -4   7   0   33.37    4.11
  -4   7   0   33.67    4.89
  -4  -7   0   33.29    4.81
  -4  -7   0   26.94    1.89
   4  -7   0   26.58    3.54
   4  -7   0   37.46    5.09
  -4   7   0   37.25    5.09
  -4  -7   0   26.70    3.44
   4  -7   0   29.35    3.45
   4  -7   0   26.82    3.69
  -4   8   0  288.31   13.97
  -4   8   0  300.30   14.24
   4  -8   0  299.18   14.17
   4   8   0  301.35   14.00
  -4   8   0  309.50   14.20
   4  -8   0  295.00   13.40
  -4   8   0  315.88   15.66
  -4  -8   0  299.01   11.67
   4  -8   0  296.73   14.03
   4  -8   0  298.70   15.18
  -4   8   0  313.37   13.37
   4   8   0  297.00   14.08
  -4  -8   0  297.61   13.90
   4   8   0  313.04   15.03
  -4  -8   0  305.47   15.35
  -4  -9   0   22.10    3.66
  -4   9   0   15.62    4.11
  -4   9   0   15.59    3.32
   4  -9   0   18.25    4.08
   4   9   0   18.76    3.58
  -4  -9   0   14.95    1.58
  -4   9   0   12.11    3.03
   4  -9   0   21.21    3.83
   4   9   0   16.36    3.13
   4  -9   0   16.08    2.97
   4  -9   0   16.71    3.40
  -4  -9   0   14.19    3.92
  -4   9   0   12.25    3.00
   4  10   0  277.49   13.71
   4  10   0  250.43   13.57
  -4 -10   0  269.77   15.14
  -4 -10   0  289.20   13.86
  -4  10   0  290.72   14.04
   4 -10   0  254.58   14.80
  -4 -10   0  289.91   11.13
  -4  10   0  250.89   13.57
   4 -10   0  278.18   13.93
  -4  10   0  284.83   14.00
  -4  10   0  303.28   15.79
   4 -10   0  272.40   12.84
   4  11   0   56.43    6.38
  -4  11   0   76.43    6.38
  -4  11   0   55.64    6.32
  -4  11   0   54.91    7.33
  -4 -11   0   63.40    3.66
   4 -11   0   65.14    7.80
   4  11   0   62.92    7.97
   4 -11   0   78.99    7.32
  -4  11   0   68.25    6.80
  -4 -11   0   65.80    7.66
   4 -11   0   68.55    5.31
   4  11   0   66.11    6.64
  -4 -11   0   69.61    5.97
   4  12   0   16.37    3.77
  -4 -12   0   13.32    3.42
  -4  12   0    7.05    3.06
  -4  12   0   13.63    4.01
   4  12   0   10.88    3.69
  -4  12   0   14.74    4.81
   4  12   0    7.39    4.11
  -4 -12   0   11.78    1.74
   4 -12   0   12.73    3.55
  -4  12   0   16.98    4.01
   4 -12   0    7.71    2.66
   4 -12   0   10.04    4.44
   4  12   0    7.76    2.97
  -4 -12   0   16.54    4.63
  -4  13   0   23.13    4.68
  -4 -13   0   25.67    2.47
   4 -13   0   17.93    3.98
   4  13   0   19.49    4.63
   4  13   0   19.37    4.33
  -4  13   0   20.95    4.40
   4 -13   0   22.62    3.79
  -4 -13   0   22.14    4.49
  -4  13   0   13.95    4.93
   4  13   0   23.66    5.88
  -4 -13   0   17.86    5.57
   4 -13   0   20.62    5.79
  -4  14   0   54.99    7.12
   4  14   0   51.20    6.92
  -4 -14   0   59.57    8.60
   4 -14   0   58.65    5.96
   4  14   0   66.11    7.59
   4  14   0   48.78    8.20
   4 -14   0   57.30    6.96
   4 -14   0   52.36    8.10
  -4  14   0   52.78    8.36
  -4  14   0   51.39    6.93
  -4  15   0    0.43    3.89
  -4  15   0    1.83    3.56
   4  15   0   -0.40    3.96
   4  15   0   -1.56    2.89
   4 -15   0   -2.71    3.77
   4 -15   0    2.06    2.47
   4  15   0    1.14    2.97
  -4 -15   0   -4.48    3.55
  -4  15   0   -3.45    2.53
   4  16   0   77.13    9.09
  -4  16   0   80.60    9.31
   4 -16   0   61.42    6.66
  -4  16   0   58.55    7.84
   4 -16   0   93.88   11.72
  -4  16   0   66.34   10.07
   4  16   0   61.72    9.93
   4  16   0   74.58    9.01
  -4 -16   0   75.44   10.52
  -4  17   0   -0.12    3.58
  -4  17   0    0.93    3.27
  -4 -17   0    4.54    4.53
   4 -17   0   -4.70    3.83
   4  17   0    1.68    3.32
   4  17   0   -0.78    4.18
  -4  17   0   -4.45    3.90
   4  17   0    2.44    3.84
   4 -18   0   26.20    7.79
  -4  18   0   24.87    6.18
   4  18   0   32.07    6.67
   4  18   0   32.77    6.26
  -4  18   0   10.74    6.40
   4  18   0   30.40    7.84
  -4 -18   0   29.60    7.73
  -4  18   0   33.28    6.91
   4 -19   0   -3.24    4.99
   4  19   0    5.31    5.89
   4  19   0    0.90    3.87
  -4  19   0    3.91    4.40
   4  19   0    7.10    4.54
  -4 -19   0    1.47    5.46
  -4  19   0    0.69    4.70
   4  20   0   -1.33    4.44
   4 -20   0    2.75    4.96
  -5   0   0   -0.31    0.50
   5   0   0   -0.54    0.91
  -5   0   0   -0.01    0.51
   5   0   0    0.72    1.06
  -5   0   0   -0.46    0.80
  -5   0   0    0.23    0.92
   5   0   0    1.01    0.88
  -5   0   0    0.64    0.78
   5   0   0    0.38    0.72
   5   0   0    0.44    1.32
   5   1   0    0.49    1.22
  -5  -1   0   -0.34    0.27
   5   1   0   -0.36    0.84
  -5  -1   0    0.00    0.25
   5   1   0    1.52    1.06
   5  -1   0   -0.88    1.04
   5  -1   0    0.61    0.83
  -5   1   0   -0.21    0.85
   5   1   0    0.51    0.54
  -5   1   0   -0.39    0.85
  -5   1   0    0.93    1.11
   5   1   0    0.48    0.61
   5  -1   0    1.72    1.52
  -5  -1   0    0.10    0.58
  -5   1   0    0.08    0.72
  -5  -1   0    0.01    0.86
  -5  -1   0   -0.23    0.83
   5   1   0   -0.87    1.42
   5  -1   0   -0.17    0.66
  -5  -1   0    0.30    0.82
   5   1   0   -0.14    0.83
  -5   1   0   -0.19    0.48
  -5  -2   0    0.52    1.19
   5  -2   0    0.12    1.44
  -5  -2   0   -0.16    0.71
  -5   2   0    1.49    1.11
   5  -2   0    0.03    0.87
  -5   2   0   -0.62    0.64
   5   2   0    1.39    0.68
   5  -2   0   -1.01    1.00
   5   2   0    0.63    0.86
  -5   2   0    1.28    1.27
   5   2   0    1.32    1.19
  -5  -2   0    0.16    0.36
  -5  -2   0    1.54    1.10
   5   2   0   -1.75    1.27
   5   2   0    1.49    1.16
  -5   2   0   -0.60    0.98
  -5  -2   0    0.79    0.77
   5   2   0    1.06    0.87
   5  -2   0   -0.21    0.75
  -5  -3   0   -0.01    0.60
   5   3   0    0.33    1.15
   5  -3   0   -0.48    1.12
   5  -3   0   -1.27    0.91
  -5   3   0    0.04    0.77
  -5  -3   0    1.03    1.35
  -5  -3   0   -0.02    0.39
  -5  -3   0    0.03    1.04
   5   3   0    1.14    1.39
  -5   3   0   -0.69    1.29
  -5   3   0    0.02    1.10
   5  -3   0    1.71    1.26
  -5   3   0    0.77    1.11
   5  -3   0    0.53    1.48
  -5   3   0    0.99    1.19
   5   3   0    1.41    1.31
   5  -3   0    1.33    0.86
  -5  -3   0    0.45    1.53
   5   3   0    1.34    1.22
  -5   3   0    0.03    1.46
  -5   4   0   -0.37    0.81
   5   4   0   -1.03    1.20
   5  -4   0   -0.50    0.98
  -5   4   0    0.68    1.17
  -5  -4   0   -0.13    0.58
  -5   4   0   -2.52    1.49
  -5   4   0    0.40    1.38
  -5  -4   0   -0.50    0.51
  -5   4   0   -0.44    1.07
  -5   4   0   -0.75    1.44
  -5   4   0    0.41    1.24
  -5  -4   0    0.12    1.57
   5  -4   0    1.09    1.44
   5   4   0   -2.24    1.42
   5  -4   0    1.80    1.70
   5   4   0   -0.88    1.00
  -5  -4   0   -2.19    1.15
   5   4   0    1.21    1.30
   5  -4   0    0.86    1.17
  -5  -4   0    0.91    1.13
   5  -4   0    0.05    1.27
  -5   5   0    3.08    2.16
   5  -5   0    0.99    1.97
   5  -5   0    0.47    1.77
   5   5   0    1.73    1.92
   5  -5   0   -1.11    1.26
  -5  -5   0    0.82    0.56
   5  -5   0    0.39    1.30
   5   5   0    0.42    1.54
  -5  -5   0   -1.01    1.18
   5  -5   0    0.83    1.41
   5   5   0   -0.05    1.37
  -5   5   0   -0.73    1.28
  -5  -5   0   -0.01    0.67
   5   5   0    2.28    1.42
  -5   5   0    0.39    1.24
  -5   5   0    2.94    1.91
  -5   5   0    0.24    1.47
  -5   5   0   -1.13    1.47
  -5  -5   0    2.26    1.97
   5  -5   0   -0.72    1.23
  -5   5   0   -0.29    1.09
   5   6   0    0.82    2.00
   5   6   0    1.10    1.72
   5  -6   0   -0.61    1.55
  -5   6   0   -0.81    2.45
  -5  -6   0    2.64    2.53
   5  -6   0    4.37    2.49
   5  -6   0    0.41    1.86
  -5   6   0   -0.11    1.57
  -5   6   0   -1.42    2.09
  -5  -6   0    1.49    1.24
  -5   6   0   -0.56    1.59
  -5  -6   0    0.73    0.43
   5   6   0   -1.89    1.87
  -5   6   0    0.23    1.45
   5   6   0   -0.55    2.11
   5  -6   0   -0.98    2.08
   5  -6   0    0.11    1.75
  -5  -6   0    1.55    1.74
   5  -6   0   -0.74    1.56
  -5   6   0    2.05    1.99
  -5   7   0   -1.80    1.54
  -5   7   0   -5.97    2.24
  -5  -7   0   -0.29    0.55
  -5  -7   0    2.48    2.66
  -5   7   0   -1.40    1.67
  -5   7   0   -4.01    2.36
   5  -7   0   -0.53    1.88
   5   7   0    0.69    2.08
   5   7   0   -0.94    1.62
  -5   7   0   -0.22    1.93
  -5  -7   0   -0.20    1.84
   5  -7   0    2.83    2.11
   5  -7   0   -1.85    2.49
   5  -7   0   -1.27    1.70
  -5   7   0   -2.19    1.92
   5   7   0   -0.89    2.21
  -5  -8   0   -0.73    1.73
  -5   8   0   -0.01    2.59
  -5   8   0    1.91    2.03
  -5   8   0   -1.90    1.84
   5  -8   0   -1.88    1.74
   5  -8   0    1.48    1.77
  -5  -8   0   -1.84    0.61
  -5   8   0    1.15    1.86
  -5  -8   0    0.29    2.60
   5   8   0   -3.21    1.75
   5   8   0   -1.02    1.59
   5  -8   0    0.36    1.81
   5   8   0    0.80    2.37
   5  -8   0    0.67    2.51
   5  -9   0   -0.56    2.53
   5   9   0   -2.67    1.42
   5   9   0    0.72    1.91
  -5   9   0    0.69    2.00
  -5  -9   0    2.40    2.03
  -5   9   0    1.64    2.17
  -5  -9   0    0.74    0.68
  -5   9   0   -2.01    2.59
   5  -9   0   -0.17    1.70
   5  -9   0   -0.20    1.55
  -5   9   0   -0.42    2.11
   5  -9   0   -1.27    1.88
  -5  -9   0    0.41    2.50
  -5  10   0    3.36    2.29
   5 -10   0   -0.83    1.68
   5 -10   0   -1.17    2.64
  -5  10   0    1.66    2.40
   5  10   0    0.13    1.64
  -5  10   0    0.69    2.83
   5 -10   0    3.81    2.17
   5  10   0    0.69    2.13
  -5 -10   0    0.41    1.89
  -5  10   0    0.78    2.11
  -5 -10   0    3.29    2.81
  -5 -10   0    0.80    0.76
  -5  11   0    1.55    2.52
   5 -11   0   -1.01    1.67
  -5 -11   0    0.58    2.04
  -5  11   0   -2.32    1.82
  -5 -11   0   -0.28    0.79
   5  11   0   -0.62    2.09
   5  11   0    0.75    2.19
   5 -11   0   -0.73    1.92
  -5 -11   0   -2.43    2.28
  -5  11   0    1.84    2.30
  -5  11   0   -0.72    3.12
   5 -11   0   -4.18    2.32
  -5  12   0    1.38    2.40
   5 -12   0    4.68    2.59
  -5 -12   0    0.95    0.99
  -5  12   0   -0.61    2.41
  -5 -12   0    2.03    3.58
   5 -12   0   -0.54    2.09
  -5 -12   0   -4.06    2.17
  -5  12   0    1.04    2.71
   5  12   0    2.79    2.76
   5 -12   0    1.26    2.90
   5  12   0   -1.21    2.20
  -5  12   0   -3.73    2.90
   5 -13   0    4.15    3.02
   5  13   0   -4.06    2.72
   5 -13   0    1.41    3.25
   5  13   0    5.66    3.10
  -5 -13   0   -0.16    1.00
  -5  13   0    3.61    2.88
  -5 -13   0   -1.62    3.20
   5  13   0    3.00    3.97
   5 -13   0    1.41    2.33
  -5  13   0    2.52    2.73
  -5 -13   0    0.27    2.44
  -5  13   0   -6.30    2.91
  -5  14   0   -1.68    3.12
  -5  14   0   -1.04    2.63
   5  14   0    3.56    3.20
  -5 -14   0    0.49    3.88
   5  14   0    3.75    4.29
  -5  14   0   -1.72    3.86
   5 -14   0   -0.01    2.43
   5 -14   0   -3.97    3.13
   5 -14   0    1.69    2.88
   5  14   0   -3.64    2.32
   5  15   0   -5.85    3.73
  -5  15   0   -0.73    3.36
   5 -15   0   -3.38    3.72
  -5  15   0    0.53    4.15
   5  15   0   -6.27    2.33
  -5 -15   0    1.71    4.38
   5  15   0    4.03    3.38
  -5  15   0    1.31    2.96
   5 -15   0    2.83    2.69
  -5 -16   0    0.38    4.08
  -5  16   0   -1.51    3.12
   5 -16   0    0.20    4.55
   5  16   0   -1.69    2.75
   5 -16   0    2.42    2.85
   5  16   0   -2.06    3.71
  -5  16   0   -0.06    3.68
  -5  16   0    6.57    5.10
   5  16   0    1.67    3.40
  -5 -17   0    4.87    5.61
   5 -17   0    0.93    3.31
  -5  17   0   -2.15    3.37
   5  17   0   -4.44    3.28
   5 -17   0   -4.55    3.40
   5  17   0    7.46    5.47
  -5  17   0    5.28    5.15
   5  17   0    4.07    4.13
  -5  17   0    5.14    3.79
  -5  18   0   -1.43    4.63
   5 -18   0    2.25    4.91
   5  18   0   -1.43    3.82
  -5  18   0   10.77    4.49
   5  18   0   -1.75    4.12
  -5  18   0   -3.21    3.44
   5  18   0   -1.64    3.41
  -5 -18   0    1.00    5.27
  -5  19   0   -0.28    4.17
   5 -19   0    4.83    5.96
  -5 -19   0   -3.46    4.76
   5  19   0    7.53    4.84
   5  19   0   -4.38    4.76
  -5  19   0    6.13    5.80
   5  19   0    5.34    4.48
   5 -20   0    4.52    5.65
   5  20   0    1.94    4.59
  -6   0   0  828.33   35.74
  -6   0   0  944.66   34.90
   6   0   0  958.97   35.49
   6   0   0 1000.00   36.06
   6   0   0  924.05   34.93
  -6   0   0  953.32   35.21
   6   0   0  933.35   35.02
   6   0   0  956.16   35.26
   6   1   0   25.15    2.50
  -6  -1   0   26.45    2.25
  -6   1   0   32.00    2.25
   6  -1   0   28.44    2.13
  -6   1   0   28.41    2.26
  -6  -1   0   27.99    2.28
  -6   1   0   28.83    2.83
   6  -1   0   28.78    3.29
  -6  -1   0   24.15    2.49
   6  -1   0   31.73    2.69
   6   1   0   26.63    2.21
  -6  -1   0   28.17    3.24
   6  -1   0   31.79    2.88
   6   1   0   36.24    3.59
  -6   1   0   31.22    2.56
   6   1   0   30.94    2.50
   6   1   0   27.43    2.22
  -6   1   0   27.03    3.18
   6   1   0   27.90    2.75
   6   2   0    3.19    1.69
   6  -2   0    2.01    1.27
  -6  -2   0    0.25    1.25
  -6  -2   0    1.37    0.91
  -6  -2   0    0.07    0.50
   6   2   0    0.51    1.30
  -6   2   0    3.30    1.03
  -6   2   0    3.23    1.30
   6  -2   0    3.05    1.32
   6   2   0    0.94    1.13
  -6   2   0    1.28    1.33
  -6   2   0    2.58    1.71
   6  -2   0    3.19    0.96
   6  -2   0    4.11    1.83
  -6  -2   0   -0.17    1.60
  -6  -2   0    1.88    1.09
   6   2   0   -0.78    0.86
   6   2   0    1.80    0.68
   6   2   0    2.32    1.16
   6   2   0    0.37    1.25
  -6   3   0  240.71    9.87
  -6  -3   0  242.74   11.34
   6   3   0  243.48   10.76
   6  -3   0  251.11   10.82
   6  -3   0  228.59   10.68
  -6   3   0  232.50   11.38
  -6   3   0  232.24   10.54
   6  -3   0  242.51   10.52
  -6  -3   0  236.88   10.48
   6  -3   0  239.06   11.41
  -6   3   0  236.72   10.72
  -6  -3   0  244.01   10.88
  -6   3   0  237.89   11.03
   6   3   0  266.64   11.44
  -6   3   0  241.32   10.71
   6   3   0  268.47    9.83
  -6  -3   0  241.34    9.68
   6  -3   0  245.36    9.95
   6   3   0  242.35   10.63
   6   3   0  260.44   10.70
  -6   4   0  109.43    5.74
  -6  -4   0  107.74    6.10
   6   4   0  103.40    5.71
  -6   4   0   96.82    4.92
   6   4   0  107.65    5.98
  -6   4   0   99.99    5.60
  -6  -4   0   97.31    4.46
   6  -4   0  105.22    5.83
   6  -4   0  107.33    5.69
  -6   4   0   96.24    6.52
  -6  -4   0  104.61    6.49
   6   4   0  105.93    6.46
  -6   4   0  100.28    5.77
   6   4   0  112.01    5.87
  -6   4   0  105.84    6.40
  -6   4   0  105.93    5.96
   6  -4   0  102.01    5.76
  -6  -4   0  108.38    5.71
   6  -4   0   93.76    6.33
  -6  -5   0  140.18    5.53
   6  -5   0  133.33    7.23
   6  -5   0  140.41    7.22
  -6   5   0  129.63    6.31
  -6   5   0  135.20    8.19
   6   5   0  149.88    7.63
  -6   5   0  132.97    7.23
   6   5   0  137.37    7.21
   6   5   0  135.95    7.18
   6  -5   0  139.93    8.24
   6  -5   0  113.46    6.76
  -6  -5   0  135.99    7.09
  -6   5   0  136.16    7.27
  -6  -5   0  136.70    7.58
  -6   5   0  130.21    7.86
  -6   5   0  131.79    7.37
   6   5   0  130.63    7.91
   6  -5   0  138.41    7.65
  -6  -5   0  138.57    8.14
  -6   5   0  127.27    6.91
   6   6   0  365.84   16.21
   6  -6   0  389.74   16.21
  -6  -6   0  364.53   14.05
  -6  -6   0  382.04   17.37
  -6   6   0  376.70   15.41
   6  -6   0  370.92   16.32
   6   6   0  373.57   16.29
  -6   6   0  375.31   15.95
   6  -6   0  376.30   18.80
  -6   6   0  398.07   16.56
   6  -6   0  358.02   16.02
  -6  -6   0  370.02   14.04
   6  -6   0  381.36   17.08
   6   6   0  357.60   16.99
  -6   6   0  398.70   17.57
  -6   6   0  371.58   16.27
   6  -6   0  390.05   16.46
  -6   6   0  366.11   16.40
  -6   6   0  376.23   17.56
   6  -7   0   69.10    5.31
  -6  -7   0   70.95    3.02
  -6  -7   0   58.35    6.80
  -6   7   0   65.15    5.49
   6   7   0   77.23    5.55
   6   7   0   78.89    5.58
   6  -7   0   67.80    5.18
  -6   7   0   64.86    5.47
  -6   7   0   59.43    5.71
   6   7   0   76.62    6.93
   6  -7   0   67.46    6.63
  -6   7   0   59.63    4.63
   6  -7   0   65.76    5.46
  -6   7   0   60.21    6.55
  -6  -7   0   78.10    5.27
   6  -8   0  751.47   30.49
   6   8   0  728.12   30.15
   6   8   0  738.15   30.37
  -6   8   0  771.71   30.60
   6  -8   0  782.32   31.64
   6   8   0  754.60   31.34
  -6  -8   0  698.53   31.31
  -6  -8   0  728.45   27.33
   6  -8   0  743.04   29.89
  -6   8   0  730.46   31.82
  -6   8   0  770.86   30.64
  -6   8   0  756.28   30.44
  -6  -8   0  740.75   30.26
   6  -8   0  743.90   30.47
  -6  -9   0    2.30    1.95
   6  -9   0    1.23    1.87
  -6   9   0    0.26    2.02
  -6   9   0    5.00    2.27
  -6  -9   0    0.80    0.41
   6  -9   0    3.26    3.83
  -6  -9   0    2.59    2.74
   6   9   0    2.46    2.09
  -6   9   0    4.44    3.05
   6   9   0    2.76    2.27
   6  -9   0    4.74    2.25
  -6   9   0    4.92    2.27
   6  -9   0    5.26    3.00
   6  10   0  231.22   12.62
  -6  10   0  268.62   13.26
   6 -10   0  246.68   12.16
   6 -10   0  231.10   13.68
   6  10   0  234.79   12.44
   6 -10   0  242.21   12.74
  -6 -10   0  238.48   14.05
  -6  10   0  247.67   12.84
  -6 -10   0  229.70   12.36
  -6  10   0  262.41   14.77
  -6  10   0  245.16   12.82
  -6  11   0    0.34    2.25
   6 -11   0    2.98    2.25
   6  11   0   -0.16    2.02
  -6 -11   0   -0.62    2.62
  -6  11   0    0.02    2.15
   6 -11   0    2.86    3.03
   6  11   0   -0.24    2.28
  -6 -11   0    0.48    2.14
   6 -11   0    2.36    2.24
  -6  11   0    0.63    3.04
  -6 -11   0    1.74    0.62
  -6  11   0   -0.97    2.07
   6  12   0   10.82    3.35
   6 -12   0   16.86    4.71
  -6  12   0   16.38    4.26
  -6 -12   0   15.77    3.72
  -6  12   0   13.14    3.68
  -6  12   0   12.90    3.75
   6 -12   0   17.21    3.77
  -6  12   0   11.91    4.67
   6 -12   0   19.27    3.69
  -6 -12   0   12.59    4.28
   6  12   0    9.55    3.66
  -6 -13   0   -5.51    3.14
   6 -13   0    0.81    2.42
  -6  13   0    1.48    2.86
   6  13   0   -0.13    2.63
   6 -13   0    0.29    3.44
  -6  13   0    4.61    4.04
   6 -13   0    3.84    2.76
  -6  13   0   -0.49    2.93
  -6  14   0    1.51    4.00
   6  14   0   -1.02    3.71
  -6  14   0    2.17    3.08
  -6  14   0    2.15    2.93
   6  14   0   -0.75    2.81
   6 -14   0    0.40    2.41
   6  14   0   -4.22    2.32
   6 -14   0   -0.51    3.52
  -6 -14   0   -8.04    2.74
   6 -14   0    1.22    4.78
   6 -15   0   11.69    3.83
  -6  15   0   14.21    5.98
  -6  15   0    8.69    4.42
   6  15   0   10.08    4.44
   6  15   0   23.06    5.25
   6  15   0   11.01    5.28
  -6  15   0    4.76    3.65
   6 -15   0   10.49    4.95
  -6 -15   0    8.05    5.13
   6 -16   0   -2.25    4.44
  -6  16   0    2.86    4.60
  -6 -16   0    1.34    4.61
  -6  16   0   -1.01    3.49
  -6  16   0    3.86    3.84
   6  16   0   -3.28    3.01
   6  16   0    2.48    3.74
   6  16   0    2.79    4.60
   6 -16   0    1.34    3.00
   6 -17   0   18.76    6.74
  -6  17   0   16.83    5.46
  -6 -17   0   17.41    6.62
   6  17   0   17.03    5.25
   6  17   0    8.37    4.33
  -6  17   0    7.60    4.32
   6  17   0   13.22    6.30
  -6  17   0   11.64    5.53
   6 -17   0   17.96    4.46
  -6 -18   0    3.09    4.77
  -6  18   0   -0.02    3.76
   6  18   0    2.65    3.76
   6  18   0    1.68    4.55
   6  18   0   -2.29    3.42
   6 -18   0    1.15    4.99
  -6  18   0    0.21    5.05
   6  19   0   10.97    5.03
  -6  19   0    3.02    5.86
   6 -19   0    9.41    5.95
   6  19   0   18.07    5.71
  -6 -19   0   18.62    8.10
   6  19   0    9.87    6.63
  -6  19   0    6.00    4.43
   6 -20   0   11.21    6.68
   6  20   0    5.66    4.49
  -7   0   0   -1.50    1.52
  -7   0   0   -0.01    1.11
  -7   0   0   -0.27    1.11
   7   0   0    1.03    1.09
  -7   0   0    0.67    0.93
   7   0   0   -0.10    0.92
  -7   0   0    0.63    1.21
   7   0   0   -0.01    0.89
   7   0   0    0.21    1.50
   7   0   0    0.31    1.13
   7  -1   0   -0.49    0.79
  -7  -1   0    1.15    1.25
   7   1   0    0.63    1.54
  -7   1   0   -0.16    1.04
   7   1   0   -0.25    1.00
   7  -1   0   -1.51    1.09
   7   1   0    0.60    1.33
   7   1   0    0.21    0.89
   7   1   0   -0.74    0.97
  -7  -1   0   -0.30    0.42
  -7   1   0   -1.19    1.10
  -7   1   0   -0.03    0.93
  -7  -1   0    0.50    1.55
  -7  -1   0   -0.29    0.91
  -7   1   0   -0.30    0.92
   7   1   0    0.10    1.10
   7  -1   0    0.35    1.17
   7  -1   0    1.62    0.92
  -7   1   0    0.70    1.52
  -7  -1   0   -0.80    0.62
  -7  -1   0    1.66    0.96
   7  -1   0    0.73    1.47
  -7   2   0    0.81    1.17
   7   2   0   -0.83    1.13
   7  -2   0   -0.45    0.79
   7   2   0   -0.65    1.46
  -7   2   0    0.15    0.88
   7   2   0   -0.32    1.15
  -7   2   0   -0.23    1.68
   7   2   0   -0.41    0.90
   7   2   0   -0.82    0.53
   7  -2   0    0.72    1.22
  -7  -2   0    1.03    0.71
  -7   2   0    0.53    0.94
   7   2   0   -1.29    0.97
  -7  -2   0    0.79    0.86
  -7   2   0    1.19    1.32
   7   2   0   -0.57    1.00
  -7  -2   0    0.96    1.38
   7  -2   0    1.68    1.35
   7  -2   0    0.09    1.55
  -7  -2   0    1.50    1.66
   7   3   0    0.02    1.30
   7   3   0    0.11    1.51
  -7  -3   0    1.26    1.23
  -7  -3   0   -0.02    0.78
  -7  -3   0   -0.33    1.68
  -7   3   0   -1.15    0.83
   7  -3   0    1.78    1.70
   7   3   0    0.59    1.34
   7   3   0   -0.11    0.71
  -7  -3   0    0.17    0.66
   7   3   0   -1.45    1.22
   7  -3   0    0.32    1.30
  -7   3   0    0.06    1.14
   7  -3   0    0.04    1.28
  -7  -3   0   -1.40    1.49
  -7   3   0    0.46    1.80
   7  -3   0   -1.07    0.82
   7   3   0   -0.31    0.84
  -7   3   0    0.05    1.29
   7  -3   0    0.32    1.26
   7  -4   0    3.59    1.73
  -7   4   0   -0.15    0.97
   7  -4   0    1.18    1.56
  -7   4   0    1.19    1.40
   7   4   0   -0.15    1.48
  -7  -4   0    0.50    0.83
  -7   4   0    1.44    2.03
  -7   4   0   -0.73    1.36
  -7   4   0    0.61    1.53
   7  -4   0    0.66    1.93
  -7  -4   0   -3.53    1.71
  -7  -4   0    1.21    1.62
  -7  -4   0   -0.09    0.77
  -7  -4   0    0.83    1.39
   7  -4   0   -0.65    0.97
  -7   4   0   -0.15    1.78
   7   4   0    0.31    1.40
   7   4   0    0.10    1.71
   7   4   0    0.61    1.91
   7  -4   0    1.06    1.42
  -7   5   0   -5.28    1.88
   7  -5   0   -1.84    1.60
   7   5   0   -0.97    1.56
   7   5   0    0.89    1.79
  -7  -5   0    0.54    1.91
  -7   5   0    0.75    1.66
   7  -5   0    3.40    1.98
  -7   5   0    1.37    1.97
  -7   5   0   -0.33    2.22
  -7   5   0   -0.74    1.61
   7  -5   0   -0.21    1.59
   7  -5   0    4.46    2.74
  -7  -5   0   -0.16    0.76
  -7  -5   0   -4.19    2.01
  -7   5   0   -1.50    1.79
   7   5   0   -1.98    2.06
  -7   5   0   -0.46    1.17
  -7  -5   0   -1.52    1.76
  -7  -5   0   -0.66    0.73
   7   6   0    1.31    1.93
   7   6   0    3.23    2.51
   7  -6   0   -3.09    1.50
  -7   6   0    1.22    1.37
   7  -6   0   -2.26    1.60
  -7   6   0    1.00    2.04
  -7  -6   0   -1.40    2.48
   7   6   0    2.00    2.18
  -7  -6   0   -0.62    1.03
  -7   6   0    0.76    2.04
  -7  -6   0    0.24    0.75
  -7   6   0   -0.89    1.78
  -7   6   0    2.41    3.01
   7  -6   0   -0.75    1.77
   7  -7   0   -1.68    2.29
   7  -7   0    1.61    1.97
  -7  -7   0    2.03    2.53
  -7   7   0    1.58    2.07
   7   7   0    0.85    2.34
   7  -7   0    2.59    1.95
  -7   7   0    1.85    2.30
  -7   7   0    1.88    1.59
  -7  -7   0    1.55    1.68
  -7   7   0   -3.54    1.75
  -7  -7   0   -0.18    0.52
  -7   7   0   -2.49    2.21
   7  -7   0    1.25    1.88
   7   7   0    1.68    1.98
  -7  -7   0   -0.60    0.58
   7   7   0   -1.37    2.16
   7  -8   0   -1.22    1.53
  -7  -8   0   -0.96    1.54
  -7  -8   0   -3.49    2.16
  -7   8   0   -1.58    1.79
   7   8   0   -1.20    2.19
  -7   8   0   -1.46    2.73
   7  -8   0    1.61    1.99
   7   8   0    2.88    2.01
  -7   8   0   -0.91    1.72
   7  -8   0    1.45    2.31
   7  -8   0    0.39    1.82
   7   8   0   -1.83    1.82
  -7   8   0    1.63    2.29
  -7   8   0    0.12    1.53
  -7   9   0   -1.78    1.72
   7  -9   0   -1.05    1.77
  -7   9   0   -4.51    2.26
  -7   9   0   -3.16    1.24
  -7  -9   0   -0.31    1.75
   7  -9   0   -2.84    2.43
   7   9   0   -2.37    1.70
   7  -9   0    2.25    1.96
  -7  -9   0   -2.61    2.38
  -7   9   0   -1.91    2.01
   7   9   0   -0.22    1.63
  -7   9   0    3.51    2.24
  -7  10   0    1.38    2.18
   7 -10   0   -0.84    1.82
   7 -10   0    2.20    2.62
  -7  10   0   -1.60    2.08
  -7  10   0   -1.56    1.61
  -7  10   0    7.68    3.37
  -7 -10   0    1.02    2.04
   7  10   0   -3.27    1.83
  -7  10   0    3.42    2.41
   7  10   0   -1.98    1.68
   7 -10   0   -0.17    1.89
  -7 -10   0   -5.86    2.15
   7 -11   0   -0.84    1.86
  -7 -11   0   -0.01    2.05
  -7  11   0   -0.62    2.22
   7  11   0   -0.59    2.11
  -7 -11   0    0.86    2.99
   7  11   0    0.22    2.36
   7 -11   0    6.05    3.60
   7 -11   0    1.20    2.18
  -7  11   0   -2.39    2.30
  -7  11   0   -1.83    2.01
  -7  11   0   -0.57    2.98
  -7  12   0    5.08    2.88
  -7 -12   0    0.21    3.45
   7 -12   0    1.48    2.90
   7  12   0    3.53    2.89
   7 -12   0   -2.58    2.05
  -7 -12   0   -3.72    1.76
   7 -12   0    1.13    2.58
  -7  12   0   -5.14    2.31
  -7  12   0    2.38    2.93
  -7  12   0    1.56    3.61
   7 -13   0   -0.53    3.41
   7 -13   0    1.24    2.75
   7  13   0    2.34    3.05
   7 -13   0    0.29    2.30
  -7 -13   0    0.15    3.52
  -7  13   0   -0.24    2.66
  -7  13   0    3.79    3.20
  -7  13   0    0.96    3.57
  -7  14   0   -5.11    3.30
   7 -14   0   -1.34    2.43
  -7  14   0    1.79    3.08
  -7 -14   0   -2.94    3.41
   7  14   0   -2.94    2.73
   7 -14   0   -2.14    3.36
   7  14   0    5.08    4.37
  -7  14   0   -5.44    2.84
   7  15   0    8.69    5.21
   7 -15   0   -4.07    2.71
   7 -15   0    1.76    3.97
  -7  15   0    5.55    5.05
   7  15   0    2.51    3.32
  -7 -15   0    3.33    4.34
   7  15   0    0.41    3.54
  -7  15   0   -0.02    3.11
  -7  15   0   -0.80    2.84
   7 -16   0    1.27    3.16
   7  16   0   -3.91    3.16
  -7 -16   0   -1.64    4.38
  -7  16   0    2.02    3.63
  -7  16   0   -2.86    3.62
   7  16   0    0.92    4.48
   7  16   0   -1.42    3.01
   7 -16   0    1.96    4.58
  -7  16   0    0.18    3.40
   7 -17   0   -0.74    3.19
  -7  17   0    5.86    4.77
  -7  17   0    8.18    3.94
  -7 -17   0    3.89    4.81
   7 -17   0    0.05    4.23
   7  17   0   -2.70    4.29
  -7  17   0    1.23    3.89
   7  17   0    0.97    3.94
   7  17   0   -0.13    3.58
  -7 -18   0   -2.81    4.43
   7  18   0    4.41    5.02
  -7  18   0    1.74    4.02
   7 -18   0   -3.71    4.45
   7  18   0    2.36    4.22
  -7  18   0    5.70    5.44
   7  18   0    1.69    4.08
  -7  19   0    1.52    5.16
   7 -19   0   -2.72    5.08
  -7  19   0   -1.35    3.91
   7  19   0   -3.14    3.80
   7  19   0    4.24    5.75
   7  19   0    3.94    4.58
  -8   0   0  146.18    7.18
  -8   0   0  153.15    7.56
  -8   0   0  155.05    6.94
   8   0   0  152.85    6.99
   8   0   0  163.22    7.48
   8   0   0  158.94    7.13
   8   0   0  161.40    8.28
  -8   0   0  138.17    7.12
   8   0   0  154.17    7.64
  -8   0   0  151.87    8.20
   8   1   0  105.01    5.78
  -8   1   0  102.42    5.21
   8   1   0  102.84    5.31
   8   1   0  101.82    5.14
  -8  -1   0   96.22    5.08
   8  -1   0   96.09    5.03
  -8  -1   0   99.75    6.32
   8  -1   0  103.84    5.66
   8  -1   0   95.37    5.67
   8   1   0  100.05    5.36
   8   1   0   98.68    6.14
  -8   1   0  102.63    5.78
  -8  -1   0   99.43    4.15
  -8  -1   0  111.40    5.66
   8   1   0  106.19    5.47
  -8   1   0   98.32    5.14
  -8   1   0  104.13    5.53
   8  -1   0  105.24    6.43
  -8  -1   0   99.36    5.23
  -8   1   0  106.62    6.42
   8  -1   0  103.18    5.07
   8   2   0  266.63   11.80
  -8  -2   0  278.50   12.96
   8  -2   0  288.55   12.27
   8   2   0  265.09   12.05
  -8  -2   0  275.34   11.41
  -8   2   0  272.83   12.21
   8  -2   0  266.27   12.84
  -8   2   0  273.43   11.35
   8   2   0  285.11   12.87
  -8   2   0  264.99   11.95
   8   2   0  287.26   11.55
  -8   2   0  276.46   12.98
   8  -2   0  281.01   11.36
   8   2   0  282.32   10.60
  -8   2   0  255.14   11.45
   8  -2   0  284.08   12.18
  -8  -2   0  274.13   12.18
   8   2   0  283.87   11.60
   8   2   0  283.18   12.08
   8   3   0   85.94    4.60
  -8  -3   0   88.50    5.11
  -8   3   0   93.12    6.30
   8  -3   0   91.91    4.63
  -8   3   0   86.95    5.27
   8   3   0   86.81    5.32
   8  -3   0   93.24    5.52
  -8  -3   0   81.43    5.66
  -8  -3   0   84.84    4.45
   8   3   0   99.62    6.37
   8   3   0   88.89    4.04
   8  -3   0   89.41    6.30
   8   3   0   78.95    4.88
   8   3   0   89.66    5.36
  -8   3   0   87.05    4.56
  -8  -3   0   87.95    6.13
   8  -3   0   86.47    5.44
  -8   3   0   84.20    5.47
   8   3   0   83.93    5.28
   8  -3   0   93.37    5.30
   8  -4   0  269.10   12.54
   8   4   0  293.18   13.01
  -8   4   0  298.44   13.62
   8   4   0  292.72   11.65
  -8   4   0  288.96   13.03
   8   4   0  295.84   12.96
  -8   4   0  290.69   14.05
   8  -4   0  283.57   13.01
   8   4   0  286.93   13.65
  -8   4   0  283.18   12.89
  -8  -4   0  289.01   13.18
  -8   4   0  286.39   11.85
  -8  -4   0  286.91   12.66
   8   4   0  297.18   12.90
   8   4   0  286.50   11.51
   8  -4   0  278.95   13.83
   8  -4   0  280.93   12.93
   8  -4   0  282.24   11.92
  -8  -4   0  292.74   11.56
  -8   4   0  280.19   13.04
  -8  -4   0  290.61   13.85
  -8   5   0  205.89   11.33
  -8   5   0  200.20    8.83
   8  -5   0  193.08   10.94
   8   5   0  218.95   11.02
  -8  -5   0  199.90   11.05
  -8  -5   0  193.95   10.32
   8   5   0  192.93    9.83
   8  -5   0  200.27   10.17
   8   5   0  205.42    9.93
  -8   5   0  208.24   10.18
  -8  -5   0  190.65    8.18
   8  -5   0  205.64   10.10
  -8   5   0  201.61   10.03
   8  -5   0  185.47    9.52
  -8  -6   0  596.24   24.32
   8   6   0  567.56   24.49
   8   6   0  547.56   23.34
  -8   6   0  590.01   25.16
  -8   6   0  550.19   23.61
  -8  -6   0  546.55   24.50
   8   6   0  573.96   23.51
  -8   6   0  550.39   23.68
   8  -6   0  585.83   23.80
  -8   6   0  559.28   22.27
   8  -6   0  578.34   23.59
  -8  -6   0  567.79   21.30
  -8   6   0  567.78   23.45
   8   7   0   91.61    7.19
  -8  -7   0   88.20    7.40
  -8   7   0   83.42    8.04
  -8   7   0   83.25    5.04
  -8  -7   0   81.24    5.91
   8  -7   0   83.66    6.07
   8  -7   0   80.36    6.20
  -8   7   0  100.80    6.73
  -8   7   0   77.84    5.94
  -8   7   0   84.66    6.18
  -8  -7   0   89.84    3.83
   8   7   0   94.74    6.14
   8   7   0   80.16    6.21
  -8   8   0  290.30   14.28
  -8  -8   0  293.28   14.12
  -8   8   0  318.25   14.49
  -8   8   0  295.91   15.83
  -8   8   0  281.93   12.92
   8  -8   0  309.78   15.12
  -8   8   0  301.64   14.54
   8   8   0  295.38   14.13
   8   8   0  291.43   16.66
   8   8   0  301.71   14.30
   8  -8   0  282.49   14.14
  -8  -8   0  295.29   15.42
   8  -8   0  293.74   14.07
  -8  -9   0   70.93    5.95
  -8   9   0   71.63    5.96
  -8   9   0   72.73    6.32
   8   9   0   84.62    6.34
  -8   9   0   71.08    8.07
   8   9   0   65.37    5.79
  -8   9   0   81.01    5.26
   8  -9   0   71.99    6.00
  -8  -9   0   81.59    8.24
   8  -9   0   74.51    5.87
  -8   9   0   75.60    6.26
   8  -9   0   78.35    7.85
   8 -10   0  227.20   12.98
  -8  10   0  212.71   11.84
   8  10   0  217.57   12.01
  -8 -10   0  216.60   11.74
  -8  10   0  212.13   13.60
  -8 -10   0  179.16   12.42
   8 -10   0  218.69   11.56
  -8  10   0  200.44   11.67
  -8  10   0  212.71   10.58
   8 -10   0  213.67   11.82
   8  10   0  217.16   11.72
  -8  10   0  226.42   12.16
  -8  11   0   59.71    7.98
   8  11   0   64.97    7.01
   8 -11   0   68.82    8.11
  -8  11   0   51.77    6.17
  -8  11   0   58.65    6.56
  -8  11   0   55.37    5.49
   8 -11   0   46.47    5.96
   8 -11   0   46.96    5.76
  -8  11   0   70.01    7.41
  -8 -11   0   61.33    7.78
  -8 -11   0   64.23    6.75
   8  11   0   65.51    6.74
  -8  12   0   34.90    5.46
   8 -12   0   56.52    7.97
   8 -12   0   42.06    5.74
   8 -12   0   60.76    6.34
  -8 -12   0   46.47    5.80
   8  12   0   48.63    6.27
  -8 -12   0   58.64    8.18
  -8  12   0   40.60    6.01
  -8  12   0   43.50    7.21
  -8  12   0   45.77    5.24
  -8  13   0  122.73   10.05
  -8  13   0  169.79   11.17
  -8  13   0  148.07    9.34
   8  13   0  161.49   10.70
   8 -13   0  150.72    9.85
   8 -13   0  146.79   10.45
  -8  13   0  144.73   13.94
  -8 -13   0  145.94   12.19
   8 -14   0   31.28    5.08
  -8  14   0   22.30    6.43
  -8  14   0   28.56    5.59
   8  14   0   22.29    5.05
  -8  14   0   21.49    4.22
   8 -14   0   11.22    4.67
  -8  14   0   25.83    5.24
  -8 -14   0   26.10    6.39
  -8 -15   0   73.00   10.18
  -8  15   0   67.03    8.19
   8 -15   0   71.42    7.58
  -8  15   0   67.22    7.36
   8  15   0   69.93   10.42
  -8  15   0   84.95   11.57
  -8  15   0   78.48    8.74
   8  15   0   79.69    8.97
   8 -15   0   66.40    9.25
   8 -16   0   16.31    4.39
  -8 -16   0   15.02    5.85
   8 -16   0   14.62    5.65
  -8  16   0   14.30    4.88
  -8  16   0   11.26    5.71
   8  16   0    3.51    5.07
   8  16   0   14.21    4.83
  -8  16   0    8.88    3.87
  -8  16   0   24.76    5.76
   8  16   0   13.68    4.95
  -8 -17   0   19.59    6.90
  -8  17   0   20.28    5.41
  -8  17   0   15.34    5.77
   8  17   0   24.36    5.81
   8 -17   0   16.86    6.05
   8  17   0   17.85    5.75
   8 -17   0   22.86    4.90
  -8  17   0   26.88    5.02
  -8  17   0   11.94    6.74
   8  17   0   21.09    7.52
  -8  18   0    8.73    6.42
   8 -18   0   -1.16    4.31
   8  18   0    0.07    4.19
   8  18   0    2.28    5.10
  -8  18   0    5.00    4.22
   8  18   0    5.51    4.41
  -8 -18   0    5.92    5.90
  -8  19   0    0.03    4.03
   8  19   0   -3.67    5.51
   8  19   0    3.44    4.77
   8  19   0    1.26    4.57
  -8  19   0   -1.43    5.35
   8 -19   0   -3.64    4.83
  -9   0   0   -1.08    2.00
   9   0   0    2.02    1.46
   9   0   0    0.78    1.12
   9   0   0    0.98    1.78
  -9   0   0    1.91    1.33
  -9   0   0   -1.27    1.37
   9   0   0    0.97    1.26
   9   0   0    0.40    1.34
  -9   0   0    1.21    1.31
  -9   0   0    1.61    1.22
   9  -1   0   -0.36    1.14
   9   1   0    1.24    1.30
   9   1   0   -1.64    1.26
   9   1   0   -0.12    1.34
  -9   1   0   -0.39    1.06
   9  -1   0    0.82    1.48
   9  -1   0    0.03    1.05
  -9  -1   0    1.15    1.67
  -9  -1   0    0.30    0.59
   9   1   0   -0.67    1.85
  -9   1   0    1.07    2.13
   9   1   0   -1.57    1.06
  -9  -1   0   -0.77    1.14
  -9  -1   0    1.81    1.26
  -9   1   0    0.35    1.26
  -9  -1   0    1.00    2.17
   9  -1   0    0.12    1.43
   9   1   0   -0.04    1.15
  -9   1   0   -0.57    1.20
   9  -1   0   -1.57    1.54
  -9  -1   0    2.31    1.60
  -9   1   0   -0.23    1.44
   9   2   0   -0.26    0.63
  -9   2   0   -0.01    1.27
  -9   2   0    0.92    1.30
  -9  -2   0    1.45    2.19
  -9   2   0    1.22    1.64
  -9  -2   0    0.21    1.11
   9  -2   0   -1.18    1.66
  -9   2   0   -0.23    1.37
   9  -2   0   -0.45    1.07
  -9  -2   0   -0.94    1.45
   9   2   0    2.71    1.66
   9   2   0    1.47    1.32
   9   2   0    2.20    1.71
  -9  -2   0   -0.17    1.26
  -9   2   0   -1.52    2.09
   9   2   0   -3.63    1.56
   9  -2   0   -1.80    1.37
   9   2   0    1.27    1.27
   9  -2   0    0.40    1.97
   9   2   0    1.30    1.51
   9   3   0   -0.77    1.76
   9   3   0   -1.84    1.31
  -9  -3   0   -0.86    2.29
   9   3   0    0.38    1.77
  -9   3   0   -0.06    1.74
  -9   3   0   -0.01    1.82
   9   3   0   -0.70    1.31
  -9   3   0    2.92    2.47
   9   3   0    0.34    2.05
   9  -3   0   -0.14    2.19
   9   3   0    1.80    1.79
  -9  -3   0    0.39    0.93
   9   3   0    2.46    0.94
  -9   3   0    0.37    1.31
  -9  -3   0    0.71    1.69
   9  -3   0   -0.32    1.19
   9  -3   0   -1.74    1.43
  -9  -3   0    0.01    1.08
  -9   3   0   -1.08    1.37
   9  -3   0   -0.15    1.77
  -9  -3   0   -0.21    1.87
  -9  -4   0    1.01    1.04
  -9  -4   0    0.63    1.17
   9   4   0    5.90    2.15
   9   4   0    0.28    1.53
   9  -4   0   -2.60    1.95
  -9   4   0   -0.42    1.86
   9   4   0    0.31    1.81
   9  -4   0   -0.51    1.82
   9  -4   0   -0.05    1.18
   9   4   0   -1.71    1.20
   9   4   0   -0.76    1.05
  -9   4   0   -1.30    1.74
  -9  -4   0   -0.13    1.99
   9   4   0    0.85    2.30
  -9  -4   0    0.58    1.88
  -9   4   0    0.02    2.49
  -9  -4   0    0.21    2.61
   9  -4   0    0.29    1.85
  -9   4   0    1.66    1.38
   9  -4   0    2.38    2.46
  -9   5   0   -3.29    2.37
  -9  -5   0    2.51    2.68
   9   5   0   -1.10    1.85
  -9   5   0    0.83    1.94
  -9   5   0   -1.49    1.25
  -9  -5   0    0.82    1.06
   9  -5   0    2.41    2.02
   9   5   0   -0.47    2.18
  -9  -5   0   -0.52    0.97
   9  -5   0   -1.68    1.37
   9  -5   0    0.87    2.01
   9  -5   0   -2.41    1.87
  -9   5   0    2.19    2.20
  -9  -5   0   -0.77    2.09
   9   5   0   -1.41    1.80
   9   6   0    1.21    2.00
  -9   6   0   -1.45    2.37
   9  -6   0   -0.53    1.89
  -9  -6   0    0.22    0.90
  -9  -6   0    1.15    2.32
   9  -6   0   -1.23    2.10
   9   6   0   -1.46    1.82
   9   6   0    0.41    1.97
  -9  -6   0   -2.29    0.99
  -9   6   0   -1.93    1.76
  -9   6   0   -0.18    1.32
  -9  -6   0    0.75    2.44
  -9   6   0    1.46    2.16
   9   7   0   -1.93    1.82
  -9   7   0    0.55    1.90
   9  -7   0    1.57    2.04
   9  -7   0   -0.34    1.70
  -9  -7   0   -2.46    1.42
  -9   7   0    2.26    2.07
   9   7   0    2.74    2.81
   9   7   0    0.36    1.69
  -9   7   0    0.93    1.90
  -9   7   0    4.11    2.85
  -9  -7   0    0.22    0.75
  -9   7   0    0.49    1.28
  -9  -7   0   -5.09    2.21
  -9  -8   0   -0.21    0.56
  -9  -8   0   -0.11    2.33
  -9   8   0    1.74    2.90
  -9  -8   0   -0.89    1.62
  -9   8   0   -1.59    1.68
  -9   8   0   -0.61    1.22
  -9   8   0    1.79    1.91
   9  -8   0   -1.08    2.10
  -9   8   0    1.93    2.33
   9   8   0    1.57    2.10
   9   8   0    0.94    1.77
   9  -8   0    1.20    1.91
  -9  -8   0   -0.50    0.51
  -9  -9   0    0.27    1.89
  -9   9   0    1.01    2.08
   9   9   0    6.17    2.58
  -9  -9   0   -0.83    2.80
  -9   9   0    1.67    1.49
  -9   9   0   -1.21    2.08
  -9   9   0    0.38    2.24
  -9   9   0    4.84    3.11
   9  -9   0   -1.84    2.03
   9   9   0   -2.53    1.66
   9 -10   0   -0.22    1.95
  -9  10   0    0.01    2.38
  -9 -10   0    1.02    2.89
   9  10   0    0.40    2.52
  -9  10   0   -0.08    2.17
  -9 -10   0    1.21    2.18
  -9  10   0    1.85    2.59
   9 -10   0    0.96    2.66
   9  10   0    1.09    2.22
  -9  10   0    1.99    3.18
  -9  10   0   -1.82    1.50
  -9  11   0   -0.71    1.59
   9  11   0    0.16    2.19
   9 -11   0   -0.83    2.45
  -9 -11   0   -2.42    2.66
  -9 -11   0    2.62    2.58
   9 -11   0   -5.36    2.26
   9  11   0    2.32    3.17
  -9  11   0   -0.54    3.01
  -9  11   0   -3.46    2.10
  -9  11   0   -2.27    2.37
  -9 -12   0    3.77    3.70
   9 -12   0    1.38    2.59
   9 -12   0    0.51    3.38
  -9  12   0   -1.08    2.54
  -9  12   0   -0.31    2.56
   9 -12   0   -3.63    2.28
  -9  12   0   -2.12    3.44
   9  12   0   -0.78    2.68
  -9  12   0   -1.14    1.99
  -9  13   0   -2.73    1.93
  -9  13   0   -2.31    3.35
   9 -13   0   -1.29    2.68
  -9  13   0    4.01    2.95
   9 -13   0   -1.76    2.28
   9 -13   0   -3.62    3.15
  -9  13   0    1.88    3.09
  -9 -13   0    3.41    3.86
   9  13   0    0.75    3.44
   9  14   0   -1.22    2.92
  -9  14   0    1.67    3.78
   9 -14   0   -3.73    2.48
  -9  14   0    4.74    2.88
   9 -14   0    9.52    4.53
  -9  14   0    0.11    3.13
  -9  14   0    1.37    3.37
  -9 -14   0   -2.32    3.33
  -9  15   0    2.77    3.51
  -9  15   0    0.01    3.66
  -9  15   0   -6.10    3.83
  -9  15   0    1.81    2.79
   9 -15   0   -3.00    3.16
  -9 -15   0   -3.07    4.11
   9 -15   0   -1.18    2.98
   9  15   0   -0.29    3.86
  -9  16   0    0.60    3.41
  -9  16   0    1.36    2.87
  -9  16   0    0.24    3.78
   9 -16   0   -1.52    3.01
  -9 -16   0    0.41    3.80
   9  16   0   -5.53    3.65
  -9  16   0   -1.84    4.27
   9 -16   0    1.94    3.98
   9  16   0   -1.87    3.81
   9 -17   0    4.58    3.88
   9  17   0   -5.42    4.58
  -9  17   0    1.66    4.18
   9  17   0    5.78    4.08
  -9  17   0   -2.66    3.47
   9 -17   0   -6.35    3.80
  -9 -17   0   -3.99    4.48
   9  17   0    3.06    3.56
  -9  18   0    4.66    4.64
   9 -18   0    2.50    4.80
   9 -18   0   -2.26    3.39
  -9 -18   0   -5.79    5.29
   9  18   0    3.93    5.78
   9  18   0    1.68    4.22
   9  18   0    2.35    4.18
  -9  18   0   15.82    6.80
  -9  19   0    1.02    4.45
   9  19   0    1.51    4.56
   9 -19   0    4.62    5.30
  -9  19   0   -2.72    5.10
  10   0   0  750.70   29.55
  10   0   0  740.23   29.17
 -10   0   0  773.42   29.13
 -10   0   0  729.15   29.44
 -10   0   0  732.89   30.34
  10   0   0  765.15   30.42
  10   0   0  736.57   28.76
 -10   0   0  742.80   28.57
 -10   0   0  729.69   28.93
  10   0   0  727.17   28.65
  10  -1   0   38.61    3.97
  10   1   0   39.10    3.72
  10  -1   0   41.14    3.34
 -10  -1   0   40.23    2.18
 -10   1   0   47.99    5.32
 -10  -1   0   38.26    3.88
 -10  -1   0   42.94    3.47
  10  -1   0   42.72    3.36
  10   1   0   46.69    4.42
 -10  -1   0   40.42    3.42
 -10   1   0   43.11    3.96
 -10   1   0   44.25    3.44
  10   1   0   38.62    3.68
 -10  -1   0   48.02    5.44
  10  -1   0   40.10    4.12
  10   1   0   42.13    3.60
  10   1   0   46.34    4.23
 -10  -1   0   42.29    4.23
 -10   1   0   46.29    3.69
  10   1   0   39.65    4.75
  10  -1   0   43.08    4.86
 -10   1   0   37.02    4.15
  10   2   0  422.81   17.65
  10   2   0  397.15   17.01
  10   2   0  435.34   17.25
  10  -2   0  429.15   18.91
 -10   2   0  427.97   18.07
 -10  -2   0  403.70   17.78
 -10  -2   0  408.04   17.02
 -10   2   0  420.26   17.07
  10   2   0  434.75   17.97
  10  -2   0  397.71   17.75
 -10   2   0  426.07   17.00
  10  -2   0  425.86   16.91
 -10  -2   0  399.47   17.77
 -10   2   0  425.93   18.98
 -10  -2   0  425.06   18.92
  10   2   0  428.69   18.75
  10   2   0  405.80   17.44
  10  -2   0  440.37   18.11
  10   3   0  210.04    9.37
  10   3   0  198.90    9.52
 -10  -3   0  200.73    9.16
 -10   3   0  205.19    9.53
  10   3   0  201.79    9.98
 -10   3   0  203.45   11.46
  10   3   0  206.86   10.25
 -10   3   0  203.56    9.23
 -10  -3   0  210.70   10.46
  10  -3   0  206.48   10.28
  10  -3   0  200.13    9.12
  10  -3   0  213.34   10.47
 -10   3   0  202.35   10.27
  10   3   0  206.39    8.28
  10   3   0  216.31   11.23
  10  -3   0  223.78   11.51
 -10  -3   0  188.54   10.96
 -10  -4   0  195.05   11.59
 -10   4   0  231.99   11.15
  10   4   0  221.23    9.71
 -10   4   0  219.06   12.17
  10   4   0  218.49   10.65
 -10  -4   0  222.62    9.57
  10  -4   0  221.95   11.02
  10   4   0  215.01   11.82
 -10  -4   0  226.45   11.24
  10  -4   0  219.64    9.77
  10  -4   0  228.48   11.19
  10  -4   0  224.59   10.63
  10   4   0  214.29    9.06
 -10   4   0  217.79   10.89
  10   4   0  222.76   10.39
 -10   4   0  227.80    9.79
  10   4   0  223.01   10.96
 -10  -5   0  268.58   12.93
 -10   5   0  264.46   11.18
 -10  -5   0  247.10   13.53
  10  -5   0  255.01   11.32
 -10   5   0  249.86   12.60
  10   5   0  265.23   10.79
  10   5   0  267.69   13.47
 -10  -5   0  275.96   10.82
  10  -5   0  251.21   12.47
  10   5   0  264.01   12.53
  10  -5   0  219.64   12.26
 -10   5   0  243.19   12.46
  10   5   0  270.95   12.41
 -10   5   0  265.80   14.03
  10  -6   0    2.50    2.49
  10   6   0   -3.23    1.95
 -10   6   0    0.13    1.29
 -10   6   0   -0.75    2.62
 -10  -6   0    0.74    2.76
  10   6   0    1.29    1.98
 -10   6   0   -1.90    1.54
  10  -6   0    1.73    2.05
 -10  -6   0    0.32    2.18
  10   6   0   -0.16    1.70
 -10  -6   0   -0.68    0.91
 -10   6   0   -0.23    2.05
 -10  -6   0    0.57    1.43
 -10   7   0   76.98    6.14
  10  -7   0   80.39    6.23
  10   7   0   87.59    6.32
  10   7   0   94.83    9.33
 -10  -7   0   87.70    8.40
  10   7   0   96.26    6.58
 -10  -7   0   82.57    6.08
 -10   7   0   85.66    8.28
 -10   7   0   85.75    5.13
 -10   7   0   97.46    6.84
 -10  -7   0   80.40    6.59
 -10  -7   0   88.35    4.19
  10  -7   0   81.20    6.31
 -10   8   0  111.76    8.96
  10  -8   0  110.27    7.26
 -10   8   0  111.25    7.46
  10  -8   0   84.80    6.80
 -10   8   0  112.14    7.43
 -10   8   0  102.52    5.91
  10   8   0   94.12    6.95
 -10  -8   0   93.88    6.77
 -10  -8   0  103.84    8.40
  10   8   0   87.14    6.78
 -10  -8   0  101.11    4.38
  10  -9   0   20.18    3.94
 -10   9   0   19.46    4.75
 -10   9   0   28.68    3.37
 -10   9   0   27.13    4.46
  10   9   0   22.14    4.10
 -10  -9   0   21.03    4.73
 -10  -9   0   22.24    3.94
 -10   9   0   24.96    4.49
  10   9   0   25.51    4.20
 -10   9   0   15.28    3.77
 -10 -10   0    2.91    3.41
 -10  10   0    0.03    1.68
 -10  10   0    3.70    3.72
 -10  10   0    1.47    2.68
  10  10   0    2.12    2.76
 -10 -10   0    0.69    2.35
 -10  10   0    3.55    2.81
  10  10   0   -0.70    1.91
  10 -10   0    3.38    2.74
 -10  11   0    8.84    4.13
 -10 -11   0    6.50    2.90
 -10 -11   0   11.74    4.15
 -10  11   0    8.36    3.46
 -10  11   0    4.50    2.90
 -10  11   0    8.80    2.57
  10 -11   0    0.28    2.41
  10  11   0    8.97    3.53
 -10  12   0   66.42    7.39
 -10  12   0   52.48    6.76
  10  12   0   61.80    7.45
  10 -12   0   53.06    7.17
 -10  12   0   51.85    5.42
  10 -12   0   63.14    6.83
 -10 -12   0   47.18    7.65
 -10  12   0   54.54    8.19
 -10  13   0   28.79    5.29
  10 -13   0   15.52    4.76
 -10  13   0   20.84    4.94
 -10 -13   0   27.37    6.68
  10  13   0   27.07    5.34
 -10  13   0   21.90    3.98
 -10  13   0   15.35    5.61
  10 -13   0   29.90    5.09
  10 -14   0  134.24    9.74
  10  14   0  138.47   10.85
  10 -14   0  134.89   11.51
 -10 -14   0  132.91   13.91
 -10  14   0  135.33    8.81
 -10  14   0  137.71   13.97
 -10  14   0  142.82   10.78
 -10  14   0  142.96   10.85
  10  15   0   48.56    7.41
 -10  15   0   48.71    9.11
 -10 -15   0   40.73    8.31
 -10  15   0   31.83    6.10
 -10  15   0   34.40    5.01
  10 -15   0   33.00    6.52
  10 -15   0   51.87    6.99
 -10  15   0   42.45    6.90
 -10  16   0  105.30   12.61
 -10 -16   0   92.03   11.84
 -10  16   0   91.40   12.51
  10 -16   0  114.64    9.39
 -10  16   0   89.18   10.09
  10 -16   0   86.57   10.64
  10  16   0   91.32   10.37
 -10  16   0  122.19   17.51
  10  17   0   39.47    7.07
  10  17   0   37.73    6.97
 -10  17   0   29.29    6.21
  10 -17   0   31.87    5.97
 -10 -17   0   30.48    7.90
 -10  17   0   36.32    8.28
  10  17   0   18.34    7.49
  10 -17   0   24.41    7.02
  10 -18   0   40.77    8.29
 -10  18   0   50.75    8.57
  10  18   0   52.01    8.47
 -10  18   0   43.74    9.17
  10 -18   0   42.63    6.91
  10  18   0   39.71    9.53
  10  18   0   45.14    7.80
 -10  19   0    7.31    5.09
  10 -19   0    1.02    5.79
  10  19   0    6.76    4.61
 -11   0   0   -0.06    1.57
  11   0   0    1.90    1.72
 -11   0   0    3.55    1.61
 -11   0   0    0.87    2.05
 -11   0   0    4.07    2.07
 -11   0   0   -0.16    2.68
  11   0   0    0.29    2.20
  11   0   0   -1.00    1.69
  11   0   0    8.17    2.40
  11   0   0   -0.68    1.39
 -11  -1   0    2.42    2.69
  11  -1   0    0.07    1.87
  11  -1   0    1.78    1.59
 -11   1   0   -2.85    1.87
  11  -1   0    0.82    1.53
 -11  -1   0   -0.07    1.38
 -11   1   0   -1.78    1.70
  11  -1   0    0.59    1.81
 -11  -1   0   -0.79    2.03
 -11   1   0   -4.51    2.20
  11   1   0   -1.84    1.37
  11   1   0    1.65    1.88
  11  -1   0    0.57    2.40
 -11   1   0    0.62    1.58
  11   1   0    1.26    1.57
  11   1   0   -0.44    1.61
 -11  -1   0    0.66    1.80
  11   1   0    3.15    2.59
 -11  -1   0   -0.21    0.76
 -11  -1   0    0.35    1.72
  11   1   0    1.49    1.88
  11  -2   0    1.26    2.62
  11   2   0    0.15    2.29
  11  -2   0    0.47    2.10
  11  -2   0    0.63    1.93
 -11  -2   0    0.67    1.52
 -11  -2   0    0.45    1.82
 -11   2   0    2.52    2.25
  11  -2   0   -0.18    1.42
  11   2   0   -1.14    1.68
 -11   2   0   -1.61    1.58
  11   2   0    1.11    1.54
 -11  -2   0    2.13    2.13
  11   2   0   -2.07    1.55
 -11  -2   0   -3.82    2.21
 -11   2   0    1.15    1.64
  11   2   0    1.63    1.97
 -11   2   0   -0.88    2.67
 -11   3   0   -0.50    1.45
  11  -3   0    0.22    1.35
  11   3   0    0.87    1.48
  11   3   0    0.08    1.90
  11  -3   0   -2.35    2.16
 -11  -3   0   -0.64    1.84
  11  -3   0    0.53    1.81
  11  -3   0   -3.01    2.09
 -11   3   0    0.03    1.61
 -11  -3   0   -1.28    2.59
  11   3   0    2.53    2.66
 -11  -3   0    1.67    2.08
 -11   3   0    0.52    2.16
  11   3   0   -1.62    1.69
 -11   3   0   -2.18    2.40
  11   3   0    2.07    1.69
  11   3   0   -1.76    0.79
 -11  -3   0    0.01    1.42
  11  -4   0    1.14    1.38
  11   4   0    0.18    1.47
  11   4   0   -0.90    0.90
  11   4   0    0.06    2.22
 -11  -4   0   -1.72    1.90
 -11  -4   0   -0.35    1.63
 -11   4   0    1.31    1.45
 -11   4   0   -2.02    2.43
 -11  -4   0   -0.74    1.20
  11  -4   0   -3.61    1.78
  11   4   0    1.40    1.94
 -11  -4   0    1.84    2.58
  11  -4   0   -1.37    1.59
 -11   4   0   -2.54    1.63
  11   4   0   -0.09    1.84
 -11   4   0   -2.37    1.46
  11   5   0    0.69    2.07
  11   5   0   -0.71    2.32
  11   5   0   -1.37    1.75
  11  -5   0    0.84    1.81
 -11  -5   0   -2.36    2.28
 -11   5   0   -4.10    2.29
  11  -5   0    1.51    2.14
 -11   5   0    0.31    1.70
 -11  -5   0   -0.59    2.19
  11   5   0    2.13    1.14
 -11   5   0    0.69    1.88
  11  -5   0    2.49    1.44
 -11  -5   0    1.81    1.80
 -11  -5   0   -1.79    1.02
 -11   5   0   -0.17    1.27
 -11  -6   0   -0.26    1.41
 -11  -6   0    1.47    2.54
  11  -6   0   -0.67    1.82
  11   6   0    0.12    1.19
 -11  -6   0    0.29    0.98
 -11   6   0    1.31    2.05
 -11   6   0    0.53    1.87
  11   6   0   -1.00    2.02
 -11   6   0    0.88    1.41
 -11  -6   0    0.83    2.28
  11   6   0    1.94    2.40
  11  -6   0    1.23    2.29
  11   6   0   -3.65    1.46
 -11   6   0   -3.15    2.17
 -11  -7   0    1.23    2.27
  11   7   0   -0.41    1.78
 -11   7   0   -1.63    1.92
  11   7   0    0.56    1.94
 -11  -7   0    0.88    1.86
  11  -7   0   -1.31    1.55
 -11   7   0   -2.94    2.24
 -11  -7   0   -1.42    0.77
 -11   7   0    1.29    1.44
 -11   7   0   -0.75    1.69
 -11  -7   0   -2.42    2.40
  11  -7   0    1.32    2.25
 -11   8   0   -1.69    2.08
  11  -8   0   -3.08    1.77
  11   8   0   -1.37    1.94
  11   8   0   -0.88    1.89
 -11  -8   0   -0.41    1.93
  11  -8   0   -1.22    1.97
 -11  -8   0    0.05    2.72
 -11   8   0    0.26    1.31
 -11   8   0    1.23    2.91
 -11  -8   0   -1.09    0.70
 -11   9   0   -0.32    2.04
 -11  -9   0   -1.18    2.65
 -11  -9   0    1.76    2.12
  11   9   0   -1.33    1.70
 -11   9   0    1.40    2.98
 -11  -9   0    0.12    0.60
  11  -9   0   -1.22    2.24
  11   9   0   -1.27    2.42
 -11   9   0    0.23    1.61
 -11  10   0    3.79    2.69
 -11  10   0    3.37    1.88
 -11 -10   0   -1.82    2.95
  11  10   0   -0.60    2.09
  11  10   0   -2.19    2.18
 -11  10   0    0.40    3.70
 -11 -10   0   -2.25    1.86
  11 -10   0    0.75    2.67
 -11  10   0   -1.57    2.10
 -11  11   0    0.78    2.95
 -11 -11   0    0.58    3.73
  11 -11   0   -2.49    2.65
 -11  11   0   -0.61    1.83
 -11  11   0    3.18    3.02
  11  11   0    0.87    2.99
 -11  11   0   -3.30    3.34
 -11 -11   0   -0.70    2.52
 -11  12   0    0.89    2.07
 -11  12   0    5.81    4.35
 -11  12   0   -1.68    2.98
  11  12   0    1.41    2.83
 -11  12   0   -0.47    2.79
 -11 -12   0   -1.76    3.39
  11 -12   0    1.57    2.82
 -11  13   0   -1.31    2.99
 -11  13   0   -3.28    2.82
 -11 -13   0    3.01    4.26
 -11  13   0   -3.01    3.79
  11  13   0   -1.07    2.88
 -11  13   0   -0.57    2.15
  11 -13   0   -5.89    2.02
  11 -14   0   -0.72    2.66
 -11 -14   0   -2.73    4.24
  11  14   0   -3.20    2.51
 -11  14   0    0.85    3.11
 -11  14   0   -0.10    3.19
 -11  14   0   -3.05    3.66
 -11  14   0    2.45    2.52
 -11  15   0   -0.29    3.16
  11 -15   0   -2.75    3.13
 -11  15   0    3.54    4.78
 -11  15   0   -0.15    2.38
  11  15   0   -6.23    3.04
 -11  15   0    2.80    3.80
 -11 -15   0   -0.16    4.56
  11 -16   0   -1.40    2.89
 -11  16   0    0.69    4.49
 -11 -16   0   -1.54    4.35
  11  16   0   -0.65    3.35
 -11  16   0    7.72    3.97
  11 -17   0   -1.58    3.84
  11  17   0   -0.79    4.51
  11  17   0    1.16    3.74
 -11  17   0    2.68    4.76
 -11  17   0    0.96    3.56
 -11 -17   0    3.89    5.43
  11 -18   0   -4.41    3.61
  11  18   0    4.34    4.50
 -11  18   0    6.43    5.87
  11  18   0    2.93    5.74
 -11  18   0    8.72    5.07
  11  18   0    1.81    4.12
 -11  19   0   -1.65    3.90
  11  19   0    6.85    4.92
 -12   0   0   10.51    3.53
 -12   0   0   12.37    1.46
  12   0   0   13.69    2.93
  12   0   0   11.25    2.44
 -12   0   0   11.26    2.26
 -12   0   0   15.88    2.84
  12   0   0   17.96    3.84
  12   0   0    9.60    2.49
 -12   0   0   10.41    2.82
  12   0   0   10.60    2.29
 -12   1   0    2.84    1.86
  12   1   0    0.79    1.79
  12  -1   0    1.90    1.61
 -12  -1   0   -1.84    1.33
 -12   1   0    1.06    1.59
 -12   1   0    4.17    2.36
  12   1   0   -1.60    1.77
 -12  -1   0    1.06    0.76
 -12   1   0   -1.81    2.67
 -12  -1   0    2.30    1.95
  12  -1   0    1.10    1.97
 -12  -1   0   -0.67    2.46
 -12  -1   0   -1.65    1.39
  12   1   0   -1.32    2.01
  12  -1   0    1.99    1.54
  12  -1   0    0.03    2.18
 -12  -1   0    0.17    1.90
  12  -1   0    0.31    1.95
  12   1   0    0.02    1.56
  12   1   0    0.53    1.88
  12   2   0    6.24    2.38
 -12  -2   0    2.71    3.07
  12   2   0    7.07    2.48
 -12  -2   0    8.12    2.21
  12   2   0    4.46    2.56
  12   2   0    3.96    1.86
 -12  -2   0    6.01    2.44
 -12   2   0    3.71    1.89
 -12   2   0    7.96    2.17
 -12   2   0    8.93    3.38
  12   2   0    6.86    2.21
  12  -2   0    4.30    1.78
  12  -2   0    3.70    2.37
  12  -2   0    6.12    2.50
 -12  -2   0    8.14    2.79
 -12   2   0    8.23    2.64
  12   3   0   70.11    5.58
  12   3   0   70.21    4.80
 -12   3   0   56.87    5.71
 -12  -3   0   72.71    5.90
 -12   3   0   55.46    6.51
 -12   3   0   63.88    4.51
 -12  -3   0   72.52    5.56
  12  -3   0   59.37    4.33
  12  -3   0   64.88    5.49
  12   3   0   78.28    5.03
  12   3   0   83.56    7.45
 -12  -3   0   61.81    4.39
 -12  -3   0   70.72    7.28
 -12   3   0   60.91    4.65
  12   3   0   71.56    5.33
  12  -3   0   62.94    6.05
  12  -4   0   22.63    2.75
 -12  -4   0   19.95    3.41
  12  -4   0   25.36    3.69
 -12   4   0   16.19    3.36
  12   4   0   19.84    3.33
 -12   4   0   27.29    2.98
  12   4   0   16.80    2.57
  12   4   0   21.15    1.97
 -12   4   0   22.83    3.16
  12   4   0   12.52    3.70
  12   4   0   21.48    3.30
 -12   4   0   23.48    4.55
 -12  -4   0   20.42    3.75
  12  -4   0   17.91    3.46
 -12  -4   0   19.30    2.56
 -12  -4   0   22.58    4.30
 -12   5   0   92.61    6.95
  12   5   0  111.55    5.32
 -12   5   0  104.40    5.93
 -12  -5   0  121.83    7.39
  12  -5   0  108.70    6.05
 -12   5   0  117.23    6.71
 -12  -5   0  123.46    7.72
  12   5   0  128.37    7.45
 -12   5   0  108.01    7.23
  12   5   0  106.65    5.88
  12   5   0  110.62    8.24
 -12  -5   0  114.49    8.56
  12  -5   0  104.65    7.29
  12  -5   0  103.77    7.27
  12   5   0  103.12    7.11
 -12  -5   0  103.96    5.70
 -12   5   0  109.77    8.57
 -12  -6   0   47.33    3.20
  12   6   0   51.63    5.27
  12  -6   0   43.91    3.78
 -12   6   0   35.38    4.61
  12   6   0   42.79    3.14
 -12   6   0   44.35    6.26
 -12  -6   0   49.15    5.75
  12  -6   0   48.12    5.42
 -12  -6   0   40.21    4.70
 -12  -6   0   35.06    5.61
  12   6   0   49.28    5.30
 -12   6   0   46.17    3.63
  12  -6   0   43.71    5.31
 -12   7   0   61.58    4.41
  12   7   0   65.88    5.57
 -12  -7   0   64.49    6.29
  12  -7   0   69.98    5.91
  12  -7   0   73.42    7.00
  12   7   0   61.53    4.20
  12   7   0   68.43    6.56
 -12   7   0   56.42    7.16
 -12   7   0   76.04    7.07
 -12  -7   0   64.35    3.77
 -12  -7   0   65.93    7.40
 -12  -7   0   66.44    6.93
 -12  -8   0   56.36    6.01
 -12  -8   0   72.34    8.00
 -12  -8   0   58.10    3.45
  12  -8   0   63.68    6.80
  12   8   0   70.62    5.89
  12  -8   0   65.97    6.72
 -12   8   0   64.50    4.57
 -12   8   0   69.69    6.91
  12   8   0   63.11    6.49
 -12   8   0   66.17    8.25
  12   9   0   -1.59    2.23
 -12   9   0    5.00    1.90
 -12  -9   0   -2.57    1.93
 -12  -9   0    1.08    0.83
 -12   9   0   -1.87    2.20
  12  -9   0    1.27    2.80
 -12   9   0   -0.64    2.93
 -12  -9   0   -1.11    3.11
  12   9   0   -3.44    1.84
 -12  10   0    7.89    3.43
  12  10   0   10.15    3.33
 -12 -10   0    6.55    2.93
 -12  10   0    9.65    2.40
 -12 -10   0    7.45    4.24
 -12  10   0    4.28    3.74
  12 -10   0    8.33    3.98
 -12  11   0    2.09    2.80
 -12  11   0    0.09    1.86
  12 -11   0   -0.02    2.71
 -12 -11   0    3.39    3.98
  12  11   0    2.77    2.83
 -12  11   0   11.53    4.64
  12 -12   0   -4.37    2.68
 -12  12   0    4.50    3.28
  12  12   0    0.67    2.90
 -12  12   0    3.61    2.18
 -12  12   0   -1.64    2.98
 -12 -12   0    2.83    4.09
 -12  12   0    3.03    4.29
  12 -13   0    4.70    3.50
 -12 -13   0    4.55    4.52
 -12  13   0    4.01    3.73
  12  13   0    5.82    3.51
 -12  13   0   -7.20    3.74
 -12  13   0    1.75    2.19
 -12  13   0    0.13    3.17
 -12  14   0    3.86    3.73
 -12  14   0    3.27    5.02
  12 -14   0    2.77    3.34
 -12  14   0    0.07    3.41
 -12 -14   0    0.80    4.47
  12  14   0   -1.18    2.99
 -12  14   0   -2.13    2.25
  12  15   0    0.73    3.76
  12 -15   0    0.79    3.91
 -12  15   0    7.40    5.36
 -12  15   0    5.51    3.89
 -12 -15   0   -1.00    4.28
 -12  16   0    2.14    3.29
  12 -16   0   -4.62    3.19
 -12  16   0    0.63    4.62
  12  16   0    1.36    4.13
 -12 -16   0    4.39    5.47
  12 -17   0    4.07    4.39
 -12  17   0    3.19    5.23
  12  17   0    6.14    5.16
 -12  17   0    7.37    4.13
 -12  18   0   -3.51    3.46
 -12  18   0    2.31    5.36
  12 -18   0    0.04    4.06
  12  18   0   -1.50    3.56
  12  18   0   10.17    7.42
  13   0   0    2.03    1.97
 -13   0   0    3.79    1.60
  13   0   0    0.43    1.81
 -13   0   0    0.34    2.77
 -13   0   0    0.29    1.94
  13   0   0    0.04    1.56
 -13   0   0   -0.34    0.87
 -13   0   0    3.68    2.10
  13   0   0   -1.31    2.23
  13   1   0    1.31    2.06
  13   1   0   -0.73    1.43
  13  -1   0    3.93    2.20
  13  -1   0   -0.06    1.36
 -13  -1   0   -0.60    0.70
  13   1   0   -2.98    2.10
 -13  -1   0    0.90    2.23
  13   1   0    1.62    1.81
  13   1   0    0.47    1.82
 -13   1   0   -0.61    1.70
 -13   1   0    1.14    1.54
 -13   1   0    1.19    2.58
  13  -1   0    1.98    2.15
 -13  -1   0   -0.15    2.53
 -13   1   0    3.21    2.36
 -13  -1   0    0.02    1.44
  13  -1   0    2.16    1.65
 -13  -1   0   -0.29    1.69
  13   2   0   -0.14    1.77
 -13   2   0    1.90    1.73
  13  -2   0    1.84    2.07
  13   2   0    6.15    2.93
 -13  -2   0   -3.75    1.70
 -13   2   0    1.05    2.03
  13   2   0   -0.71    1.64
  13  -2   0   -0.85    1.83
  13  -2   0   -1.22    1.31
  13   2   0    0.79    1.53
 -13  -2   0   -3.22    2.04
 -13   2   0    1.87    2.84
 -13   2   0   -0.25    1.41
 -13  -2   0    1.03    1.83
  13   2   0    0.00    1.90
  13  -3   0   -0.90    1.91
 -13  -3   0    0.33    1.43
 -13  -3   0    1.44    2.23
  13   3   0   -0.71    1.85
 -13   3   0   -0.67    1.48
  13   3   0   -2.38    2.07
 -13   3   0    1.83    2.19
  13   3   0   -0.45    1.49
  13  -3   0   -0.35    1.28
 -13  -3   0   -0.30    2.63
  13   3   0   -2.11    1.72
 -13   3   0    2.79    2.67
  13  -3   0   -1.04    1.85
 -13  -3   0   -0.20    1.87
 -13   3   0    0.53    1.53
 -13   4   0   -0.04    1.50
 -13  -4   0   -1.64    1.56
 -13  -4   0   -1.00    1.90
 -13  -4   0    0.24    1.27
 -13   4   0   -0.27    1.44
  13   4   0   -4.34    1.49
 -13  -4   0   -0.63    2.21
 -13   4   0   -1.90    2.28
  13  -4   0    1.25    2.13
  13   4   0    1.22    1.50
  13   4   0   -1.23    1.86
  13   4   0    0.50    0.82
 -13   4   0   -1.60    1.67
  13  -4   0   -0.23    1.98
  13  -4   0    0.14    1.25
  13   5   0    2.46    1.43
 -13   5   0    0.72    1.61
  13   5   0    1.04    1.98
 -13  -5   0    4.75    2.35
  13   5   0   -0.88    1.63
 -13   5   0   -0.66    1.26
 -13   5   0    2.22    2.27
 -13  -5   0   -3.50    2.26
  13  -5   0    0.77    2.17
  13  -5   0   -1.45    1.68
 -13  -5   0    1.71    2.15
  13  -5   0   -1.50    1.07
  13   5   0   -0.52    0.92
 -13   5   0   -3.44    2.49
 -13  -5   0    0.12    1.17
 -13   6   0   -3.80    2.52
 -13  -6   0   -0.57    2.35
  13   6   0   -0.04    1.78
  13   6   0    0.18    1.00
  13  -6   0    1.28    2.12
 -13   6   0    0.00    1.45
 -13  -6   0   -1.14    1.78
 -13  -6   0    0.90    2.66
 -13  -6   0    0.65    1.20
 -13   6   0    0.19    1.96
  13   6   0    0.88    2.32
  13  -6   0    3.20    2.65
  13  -6   0    0.87    1.35
 -13  -7   0    0.51    1.12
  13   7   0    0.02    2.01
  13   7   0    0.33    2.13
 -13  -7   0   -0.90    2.19
 -13  -7   0    3.57    3.08
  13   7   0    1.08    1.31
  13  -7   0    3.74    2.43
 -13   7   0   -2.24    2.87
  13  -7   0   -2.18    2.18
 -13  -7   0    3.98    2.27
 -13   7   0   -1.54    1.35
 -13   7   0    2.57    2.31
 -13  -8   0    0.58    1.28
  13   8   0   -2.72    2.19
 -13   8   0    4.67    2.88
  13  -8   0    0.57    2.45
 -13  -8   0   -0.50    1.94
  13   8   0   -2.19    1.98
  13   8   0    1.92    1.75
 -13   8   0    0.41    2.90
 -13   8   0    0.76    1.60
 -13  -8   0    1.10    2.82
 -13  -9   0   -3.15    1.94
 -13   9   0    1.02    1.64
  13   9   0   -0.60    2.13
  13  -9   0    0.74    2.63
 -13  -9   0    0.85    1.00
 -13  -9   0    0.01    3.20
 -13   9   0    3.65    2.88
 -13   9   0    1.47    3.69
  13   9   0   -1.29    2.31
  13 -10   0    0.94    2.93
 -13  10   0    0.60    1.76
 -13  10   0    0.24    2.90
 -13  10   0   -0.09    3.80
 -13 -10   0   -2.15    3.04
  13  10   0    0.12    2.43
  13  11   0   -2.35    2.47
 -13  11   0   -1.23    3.43
 -13  11   0    2.42    3.20
  13 -11   0    1.44    3.05
 -13  11   0    0.84    1.91
 -13 -11   0    1.09    3.96
  13 -12   0    1.97    3.19
  13  12   0   -0.13    2.99
 -13  12   0    0.23    1.99
 -13 -12   0   -2.40    3.91
 -13  12   0   -1.39    2.99
 -13  12   0    2.38    3.76
 -13  13   0    0.56    2.16
 -13  13   0   -4.38    3.39
  13  13   0    1.52    3.14
  13 -13   0   -0.75    3.29
 -13  13   0   -0.98    2.75
 -13 -13   0   -5.26    3.65
  13  14   0   -7.80    2.92
 -13  14   0   10.82    4.85
 -13 -14   0    3.05    4.34
 -13  14   0    4.94    4.64
  13 -14   0    0.06    3.57
 -13 -15   0    2.40    4.69
 -13  15   0    1.91    3.58
  13 -15   0   -5.68    3.07
 -13  15   0    5.20    5.13
  13  15   0   -4.91    3.05
 -13 -16   0   -5.72    4.54
  13 -16   0    4.93    4.36
 -13  16   0    2.82    4.05
 -13  16   0   -8.50    3.96
  13  16   0   -3.37    3.11
  13  17   0   -3.87    4.17
 -13  17   0    1.50    3.66
  13 -17   0   -2.83    3.20
 -13  17   0   -2.79    4.97
 -13  18   0   -3.86    3.42
  13 -18   0   -2.65    3.92
 -13  18   0   -0.42    5.58
  14   0   0  300.57   14.66
 -14   0   0  307.34   15.91
 -14   0   0  316.99   14.25
 -14   0   0  301.98   11.98
  14   0   0  309.11   13.65
 -14   0   0  310.21   14.79
 -14   0   0  301.21   13.44
  14   0   0  313.31   14.45
  14   1   0   69.99    5.32
 -14  -1   0   54.33    6.86
 -14  -1   0   64.94    3.11
  14   1   0   76.61    5.97
 -14   1   0   57.22    5.76
  14   1   0   66.63    5.29
 -14  -1   0   63.62    5.49
 -14   1   0   65.40    7.16
 -14   1   0   70.78    5.22
  14   1   0   67.84    5.38
  14  -1   0   74.30    5.73
 -14   1   0   70.28    4.73
 -14  -1   0   67.30    5.80
 -14  -1   0   75.16    4.93
  14  -1   0   65.84    4.71
  14  -1   0   68.75    5.53
 -14  -2   0   10.51    2.97
 -14   2   0    7.39    2.84
 -14   2   0    8.79    2.20
  14   2   0   12.99    3.07
  14   2   0   11.06    2.69
  14  -2   0   11.30    2.90
 -14  -2   0    8.79    2.72
 -14  -2   0    3.29    2.83
 -14   2   0   10.70    2.57
 -14   2   0    8.74    3.24
  14  -2   0   10.35    2.56
  14   2   0    7.78    2.41
  14  -2   0    9.20    2.75
 -14   3   0   37.50    3.93
  14  -3   0   38.34    4.73
 -14   3   0   46.66    6.26
  14   3   0   49.30    5.36
  14  -3   0   27.35    4.13
 -14  -3   0   36.25    5.77
 -14   3   0   35.59    4.58
  14  -3   0   40.85    3.92
  14   3   0   36.81    4.31
 -14  -3   0   45.27    5.11
 -14   3   0   36.31    3.86
 -14  -3   0   32.26    4.32
  14   3   0   46.07    4.35
  14   4   0    1.73    2.07
 -14   4   0    4.62    2.39
  14   4   0    2.98    2.13
 -14  -4   0    0.89    1.35
  14   4   0    5.15    1.86
 -14  -4   0   -3.07    2.26
  14  -4   0    3.64    2.33
  14  -4   0    4.19    1.65
 -14   4   0    1.04    1.65
 -14   4   0   -1.83    1.53
 -14  -4   0    3.44    2.27
 -14  -4   0   -2.61    1.77
 -14   4   0   -1.61    2.64
  14  -4   0    2.91    2.35
 -14  -5   0   19.19    2.64
  14   5   0   15.33    1.80
 -14  -5   0   18.51    3.62
  14  -5   0   16.30    2.58
 -14   5   0   15.93    2.59
 -14   5   0    5.47    3.15
 -14   5   0   28.10    3.68
  14  -5   0   13.22    3.39
  14   5   0   22.89    3.91
 -14  -5   0   11.82    4.03
  14  -5   0   17.61    3.68
 -14   5   0   14.92    3.55
  14   5   0   16.31    3.30
 -14  -5   0   21.25    3.98
  14   5   0   17.88    2.70
  14  -6   0   13.08    2.42
  14  -6   0   12.02    3.39
  14   6   0   13.16    1.95
 -14  -6   0   11.80    2.11
  14  -6   0   13.27    3.40
 -14   6   0   15.07    2.53
 -14  -6   0   15.31    3.56
 -14  -6   0   11.58    3.06
 -14   6   0   18.08    3.21
 -14   6   0    9.76    4.00
  14   6   0   10.30    2.97
  14   6   0   10.11    2.90
 -14  -6   0   14.68    4.17
 -14   6   0   12.19    3.40
  14   7   0   11.77    2.06
 -14   7   0   14.35    3.57
 -14   7   0   12.01    2.45
 -14   7   0   13.13    4.33
  14  -7   0   17.57    3.96
  14   7   0    9.17    3.12
  14   7   0   13.02    3.41
 -14  -7   0   12.90    2.06
 -14  -7   0    9.59    3.41
  14  -7   0   10.38    3.42
 -14  -7   0   11.89    3.15
 -14  -7   0   14.92    4.36
  14   8   0   19.33    2.73
 -14   8   0   23.85    5.50
  14  -8   0   14.50    3.86
 -14  -8   0   11.61    3.39
  14   8   0   21.03    4.09
 -14  -8   0   18.94    4.85
 -14   8   0   15.13    3.80
 -14  -8   0   20.33    2.34
 -14   8   0   19.30    2.88
  14   8   0   25.01    4.55
 -14   9   0   12.55    3.86
  14  -9   0   12.09    4.04
  14   9   0   13.99    3.87
 -14   9   0   13.23    2.68
 -14   9   0   15.07    5.09
 -14  -9   0   12.89    3.58
 -14  -9   0   16.00    5.17
  14 -10   0   16.05    4.51
 -14 -10   0   14.81    4.95
 -14  10   0   15.73    5.52
 -14  10   0   18.69    3.17
 -14  10   0   16.40    4.34
  14  10   0    9.02    3.41
 -14  11   0   15.50    5.31
  14 -11   0    8.65    4.17
 -14  11   0   17.17    4.51
  14  11   0   16.21    4.58
 -14 -11   0   31.72    6.86
 -14  11   0   20.22    3.31
 -14  12   0   -1.79    3.77
  14  12   0    2.00    3.53
 -14  12   0    8.93    4.17
 -14  12   0    3.49    2.29
  14 -12   0    0.43    3.13
 -14 -12   0    1.90    3.70
  14 -13   0   -3.85    3.34
 -14  13   0   -1.97    4.26
  14  13   0    1.60    3.33
 -14 -13   0   -3.96    3.74
 -14  13   0   -1.29    2.75
 -14  13   0    0.33    3.14
 -14  14   0   37.39    7.92
  14 -14   0   20.61    5.72
  14  14   0   18.72    5.01
 -14 -14   0   21.73    6.98
  14 -15   0   -3.28    3.49
 -14  15   0    7.64    5.57
  14  15   0    5.66    4.04
 -14 -15   0    0.73    5.10
 -14  16   0   35.92    8.30
  14 -16   0   26.89    6.49
  14  16   0   21.43    5.92
  14  17   0    3.18    4.09
  14 -17   0    4.83    4.28
 -14  17   0    7.42    6.32
  14 -18   0    1.65    4.48
 -15   0   0    2.33    1.96
 -15   0   0    1.23    0.86
  15   0   0   -0.73    1.76
 -15   0   0    0.70    1.56
  15   0   0    4.36    2.36
 -15   0   0   -0.36    2.62
 -15   0   0    0.45    1.95
  15   1   0   -0.81    1.57
 -15   1   0    0.22    1.69
 -15   1   0    0.13    2.57
 -15   1   0    2.34    2.22
 -15   1   0   -0.75    1.39
 -15  -1   0   -0.42    0.62
  15   1   0    0.05    1.88
 -15  -1   0    1.57    2.85
  15   1   0    0.14    1.76
 -15  -1   0    0.19    1.97
  15  -1   0    1.17    1.96
 -15  -1   0    1.19    1.66
 -15  -1   0   -2.10    1.81
  15  -1   0    1.52    2.23
 -15  -2   0    5.93    3.15
 -15  -2   0   -2.03    1.89
  15   2   0    0.92    1.68
  15   2   0    4.56    2.25
 -15   2   0    0.63    2.56
 -15   2   0   -2.04    1.75
 -15  -2   0   -0.43    1.90
 -15   2   0    0.22    1.75
  15  -2   0    1.42    2.14
 -15   2   0    1.47    1.73
  15   2   0    3.36    2.20
  15  -2   0   -3.46    1.74
 -15   3   0    0.76    2.95
 -15  -3   0   -0.05    2.38
 -15   3   0   -0.09    1.59
  15  -3   0    0.82    2.19
  15   3   0    0.19    1.81
  15   3   0    2.02    1.93
  15   3   0   -0.34    1.70
 -15  -3   0    0.20    2.10
  15  -3   0    1.33    2.17
 -15   3   0   -2.41    1.42
 -15  -3   0    1.96    2.50
 -15   3   0    0.71    2.13
 -15  -4   0   -1.76    2.05
  15   4   0   -1.38    1.80
  15  -4   0    0.31    2.19
  15  -4   0   -4.77    1.87
 -15  -4   0    3.50    2.91
  15   4   0    1.54    1.73
 -15   4   0   -2.77    1.46
 -15   4   0    2.78    3.22
  15   4   0   -1.33    1.66
 -15  -4   0    1.97    2.26
 -15   4   0    3.01    1.81
 -15   4   0   -2.26    2.00
 -15   5   0   -1.57    1.67
 -15  -5   0    0.11    2.08
  15   5   0   -0.63    0.87
  15   5   0   -0.68    1.90
  15   5   0    0.49    1.64
  15   5   0   -0.40    2.15
 -15  -5   0    1.48    2.27
  15  -5   0   -2.83    1.97
 -15   5   0   -2.72    1.37
 -15  -5   0   -0.44    1.41
 -15   5   0   -1.05    2.31
 -15   5   0   -3.05    2.68
  15  -5   0   -1.46    1.87
 -15  -5   0   -2.24    2.46
 -15   6   0   -2.19    2.08
  15  -6   0   -0.41    2.36
 -15  -6   0    1.61    2.28
 -15   6   0   -1.59    1.55
 -15   6   0   -3.96    2.54
 -15  -6   0    0.61    2.88
  15   6   0    3.96    2.59
 -15  -6   0    1.35    2.39
 -15   6   0    0.01    2.00
  15   6   0   -0.01    2.10
  15  -6   0    1.56    2.41
  15   6   0   -0.11    1.18
 -15  -6   0    0.37    1.51
 -15   7   0    4.92    2.56
  15   7   0   -1.20    2.07
 -15  -7   0    2.44    2.63
  15   7   0   -1.09    1.14
 -15   7   0    0.12    1.66
 -15   7   0    0.21    3.25
 -15  -7   0   -0.68    2.13
  15   7   0    0.01    2.41
 -15   7   0   -1.89    2.05
  15  -7   0    6.56    2.83
 -15  -7   0    0.36    1.43
  15  -7   0   -0.27    2.44
 -15  -7   0   -1.12    2.92
 -15  -8   0   -1.64    2.29
  15   8   0    0.74    1.61
  15  -8   0    3.79    3.15
 -15   8   0    0.29    1.68
 -15  -8   0    0.74    3.19
  15   8   0   -2.08    2.68
 -15   8   0    0.02    3.61
 -15   8   0   -0.82    2.60
 -15  -8   0    1.09    2.45
  15   9   0    0.70    2.98
 -15   9   0    0.52    3.38
 -15  -9   0    1.91    3.71
  15  -9   0    4.15    3.71
 -15   9   0   -0.42    1.76
 -15   9   0   -3.38    2.61
  15 -10   0   -0.91    2.99
  15  10   0    0.52    3.06
 -15  10   0    0.03    4.07
 -15  10   0    1.39    3.06
 -15  10   0   -0.25    1.95
 -15 -10   0   -1.95    3.72
 -15 -11   0    1.57    4.26
 -15  11   0   -3.09    3.36
 -15  11   0   -1.94    1.77
 -15  11   0    1.94    3.23
  15 -11   0   -0.84    3.04
  15  11   0    1.50    3.07
  15  12   0    7.44    3.65
 -15 -12   0    0.82    4.52
 -15  12   0    0.21    3.03
  15 -12   0    2.31    4.00
 -15  12   0   -4.00    3.60
 -15  12   0    2.60    2.19
 -15 -13   0   -3.60    4.19
 -15  13   0   -6.94    3.81
  15 -13   0    3.56    3.81
  15  13   0   -1.34    3.19
  15  14   0    0.18    3.34
  15 -14   0    3.21    4.31
 -15  14   0   -4.18    3.72
 -15 -14   0    2.55    4.80
 -15 -15   0    2.64    5.89
 -15  15   0    4.33    5.34
  15  15   0   -3.15    3.84
  15 -15   0   -2.31    3.70
  15 -16   0   -1.65    4.08
 -15  16   0    5.25    5.88
  15  16   0   -3.50    3.55
 -15  17   0    6.47    6.13
  15  17   0    2.30    4.18
  15 -17   0    4.30    3.81
 -16   0   0  253.61   10.30
  16   0   0  252.46   12.94
 -16   0   0  273.01   13.02
 -16   0   0  255.91   13.54
 -16   0   0  270.82   15.05
 -16   0   0  270.47   12.36
  16   0   0  259.57   13.43
 -16   1   0  191.29   11.04
  16   1   0  176.70   10.58
 -16   1   0  200.74    9.87
 -16  -1   0  202.02    9.95
  16   1   0  181.69   10.17
 -16   1   0  200.56   10.23
  16  -1   0  199.25   11.01
 -16   1   0  193.24   12.24
  16   1   0  184.12   10.35
 -16  -1   0  197.97   10.98
 -16  -1   0  185.49   12.28
  16  -1   0  195.38   10.91
 -16  -1   0  189.41   10.45
 -16  -2   0   69.00    6.72
 -16  -2   0   73.03    6.88
  16  -2   0   75.51    7.31
 -16   2   0   80.03    5.53
  16   2   0   80.18    5.96
 -16   2   0   71.80    5.54
  16   2   0   75.40    7.09
  16  -2   0   74.41    6.24
 -16  -2   0   73.51    8.30
  16   2   0   65.46    5.66
 -16   2   0   66.16    7.84
 -16   2   0   66.47    6.72
 -16   3   0  180.80    9.47
  16   3   0  164.77   10.09
  16  -3   0  185.27   10.74
 -16   3   0  173.33   10.55
  16   3   0  186.56    9.64
  16   3   0  168.15    9.66
 -16  -3   0  179.98   10.46
 -16  -3   0  181.59   10.57
 -16   3   0  169.44    9.18
  16  -3   0  170.04   10.41
 -16  -3   0  168.57   11.44
 -16   3   0  178.53   11.86
 -16   4   0   29.75    3.97
 -16  -4   0   42.31    6.33
 -16  -4   0   13.66    3.45
 -16   4   0   26.05    3.51
 -16   4   0   33.85    5.94
  16  -4   0   22.85    4.36
  16   4   0   28.34    4.46
  16   4   0   24.38    3.54
 -16   4   0   34.23    5.00
  16   4   0   34.87    5.02
 -16  -4   0   28.92    4.94
  16  -4   0   28.89    4.59
  16   5   0  103.99    8.10
 -16   5   0  136.58    7.28
 -16   5   0  125.62    8.91
 -16   5   0  125.19   10.13
 -16  -5   0  142.46   10.14
  16  -5   0  117.55    8.44
 -16  -5   0  114.41    8.18
  16   5   0  122.81    8.02
 -16  -5   0  115.56    8.42
  16   5   0  116.14    7.12
  16  -5   0  119.79    8.65
 -16   5   0  110.64    7.57
 -16  -6   0  188.76   11.66
 -16  -6   0  189.08    9.67
 -16   6   0  192.53    9.62
 -16   6   0  202.83   10.65
 -16   6   0  204.11   13.37
 -16  -6   0  182.29   11.05
  16  -6   0  194.82   11.63
  16  -6   0  188.12   11.39
  16   6   0  180.26   11.10
  16   6   0  185.68   11.03
  16   6   0  185.07    8.30
 -16   6   0  203.37   11.85
 -16  -6   0  187.12   12.89
 -16  -7   0  145.87    9.60
 -16   7   0  126.46   12.25
 -16  -7   0  146.23    7.49
 -16  -7   0  128.16   10.53
 -16  -7   0  152.81   10.48
 -16   7   0  138.61    8.82
 -16   7   0  142.69    9.86
 -16   7   0  132.42    7.64
  16   7   0  130.05    9.23
  16  -7   0  121.00    9.42
  16   8   0   56.78    6.74
 -16   8   0   52.49    4.92
 -16   8   0   81.23   10.00
 -16   8   0   58.61    6.30
 -16  -8   0   48.06    7.53
  16  -8   0   58.81    7.19
 -16   8   0   68.86    7.74
 -16  -8   0   58.31    7.38
  16   9   0  122.18    9.47
 -16  -9   0  142.45   13.22
 -16   9   0  144.70   10.32
 -16   9   0  125.59    7.57
  16  -9   0  126.63    9.85
 -16   9   0  139.96   11.52
 -16  10   0    3.62    4.61
 -16 -10   0   10.75    5.07
  16 -10   0   13.71    4.75
 -16  10   0   16.47    3.07
 -16  10   0   19.99    4.71
  16  10   0    8.53    3.54
  16 -11   0  102.46   10.36
 -16 -11   0  109.40   11.91
 -16  11   0  113.19    6.98
 -16  11   0  111.51   12.26
  16  11   0  121.48    9.70
 -16  11   0   91.41    9.72
 -16  12   0   -2.46    3.63
  16  12   0    4.43    3.86
  16 -12   0    0.05    3.62
 -16 -12   0    0.52    4.99
  16  13   0   40.96    7.03
 -16  13   0   29.81    7.50
  16 -13   0   31.89    6.69
 -16 -13   0   36.87    8.15
 -16  14   0    9.17    5.87
  16  14   0    3.10    3.69
  16 -14   0    5.41    4.33
 -16 -14   0    2.83    4.47
  16  15   0   18.75    5.80
 -16  15   0   23.58    8.06
  16 -15   0   13.94    5.61
  16  16   0    1.27    4.36
 -16  16   0   -6.17    4.65
  16 -16   0    1.05    4.55
 -16  17   0    7.64    7.20
  16 -17   0    0.47    4.00
  17   0   0    0.41    2.25
 -17   0   0   -1.48    1.89
 -17   0   0    0.40    1.84
 -17   0   0   -2.05    2.53
  17   0   0    2.23    2.24
 -17   0   0    0.83    0.88
  17   0   0    0.78    2.07
 -17   0   0   -0.10    2.17
 -17  -1   0    0.01    2.88
  17   1   0    0.38    2.02
 -17  -1   0   -2.74    1.89
 -17   1   0   -1.34    1.74
 -17   1   0    2.71    2.53
  17   1   0    0.62    2.21
  17  -1   0    1.75    2.59
  17   1   0   -3.17    1.55
 -17   1   0    1.94    1.85
  17  -1   0    2.57    2.33
 -17   1   0   -1.19    0.98
 -17   1   0    2.90    3.30
 -17  -1   0   -1.20    2.17
 -17  -1   0    0.97    1.86
  17   2   0   -2.23    1.66
  17  -2   0   -0.86    2.07
  17  -2   0   -1.18    2.44
 -17  -2   0   -0.97    2.22
 -17   2   0   -0.96    1.67
  17   2   0    0.88    2.15
 -17   2   0    3.43    3.41
  17   2   0   -2.92    1.86
 -17   2   0   -0.14    1.91
 -17  -2   0   -0.63    2.73
 -17   2   0   -1.78    2.27
 -17  -2   0   -0.70    2.18
  17  -3   0    0.92    2.36
 -17   3   0    1.45    2.66
  17   3   0    0.20    2.11
  17  -3   0   -2.30    2.48
 -17   3   0    1.10    1.74
  17   3   0    4.30    2.30
 -17  -3   0    0.07    2.44
 -17   3   0    1.58    3.10
 -17   3   0   -0.26    1.84
 -17  -3   0    1.01    2.36
  17   3   0   -0.03    2.25
 -17  -3   0    3.95    3.24
 -17   4   0    3.29    2.31
  17   4   0   -0.50    2.12
 -17   4   0   -1.33    2.47
 -17  -4   0   -2.78    2.25
  17  -4   0   -3.06    2.08
 -17  -4   0   -0.74    2.27
 -17  -4   0   -3.93    2.86
  17  -4   0    2.24    2.45
  17   4   0   -1.45    2.17
 -17   4   0   -2.26    2.91
  17   4   0   -1.83    1.76
 -17   4   0   -0.74    1.84
  17   5   0    0.36    2.36
 -17  -5   0   -2.38    3.07
 -17  -5   0   -0.28    2.40
 -17   5   0    1.18    2.32
 -17   5   0   -4.13    2.05
 -17   5   0   -3.01    2.97
  17  -5   0    2.22    2.91
 -17   5   0   -0.42    1.98
  17  -5   0   -2.20    2.31
  17   5   0    1.87    2.04
 -17  -5   0    1.01    2.49
  17   5   0    0.61    2.48
  17   6   0   -0.72    2.22
 -17  -6   0    1.35    3.76
 -17   6   0   -5.55    1.86
 -17   6   0    1.60    2.03
 -17  -6   0    2.51    2.60
 -17  -6   0    2.86    2.78
  17  -6   0   -2.52    2.67
 -17   6   0    0.96    2.89
 -17   6   0    1.74    3.66
  17  -7   0    5.44    3.43
 -17   7   0    0.23    2.46
 -17   7   0   -1.23    1.92
 -17   7   0    1.23    2.30
  17   7   0   -1.05    2.43
 -17   7   0    1.39    3.78
 -17  -7   0   -0.22    3.60
 -17  -7   0    0.94    2.76
  17  -8   0   -1.66    3.09
 -17   8   0    3.07    2.64
 -17  -8   0    0.59    2.81
 -17   8   0    1.19    3.02
 -17  -8   0    0.59    3.85
  17   8   0    2.90    2.91
 -17   8   0   -0.34    1.88
 -17   8   0    1.25    3.90
 -17   9   0    2.13    3.14
 -17   9   0   -3.02    3.76
 -17  -9   0   -6.77    3.21
 -17   9   0    4.83    3.06
  17  -9   0   -0.78    3.33
  17   9   0   -0.14    2.83
 -17   9   0    0.35    2.05
 -17 -10   0   -4.45    3.58
  17  10   0    0.26    2.76
 -17  10   0    2.12    3.06
 -17  10   0   -2.75    1.78
 -17  10   0   -1.00    4.03
  17 -10   0   -0.21    3.78
 -17 -11   0   -0.84    4.02
  17  11   0    3.01    3.48
 -17  11   0    1.67    4.10
  17 -11   0   -1.48    3.72
 -17 -12   0    5.38    5.09
  17  12   0   -1.44    3.27
 -17  12   0    2.61    5.07
  17 -12   0    7.01    4.40
 -17  13   0   -1.99    3.88
  17  13   0   -3.54    2.93
 -17 -13   0    0.25    4.86
  17 -13   0    0.76    4.00
 -17 -14   0    4.70    5.88
 -17  14   0   -1.22    4.91
  17 -14   0   -2.14    3.78
  17  14   0    3.22    4.06
  17 -15   0   -4.30    3.50
  17  15   0    0.85    3.75
 -17  15   0   -4.73    4.94
 -17  16   0    6.11    6.27
  17 -16   0    0.81    4.31
  17  16   0    3.50    4.37
  18   0   0    1.42    2.04
 -18   0   0    1.80    0.91
 -18   0   0   -0.78    2.18
 -18   0   0    5.62    2.24
 -18   0   0    0.21    3.27
 -18   0   0   -0.85    2.18
  18   0   0    5.37    2.95
  18   0   0    0.39    2.38
 -18   1   0  179.71   10.38
  18   1   0  181.84   10.41
 -18  -1   0  173.66   11.14
  18  -1   0  189.68   11.25
 -18   1   0  205.07   10.14
 -18  -1   0  178.04   12.80
 -18   1   0  188.62   11.41
  18  -1   0  208.77   11.29
  18   1   0  190.83   10.86
  18   1   0  180.87   11.06
 -18  -1   0  193.48   11.05
 -18   1   0  171.15   12.54
 -18   1   0  183.07    8.03
 -18  -1   0  204.66   10.27
  18  -2   0    7.63    3.03
 -18  -2   0    6.19    2.94
 -18  -2   0    3.15    3.74
  18   2   0    5.93    2.73
  18  -2   0    9.89    3.64
 -18   2   0    0.75    3.26
  18   2   0    7.40    2.95
 -18   2   0    2.42    2.60
 -18   2   0    4.65    2.40
 -18   2   0    7.37    2.67
 -18  -2   0    6.49    2.89
  18   2   0    3.28    2.90
  18  -3   0  169.94   10.89
  18   3   0  160.10   11.72
 -18   3   0  210.08   10.09
  18   3   0  165.83    9.83
 -18  -3   0  167.22   10.81
 -18   3   0  183.42   11.18
 -18  -3   0  156.69   10.47
 -18  -3   0  159.43   11.88
 -18   3   0  183.33    9.91
 -18   3   0  175.18   12.42
  18   3   0  166.67   10.15
  18  -3   0  192.64   11.41
  18   4   0    7.69    2.70
  18   4   0    3.32    2.83
 -18   4   0    7.12    3.35
 -18  -4   0    5.28    3.10
 -18   4   0    2.72    3.44
 -18  -4   0    3.28    2.82
 -18   4   0    2.70    2.24
 -18   4   0    1.22    2.13
 -18  -4   0   15.29    5.03
  18  -4   0    2.23    2.96
  18  -5   0   59.47    7.44
 -18   5   0   62.18    8.34
  18   5   0   53.13    5.54
 -18   5   0   72.83    5.63
 -18   5   0   62.44    7.36
 -18  -5   0   67.87    7.79
 -18  -5   0   57.85    8.29
  18   5   0   65.07    6.94
 -18   5   0   78.89    6.07
 -18  -5   0   75.48    7.80
 -18  -6   0   25.06    6.09
 -18   6   0   28.21    3.97
 -18   6   0   34.42    4.91
 -18   6   0   25.60    4.91
  18  -6   0   37.26    6.03
  18   6   0   24.39    4.73
 -18  -6   0   30.33    5.45
 -18   6   0   35.85    6.89
 -18   7   0   31.53    5.59
 -18  -7   0   43.18    6.75
  18  -7   0   37.97    6.63
 -18   7   0   35.21    5.02
 -18   7   0   35.56    4.30
 -18   7   0   40.62    7.27
 -18  -7   0   34.40    6.99
  18   7   0   46.09    5.98
  18  -8   0   18.92    5.38
 -18  -8   0   15.48    4.50
 -18   8   0   14.83    3.10
  18   8   0   10.40    4.00
 -18   8   0   18.69    4.04
 -18  -8   0   12.78    5.06
 -18   8   0    3.93    3.63
 -18   8   0    7.39    4.58
 -18   9   0  108.76    7.37
 -18  -9   0  149.45   11.97
 -18   9   0  116.99   12.42
  18   9   0  117.08    9.39
  18  -9   0  127.12   11.61
 -18   9   0  127.17    9.02
  18  10   0    3.95    3.25
  18 -10   0   10.18    4.30
 -18  10   0   12.30    3.64
 -18  10   0    7.36    4.84
 -18 -10   0    4.92    4.66
  18 -11   0   97.11   10.78
 -18  11   0  112.07   12.82
 -18 -11   0  109.54   12.56
 -18 -12   0   -2.99    4.42
 -18  12   0    2.34    4.60
  18  12   0   -2.91    3.20
  18 -12   0   -4.88    3.20
  18 -13   0   87.60   10.14
 -18 -13   0   81.45   12.16
 -18  13   0   89.62   12.11
  18  13   0   76.26    9.11
 -18  14   0   -2.70    4.75
  18  14   0    2.61    4.41
  18 -14   0   -2.62    4.33
  18 -15   0   35.97    7.55
 -18  15   0   31.18    8.56
  18  15   0   28.92    6.80
  18 -16   0    2.38    4.60
 -18  16   0   -5.27    5.53
  18  16   0   12.54    6.93
 -19   0   0   -3.53    2.98
 -19   0   0    0.34    2.63
 -19   0   0    1.66    2.17
  19   0   0    2.88    2.47
  19   0   0    1.81    2.45
 -19   0   0   -1.89    2.28
 -19   0   0   -0.27    0.75
  19   1   0    1.14    2.41
  19  -1   0   -1.51    2.39
 -19  -1   0    1.52    2.68
 -19   1   0   -3.09    3.34
 -19  -1   0    5.67    4.09
  19   1   0    0.57    2.26
 -19   1   0   -2.52    2.17
 -19   1   0    1.53    2.05
 -19   1   0   -1.14    1.03
 -19   1   0   -3.90    2.23
 -19  -1   0    0.93    2.71
 -19   2   0    4.43    4.07
 -19   2   0    0.13    2.67
  19   2   0   -2.03    2.12
 -19  -2   0   -3.95    2.32
 -19   2   0   -0.60    2.22
  19  -2   0   -3.52    2.66
  19   2   0    3.06    2.25
 -19   2   0   -1.08    2.05
 -19  -2   0    3.00    3.83
 -19  -2   0   -3.43    1.95
 -19   3   0   -2.10    1.86
  19   3   0   -2.14    2.18
 -19  -3   0   -3.36    2.24
 -19   3   0   -0.75    2.71
 -19   3   0   -4.18    1.92
 -19  -3   0    2.12    3.76
 -19   3   0    1.49    3.48
 -19  -3   0    1.24    2.50
  19  -3   0    0.30    2.62
  19   3   0    0.15    2.23
 -19   4   0   -2.94    2.68
 -19   4   0   -2.53    2.91
  19   4   0    0.04    2.37
 -19   4   0    4.03    2.54
 -19  -4   0    6.64    4.16
  19   4   0   -1.80    2.29
 -19  -4   0    0.97    2.93
 -19   4   0   -0.77    2.05
  19  -4   0   -2.36    2.82
 -19   5   0   -2.35    2.93
 -19  -5   0    2.52    2.88
  19   5   0   -5.19    1.98
 -19   5   0   -0.41    2.06
  19  -5   0    0.19    3.52
 -19  -5   0   -0.99    3.67
  19   5   0   -0.48    1.95
 -19   5   0   -3.02    2.43
 -19   5   0   -1.23    2.15
 -19   6   0   -1.32    3.34
  19  -6   0   -1.71    3.10
  19   6   0    0.46    2.67
 -19  -6   0   -3.87    2.81
 -19  -6   0    1.86    3.90
 -19   6   0    0.58    3.01
 -19   6   0    3.47    2.61
 -19   6   0   -0.05    2.03
  19  -7   0   -3.33    2.79
 -19  -7   0    0.78    3.14
 -19  -7   0   -2.71    3.80
 -19   7   0   -4.77    3.46
 -19   7   0    1.15    2.22
  19   7   0   -0.75    2.72
 -19   7   0   -0.16    2.55
 -19   8   0   -2.48    2.44
  19   8   0   -0.03    2.52
 -19   8   0   -3.09    1.93
  19  -8   0   -5.22    2.74
 -19   8   0    4.19    4.69
 -19  -8   0   -2.16    3.59
 -19  -8   0    1.94    3.09
 -19  -9   0    0.70    4.06
  19   9   0    0.34    3.02
 -19   9   0   -4.55    3.37
  19  -9   0   -6.91    3.33
 -19   9   0    2.46    2.80
 -19  10   0    3.97    3.13
 -19 -10   0   -2.48    3.96
  19 -10   0    1.74    4.01
 -19  10   0   -1.95    3.94
  19  10   0   -1.84    2.87
  19 -11   0   -9.62    3.37
 -19  11   0    2.67    3.29
 -19  11   0   -5.52    3.63
  19  11   0   -4.36    2.99
 -19 -11   0    1.24    4.43
  19 -12   0    4.26    4.78
 -19  12   0    2.43    4.74
 -19 -12   0   -1.53    4.47
  19  12   0    2.18    3.60
 -19  13   0   -6.75    3.89
  19  13   0   -2.21    3.02
  19 -13   0    5.43    5.16
  19  14   0    4.11    4.30
 -19  14   0   -3.45    4.56
  19 -14   0    0.11    4.12
  19 -15   0    2.54    5.11
 -19  15   0   -0.88    5.43
  19  15   0   -2.27    3.59
  20   0   0   37.00    5.16
 -20   0   0   28.17    4.25
  20   0   0   25.74    4.32
 -20   0   0   22.85    5.40
 -20   0   0   28.27    6.48
 -20   0   0   36.34    5.32
  20   1   0   49.18    6.16
 -20   1   0   47.22    6.57
  20   1   0   57.77    6.30
 -20   1   0   47.83    5.22
 -20  -1   0   49.28    7.79
 -20   1   0   51.84    6.14
 -20   1   0   54.39    8.19
 -20  -1   0   54.85    6.55
  20  -1   0   37.65    5.67
  20   2   0   11.07    3.45
 -20  -2   0   13.22    3.93
 -20  -2   0   13.01    4.89
 -20   2   0   15.86    3.55
 -20   2   0   10.62    3.96
 -20   2   0   16.34    5.18
 -20   2   0   11.15    3.14
  20  -2   0   12.37    3.95
  20   2   0   11.29    3.44
  20  -3   0   19.42    4.72
 -20  -3   0   17.30    5.12
 -20   3   0   21.47    3.81
  20   3   0   25.36    4.42
 -20   3   0   20.68    3.82
 -20   3   0   13.02    4.51
 -20  -3   0   25.08    4.91
  20   3   0   21.60    4.38
 -20   3   0   21.80    5.94
  20  -4   0   -1.01    2.77
 -20  -4   0    3.82    4.20
 -20   4   0    2.21    4.17
 -20   4   0    1.03    2.53
 -20   4   0    0.28    2.46
  20   4   0   -4.49    2.22
 -20  -4   0    0.60    2.99
  20   4   0    0.92    2.30
 -20  -5   0   26.31    5.35
  20   5   0   29.91    4.45
 -20   5   0   19.55    3.95
  20   5   0   31.60    5.19
 -20   5   0   33.34    4.51
 -20  -5   0   28.88    6.52
  20  -5   0   30.73    5.96
 -20   5   0   20.90    5.87
 -20   6   0   12.11    5.00
 -20  -6   0    6.14    3.52
 -20   6   0   12.24    3.22
  20   6   0   13.15    3.74
 -20   6   0   14.28    3.71
 -20  -6   0    6.11    4.98
  20  -6   0   12.05    4.67
 -20   7   0   16.90    5.98
 -20   7   0   27.18    3.97
 -20  -7   0   15.63    4.72
  20  -7   0   27.42    5.92
 -20   7   0   16.98    3.80
  20   7   0   20.73    5.03
 -20  -7   0   22.65    6.63
 -20   8   0   37.59    7.78
 -20   8   0   33.78    6.38
  20  -8   0   42.89    7.11
 -20  -8   0   31.05    7.19
  20   8   0   39.95    6.19
 -20  -8   0   44.45    6.86
 -20   8   0   31.32    5.16
  20   9   0    5.44    3.23
 -20   9   0    5.06    3.31
  20  -9   0    1.66    4.38
 -20  -9   0    3.76    4.38
 -20   9   0    9.09    5.07
 -20 -10   0    2.93    4.93
  20  10   0   16.11    5.17
 -20  10   0   20.89    4.42
 -20  10   0   18.88    6.27
  20 -10   0   24.30    6.63
  20 -11   0    2.19    4.35
 -20  11   0   -2.52    4.37
  20  11   0    1.79    3.69
 -20 -11   0   -0.68    5.09
 -20  11   0    1.03    3.21
  20  12   0   -3.18    3.36
 -20 -12   0  -11.39    6.21
 -20  12   0    1.22    3.48
 -20  12   0   -0.52    4.78
  20 -12   0    5.31    4.78
 -20  13   0   13.95    4.62
 -20  13   0    1.14    5.15
  20  13   0    4.56    4.32
  20 -13   0    1.14    4.44
  20  14   0    8.05    4.41
  20 -14   0    1.72    5.00
 -20  14   0    9.53    6.68
  20 -15   0    2.08    6.01
  20  15   0    4.59    5.33
 -20  15   0   10.12    6.44
 -21   0   0    1.56    4.02
 -21   0   0   -0.44    2.43
 -21   0   0    0.98    2.72
  21   0   0   -0.92    2.70
  21   0   0   -3.25    2.31
 -21   1   0   -2.54    2.30
  21   1   0   -1.87    2.44
  21   1   0    3.01    2.90
  21  -1   0   -0.33    2.62
 -21  -1   0   -4.76    3.13
 -21   1   0   -8.00    2.97
 -21  -1   0   -2.04    2.53
 -21   1   0   -0.12    2.28
  21  -1   0    0.09    3.01
  21   2   0    2.70    2.75
 -21   2   0   -0.84    2.11
  21  -2   0    1.97    3.04
 -21  -2   0    9.01    4.51
 -21   2   0   -0.71    3.64
  21   2   0    0.15    2.49
 -21   2   0   -3.36    2.31
 -21  -2   0    3.01    3.00
  21  -3   0   -2.49    2.78
  21   3   0    3.91    2.76
 -21  -3   0   -3.18    2.39
 -21  -3   0    0.10    3.67
 -21   3   0   -0.32    2.40
 -21   3   0    2.88    3.95
 -21   3   0    3.22    2.78
  21   3   0    1.70    2.98
  21   4   0    1.02    2.58
 -21   4   0    3.71    3.82
 -21   4   0   -3.69    2.09
 -21  -4   0   -1.37    2.81
  21  -4   0    0.09    3.52
 -21  -4   0    2.58    4.26
 -21   4   0   -1.27    2.34
  21   4   0    1.42    2.95
 -21   5   0   -0.67    3.44
  21   5   0    3.71    3.01
 -21  -5   0   -1.94    2.75
  21   5   0   -1.20    2.26
 -21  -5   0   -0.47    3.81
 -21   5   0    1.02    2.43
  21  -5   0   -4.47    2.94
 -21   5   0   -0.29    2.50
 -21  -6   0    0.95    3.30
 -21   6   0   -3.84    3.65
 -21  -6   0   -6.76    3.30
  21  -6   0    5.67    4.23
 -21   6   0   -0.62    2.35
 -21   6   0    1.61    2.69
  21   6   0    1.84    3.12
 -21   7   0    1.16    2.71
 -21   7   0    0.11    2.23
 -21  -7   0    0.51    3.72
 -21  -7   0   -2.63    4.21
  21   7   0    1.66    3.19
  21  -7   0   -0.12    3.56
 -21   7   0   -0.56    3.84
 -21   8   0   -0.29    4.19
 -21   8   0    2.22    2.81
  21   8   0   -3.66    2.55
 -21  -8   0    0.31    3.98
  21  -8   0   -6.89    2.93
  21   9   0   -0.91    3.05
 -21   9   0   -1.50    2.62
  21  -9   0   -2.56    3.66
 -21  -9   0   -5.00    3.86
 -21   9   0   -0.73    4.45
 -21 -10   0    1.91    4.96
  21 -10   0   -0.09    4.35
  21  10   0   -4.53    2.78
 -21  10   0   -4.15    4.03
 -21  10   0    2.37    2.93
 -21  11   0   -0.34    2.90
 -21  11   0    4.58    5.42
 -21 -11   0   -1.27    5.48
  21 -11   0    2.19    4.43
  21  11   0    2.05    3.63
  21  12   0   -0.74    3.04
 -21  12   0    5.08    3.67
 -21  12   0    4.05    5.44
  21 -12   0    2.26    5.13
 -21  13   0    0.03    5.46
  21  13   0    0.15    3.51
 -21  13   0   -1.35    3.31
  21 -13   0   -4.08    4.47
  21 -14   0    3.44    4.77
  21  14   0    2.14    4.43
 -21  14   0    0.55    4.14
 -21  14   0   -9.65    4.87
 -22   0   0   67.46    6.69
 -22   0   0   83.22   10.32
  22   0   0   78.49    8.18
 -22   0   0   85.73    8.22
  22   0   0   83.47    7.86
  22  -1   0    6.11    3.84
 -22  -1   0   11.97    5.58
 -22   1   0   13.96    3.90
  22   1   0   18.45    4.17
 -22   1   0   15.16    3.55
  22   1   0   12.32    3.77
  22  -1   0   10.26    3.43
 -22  -1   0   16.37    4.09
 -22   1   0   17.55    5.93
 -22   2   0   41.40    5.71
 -22   2   0   47.28    5.44
 -22  -2   0   42.44    7.46
  22   2   0   48.38    6.34
 -22   2   0   54.22    8.52
  22  -2   0   38.88    6.23
 -22  -2   0   35.59    5.94
  22   2   0   39.40    5.82
 -22  -3   0    4.49    3.25
  22   3   0    1.00    2.59
  22  -3   0   -3.38    2.62
 -22   3   0   -0.40    2.54
  22   3   0    1.49    2.98
 -22   3   0    1.41    2.38
 -22  -3   0   -1.01    3.79
 -22   3   0    0.75    4.22
 -22   4   0    7.05    2.96
 -22  -4   0    6.28    4.72
 -22   4   0    4.02    3.99
  22   4   0   -0.80    2.78
 -22  -4   0    8.16    3.82
  22   4   0    8.99    3.38
  22  -4   0    8.70    4.51
 -22   4   0    1.72    2.46
  22   5   0    5.34    3.07
  22   5   0    4.35    2.78
 -22   5   0    3.16    2.89
 -22  -5   0    8.25    4.94
 -22   5   0    1.75    2.92
 -22   5   0   11.70    5.27
  22  -5   0    7.98    4.09
 -22  -5   0    0.60    3.24
 -22  -6   0   19.48    5.40
 -22   6   0   26.26    4.38
 -22   6   0   30.48    6.96
 -22   6   0   28.35    4.70
  22  -6   0   37.73    6.82
 -22  -6   0   31.07    6.89
  22   6   0   32.07    5.68
 -22  -7   0    2.31    4.74
  22   7   0    6.42    3.73
 -22  -7   0    4.90    3.49
 -22   7   0    3.08    3.11
 -22   7   0    2.62    4.40
  22  -7   0   -3.87    3.26
 -22  -8   0   60.59   10.03
  22  -8   0   68.49    9.36
 -22   8   0   62.95    7.10
 -22   8   0   53.10    9.20
  22   8   0   54.13    7.27
 -22  -9   0   -5.10    3.88
 -22   9   0   -4.95    2.41
  22   9   0    3.05    3.55
  22  -9   0   -1.47    3.72
 -22   9   0   -3.57    4.18
  22 -10   0    4.86    4.77
 -22  10   0    9.50    3.94
 -22 -10   0    7.14    6.02
 -22  10   0   -1.69    4.29
  22  10   0    3.62    3.76
 -22  11   0    3.44    5.11
  22 -11   0   13.60    6.32
 -22  11   0    7.14    3.92
  22  11   0    1.97    3.59
  22  12   0    5.52    4.39
 -22  12   0   -4.21    4.90
  22 -12   0    0.82    4.45
  22 -13   0   14.51    6.18
  22  13   0    7.36    4.75
 -22  13   0   11.01    6.61
 -23   0   0   -0.01    2.90
  23   0   0   -0.89    2.63
  23   0   0    4.87    3.50
 -23   0   0   -1.89    4.22
 -23  -1   0   -0.25    4.24
  23  -1   0   -0.70    3.30
 -23   1   0    0.51    2.91
 -23   1   0   -6.27    3.24
 -23   1   0    0.06    2.41
  23   1   0    1.28    2.81
  23  -1   0    0.11    2.62
  23   1   0    0.52    3.09
 -23  -1   0    7.53    3.57
 -23  -2   0   -3.47    3.56
  23   2   0   -2.12    2.55
 -23   2   0   -1.67    2.13
  23   2   0   -1.46    2.71
 -23   2   0   -3.06    2.39
 -23   2   0    0.08    4.25
  23  -2   0    5.50    3.66
 -23  -2   0   -0.55    3.08
  23   3   0   -0.21    2.77
  23  -3   0   -1.00    3.25
  23   3   0    2.80    3.12
 -23   3   0   -0.45    4.34
 -23  -3   0   -1.78    3.85
 -23   3   0    0.64    2.42
 -23   3   0    3.37    2.81
 -23  -3   0   -0.27    2.89
 -23   4   0   -2.59    2.10
  23   4   0   -1.81    2.40
  23   4   0   -0.75    2.85
 -23  -4   0    3.22    3.44
  23  -4   0   -2.14    3.43
 -23   4   0   -0.51    2.48
 -23   4   0   -1.43    3.74
 -23  -4   0    6.91    4.92
 -23   5   0    0.04    2.61
  23   5   0    0.08    2.51
 -23  -5   0   -1.46    3.08
 -23   5   0   -0.37    2.64
 -23  -5   0    3.00    4.75
  23   5   0   -1.51    2.88
 -23   5   0    3.60    4.58
  23  -5   0    0.50    3.57
 -23  -6   0    0.16    2.83
  23   6   0   -2.59    3.05
 -23   6   0   -1.87    2.67
 -23  -6   0   -3.48    3.71
 -23   6   0    2.17    4.15
  23  -6   0   -7.99    2.57
 -23  -7   0    1.92    3.35
  23  -7   0   -5.32    3.37
 -23   7   0   -2.62    2.41
 -23   7   0    0.97    4.00
  23   7   0   -3.78    2.85
 -23  -7   0   -2.10    4.09
  23  -8   0   -4.32    4.05
 -23   8   0    3.07    3.11
 -23  -8   0   -2.81    4.47
 -23   8   0   -0.67    4.38
  23   8   0   -2.18    2.96
 -23   9   0   -3.87    3.52
 -23  -9   0    6.64    5.84
  23  -9   0   -2.37    4.18
  23   9   0   -0.02    3.13
 -23   9   0    4.63    3.55
  23  10   0    1.22    3.64
 -23  10   0   -1.03    4.66
  23 -10   0   -2.82    3.98
 -23  11   0    2.15    4.80
  23 -11   0   -0.04    4.58
  23  11   0   -3.91    3.41
  23  12   0    0.14    4.16
  23 -12   0   -0.27    4.46
 -23  12   0    2.55    5.27
  23  13   0   -2.06    3.58
 -23  13   0   -2.26    4.71
  24   0   0    9.64    4.08
 -24   0   0   27.45    6.91
  24   0   0   20.13    4.82
 -24   0   0   19.16    4.46
  24  -1   0   62.76    7.63
  24   1   0   96.32    9.25
 -24  -1   0  100.64    9.63
  24   1   0   97.79    9.06
 -24   1   0   87.13    7.91
 -24  -1   0   65.70    9.81
 -24   1   0  101.78    8.49
  24  -1   0   97.71    9.71
 -24   1   0   99.37   11.91
 -24   2   0    7.39    3.37
  24   2   0    5.13    3.54
 -24   2   0   -4.22    4.37
 -24   2   0    2.29    3.40
  24  -2   0    6.81    3.80
 -24  -2   0   -1.22    4.19
  24  -2   0   -2.21    3.05
 -24  -2   0    3.64    3.44
  24   2   0   10.35    3.71
  24   3   0   37.72    5.91
  24   3   0   50.71    6.77
 -24   3   0   36.76    5.73
 -24   3   0   37.79    7.91
 -24  -3   0   44.97    6.55
  24  -3   0   46.27    7.20
 -24  -3   0   48.32    8.92
 -24   3   0   35.04    5.16
 -24  -4   0   20.52    6.30
 -24   4   0   11.72    5.51
  24   4   0    6.24    3.49
 -24   4   0   18.00    4.11
  24  -4   0   14.10    4.96
 -24   4   0   14.26    3.83
 -24  -4   0   16.72    4.44
  24   4   0   15.65    4.34
  24   5   0   51.34    7.01
  24  -5   0   77.08    9.32
 -24   5   0   71.43   10.12
 -24  -5   0   57.09    9.72
 -24   5   0   42.43    5.80
  24   5   0   49.83    6.18
 -24  -5   0   67.55    8.57
 -24  -6   0   27.86    7.39
  24   6   0   32.12    5.94
 -24   6   0   23.23    6.91
 -24   6   0   41.00    7.21
 -24  -6   0   32.94    6.47
  24  -6   0   26.97    6.24
  24  -7   0   37.63    7.41
 -24  -7   0   37.62    7.08
  24   7   0   22.22    5.57
 -24   7   0   16.71    6.15
 -24  -7   0   24.94    7.66
 -24   8   0   21.49    6.98
  24   8   0   23.72    5.58
  24  -8   0   24.96    6.83
 -24  -8   0   16.92    6.53
  24   9   0   12.50    4.75
 -24   9   0   12.35    6.23
  24  -9   0   19.81    6.35
  24 -10   0   -3.26    4.64
 -24  10   0    2.54    5.04
  24  10   0   -8.07    3.24
  24 -11   0   20.86    8.46
  24  11   0   24.29    6.19
 -24  11   0   26.18    7.93
  24  12   0    2.32    4.50
 -24  12   0    7.37    6.56
 -25   0   0    1.42    3.24
 -25   0   0   -0.67    4.58
  25   0   0    0.44    2.94
  25   0   0    1.02    3.05
 -25   1   0    1.24    2.98
  25   1   0    1.45    3.38
  25   1   0    0.12    3.09
  25  -1   0   -0.57    2.88
  25  -1   0   -0.58    2.88
 -25   1   0   -0.32    4.43
 -25  -1   0    1.02    4.77
 -25  -1   0    1.36    3.23
 -25   1   0   -0.50    2.50
  25  -2   0   -2.86    2.82
 -25   2   0   -1.86    2.53
 -25  -2   0    0.70    4.97
  25  -2   0   -3.34    2.89
 -25   2   0   -4.58    4.12
  25   2   0    0.48    3.23
  25   2   0    0.27    3.18
 -25  -2   0   -0.63    3.01
 -25  -3   0   -5.68    4.13
 -25  -3   0    4.03    3.36
  25   3   0   -3.24    2.74
  25  -3   0    0.77    3.42
 -25   3   0   -1.05    2.82
 -25   3   0    2.01    4.92
  25   3   0   -1.01    2.79
 -25  -4   0   -1.64    3.14
  25   4   0    2.44    3.04
 -25   4   0   -2.95    4.51
 -25  -4   0    7.52    5.16
  25  -4   0    3.56    3.95
  25   4   0    0.85    3.03
 -25   5   0    1.67    4.65
  25  -5   0   -1.78    3.48
 -25  -5   0    1.55    3.61
  25   5   0    1.19    2.89
 -25  -5   0    1.39    4.67
 -25  -6   0    2.01    3.37
  25   6   0   -3.67    3.06
 -25  -6   0   -0.68    5.48
 -25   6   0   -0.43    4.70
  25  -6   0    3.83    4.08
 -25  -7   0   -1.58    3.69
 -25   7   0    6.56    5.53
  25   7   0    2.02    3.92
 -25  -7   0    5.07    6.54
  25  -7   0   -3.75    4.34
  25  -8   0   -3.39    4.44
 -25   8   0    4.82    5.42
  25   8   0    0.14    3.67
  25   9   0   -0.19    3.53
 -25   9   0   -3.84    4.22
  25  -9   0    1.02    4.72
  25  10   0    2.38    4.07
 -25  10   0    3.17    5.45
  25  11   0   -3.04    4.04
 -25  11   0    4.62    6.00
  26   0   0   86.68    9.45
  26   0   0   93.92    9.27
 -26   0   0   77.13   11.20
 -26   0   0   87.94    9.09
 -26  -1   0   55.32    9.44
 -26   1   0   82.62    8.51
 -26   1   0   58.71   10.17
  26   1   0   56.14    7.31
 -26  -1   0   72.99    8.49
  26  -1   0   68.06    8.10
  26  -1   0   57.84    7.93
  26   1   0   57.37    7.53
 -26  -2   0   64.37   10.41
  26  -2   0   67.82    8.86
 -26   2   0   64.10   10.48
  26  -2   0   82.43    8.58
 -26  -2   0   83.61    9.21
 -26   2   0   81.37    8.54
  26   2   0   71.11    8.17
  26   2   0   72.87    8.42
 -26  -3   0   29.09    5.91
 -26  -3   0   26.98    7.95
 -26   3   0   33.69    8.39
  26   3   0   29.70    5.64
  26   3   0   32.00    6.01
  26  -3   0   37.09    6.88
 -26   4   0   35.51    8.47
  26   4   0   20.74    4.96
 -26  -4   0   32.91    6.65
 -26  -4   0   34.23    8.50
  26  -4   0   40.40    7.19
  26   4   0   47.01    6.89
  26   5   0   31.32    6.37
  26  -5   0   26.77    6.60
 -26  -5   0   34.90    6.71
 -26  -5   0   30.85    8.18
 -26   5   0   18.50    6.96
 -26   6   0   -0.83    5.31
 -26  -6   0    3.55    3.75
  26   6   0   -0.02    3.43
  26  -6   0   -2.80    3.60
  26   7   0   10.89    4.86
 -26   7   0   29.75    8.28
  26  -7   0   29.11    7.46
  26   8   0   11.73    4.68
 -26   8   0   15.63    7.05
  26  -8   0    1.95    4.71
 -26   9   0   26.97    8.58
  26   9   0   18.49    5.34
 -26  10   0    1.43    5.39
  26  10   0   -2.93    3.25
 -27   0   0    1.05    5.00
  27   0   0    2.10    3.53
 -27   0   0    7.48    3.75
  27   0   0    1.86    3.90
 -27   1   0   -2.77    4.93
  27   1   0   -2.11    2.88
  27  -1   0   -1.89    3.15
  27  -1   0   -1.59    3.35
 -27  -1   0    3.85    5.35
  27   1   0   -0.68    3.32
 -27  -1   0   -5.17    2.76
 -27   1   0    2.37    3.61
  27   2   0    3.13    3.45
  27  -2   0    4.98    3.71
  27   2   0   -0.56    3.20
 -27   2   0    2.76    5.27
 -27  -2   0   -1.12    4.73
  27  -2   0   -0.26    3.60
 -27  -2   0    2.83    3.55
 -27   3   0   -0.81    5.21
  27  -3   0    8.04    4.72
  27  -3   0   -0.89    3.12
  27   3   0    4.09    3.61
 -27  -3   0    6.41    4.23
 -27  -3   0    0.17    4.88
  27   3   0   -0.37    3.73
  27  -4   0    0.02    4.05
 -27   4   0    4.76    5.70
 -27  -4   0   -2.13    5.53
  27   4   0    1.03    3.73
 -27  -4   0    3.31    3.82
 -27  -5   0    2.73    4.00
  27   5   0    5.02    3.95
  27  -5   0   -2.38    3.85
 -27   5   0   -4.22    4.80
  27  -6   0   -1.41    4.13
 -27   6   0    4.65    5.57
 -27  -6   0   10.32    4.91
  27   6   0    0.23    3.45
  27   7   0   -1.00    3.67
 -27   7   0   12.41    6.60
  27  -7   0   -4.52    3.68
  27   8   0    4.39    4.34
 -27   8   0   -0.34    5.77
  28   0   0   -0.12    3.53
 -28   0   0   -6.09    4.72
  28   0   0   -2.39    3.54
 -28   0   0    2.74    5.37
  28   1   0   12.70    4.69
  28   1   0    9.17    4.72
  28  -1   0   14.86    4.80
 -28  -1   0   21.99    5.47
 -28  -1   0   11.53    6.63
  28  -1   0   11.64    4.85
 -28   1   0   11.34    6.58
  28  -2   0    2.85    3.82
 -28  -2   0    8.27    4.25
  28  -2   0   -3.31    3.52
 -28   2   0    0.42    5.41
  28   2   0   -0.80    3.09
  28   2   0    3.29    3.99
 -28  -2   0   -3.53    5.28
  28   3   0   -4.28    3.33
 -28  -3   0    5.83    4.27
 -28   3   0   -0.44    4.97
  28  -3   0    0.00    3.41
  28  -3   0   -1.53    4.10
  28   3   0   -0.03    3.67
 -28   4   0   -0.80    5.65
  28  -4   0   12.46    5.42
 -28  -4   0    7.65    4.79
  28   4   0    8.86    4.43
 -28  -5   0    4.41    4.36
  28   5   0    0.80    3.81
  28  -5   0    6.93    4.65
 -28   5   0    0.08    5.66
  28   6   0   12.92    4.91
 -28  -6   0   26.99    6.74
 -28   6   0   21.56    7.80
 -28   7   0    0.71    5.80
  28   7   0   -0.20    4.19
 -29   0   0    1.17    6.91
  29   0   0   -1.47    3.82
  29   0   0    0.98    3.74
  29   1   0    1.83    3.68
  29   1   0    4.51    4.26
 -29   1   0   -3.25    5.65
  29  -1   0   -1.38    4.16
  29  -1   0   -5.36    4.88
 -29   2   0  -14.19    4.39
  29  -2   0    3.63    4.70
  29   2   0    0.15    3.48
  29   2   0   -0.56    3.58
 -29  -2   0    4.78    4.19
  29  -3   0    3.53    4.85
  29   3   0    2.65    3.63
 -29  -3   0    5.73    4.46
 -29   3   0    0.76    5.40
 -29   4   0   -3.79    5.51
  29  -4   0    0.50    4.39
  29   4   0    1.90    3.98
 -29  -4   0    5.38    4.35
 -29  -5   0    0.83    3.73
 -29   5   0   -5.81    5.61
   0   0  -1   -0.05    0.04
   0   0   1    0.00    0.04
   0   0   1    0.02    0.04
   0   0  -1   -0.01    0.03
   0   0  -1   -0.01    0.04
   0   0   1    0.00    0.05
   0   1  -1   -0.11    0.12
   0   1   1    0.17    0.22
   0   1  -1   -0.05    0.07
   0   1  -1   -0.15    0.25
   0   1   1   -0.01    0.06
   0  -1   1    0.00    0.12
   0  -1   1    0.06    0.12
   0   1  -1    0.18    0.20
   0  -1   1   -0.03    0.07
   0  -1  -1    0.13    0.17
   0  -1  -1   -0.18    0.12
   0  -1  -1    0.13    0.21
   0  -1   1    0.05    0.19
   0  -1  -1    0.00    0.06
   0  -1   1   -0.03    0.06
   0  -1  -1    0.02    0.07
   0   1   1   -0.19    0.09
   0  -1  -1    0.06    0.10
   0   1   1   -0.06    0.08
   0   1   1    0.07    0.12
   0   1  -1   -0.03    0.13
   0   1   1    0.09    0.13
   0  -2  -1   -0.03    0.41
   0  -2  -1   -0.31    0.55
   0  -2  -1   -0.10    0.21
   0   2  -1    0.17    0.29
   0   2  -1   -0.31    0.57
   0   2   1   -0.24    0.32
   0  -2   1    0.01    0.35
   0   2   1    0.72    0.48
   0  -2  -1   -0.34    0.35
   0   2  -1    0.01    0.40
   0   2   1   -0.52    0.21
   0   2  -1    0.60    0.34
   0  -2   1   -0.19    0.46
   0  -2  -1    0.19    0.21
   0   2  -1   -0.33    0.31
   0  -2   1   -0.27    0.42
   0  -2   1    0.06    0.23
   0   2   1   -0.28    0.22
   0   2   1   -0.06    0.45
   0   2   1   -0.10    0.32
   0  -3   1   -0.08    0.78
   0   3   1    0.58    0.94
   0   3  -1    0.41    0.92
   0  -3  -1   -0.65    1.03
   0   3   1   -0.96    1.13
   0   3  -1    0.46    0.73
   0   3  -1    0.18    0.58
   0  -3  -1   -0.05    0.15
   0   3   1    0.08    0.60
   0  -3  -1   -0.54    0.28
   0   3   1    0.70    0.76
   0   3   1    0.72    0.56
   0  -3   1   -0.02    0.38
   0  -3   1   -0.27    0.54
   0   3  -1    1.74    1.44
   0   3  -1   -0.40    1.02
   0  -3   1   -0.41    1.08
   0   3   1   -0.39    0.48
   0  -3  -1   -0.42    0.65
   0   4   1   31.63    1.91
   0   4  -1   29.14    2.73
   0  -4  -1   30.52    2.52
   0   4  -1   27.84    3.11
   0  -4  -1   18.50    2.50
   0   4  -1   33.07    2.87
   0  -4   1   15.97    2.46
   0   4   1   34.66    2.92
   0  -4   1   23.43    1.87
   0   4   1   17.42    2.17
   0   4  -1   29.65    1.97
   0   4   1   32.65    3.23
   0  -4   1   35.13    2.93
   0   4   1   22.97    2.81
   0  -4   1   26.99    2.61
   0   4  -1   18.88    2.87
   0   4   1   25.70    2.46
   0  -4  -1   27.63    1.84
   0   5   1   -1.03    1.00
   0   5  -1    0.59    1.69
   0  -5   1   -1.02    1.38
   0   5   1   -0.70    0.95
   0   5  -1    0.76    1.20
   0  -5   1    0.10    0.84
   0   5   1    0.66    0.76
   0   5  -1    0.73    0.78
   0   5   1   -0.93    1.30
   0  -5  -1    0.68    1.51
   0  -5  -1    0.43    1.34
   0   5   1   -0.44    1.48
   0   5  -1   -1.29    1.10
   0   5  -1    0.91    1.14
   0  -5   1   -0.08    1.38
   0   5  -1    3.04    2.12
   0   5   1   -1.81    1.26
   0  -5   1    0.80    1.23
   0  -5  -1   -0.56    0.53
   0  -5  -1    1.09    0.80
   0   6  -1   33.62    4.18
   0  -6   1   37.18    3.68
   0   6   1   41.63    4.36
   0  -6  -1   37.32    3.57
   0   6  -1   38.62    2.64
   0   6  -1   38.66    3.97
   0   6   1   40.86    3.87
   0  -6  -1   41.91    4.61
   0   6  -1   41.60    4.90
   0   6   1   33.91    3.45
   0  -6  -1   39.00    2.62
   0  -6   1   43.73    4.03
   0   6   1   41.05    2.59
   0  -6   1   35.35    4.25
   0   6  -1   40.65    3.82
   0   6  -1   41.94    4.00
   0   6   1   33.51    3.66
   0  -6   1   39.86    2.79
   0   6   1   43.54    4.76
   0  -7  -1   -0.68    1.09
   0   7  -1    0.97    1.61
   0  -7  -1   -0.59    1.52
   0   7  -1   -2.15    2.39
   0  -7  -1   -2.28    2.20
   0  -7   1    1.09    1.92
   0  -7  -1   -1.44    2.00
   0   7  -1   -2.05    1.33
   0   7  -1   -0.13    1.87
   0   7   1    2.98    2.38
   0   7   1    1.14    1.90
   0   7   1   -0.58    2.34
   0   7   1    0.08    1.56
   0   7   1    2.06    1.98
   0   7  -1   -0.10    1.65
   0  -7   1    0.64    1.32
   0   7  -1    2.07    2.51
   0  -7   1   -0.11    2.36
   0   7  -1   -0.53    1.17
   0   7   1   -2.24    0.99
   0   8  -1    0.42    1.88
   0   8  -1    2.73    2.34
   0  -8   1    1.56    2.63
   0   8  -1   -0.03    2.06
   0   8  -1    1.04    2.72
   0   8   1    2.53    2.17
   0   8  -1    2.55    3.04
   0   8   1   -1.58    2.23
   0   8  -1    0.46    1.97
   0  -8   1    2.61    2.05
   0   8   1    2.14    1.26
   0   8   1    3.14    2.14
   0   8  -1    4.16    1.48
   0  -8  -1    1.79    1.39
   0   8   1    3.71    2.76
   0  -8  -1    3.55    2.22
   0   8   1    6.67    2.26
   0  -8   1    4.77    1.67
   0  -8  -1    5.39    2.96
   0   9  -1   -1.65    1.94
   0   9   1   -1.29    2.43
   0   9   1    1.97    2.38
   0   9  -1   -0.37    1.16
   0  -9  -1    1.10    1.91
   0   9   1   -0.28    1.88
   0   9  -1   -0.94    1.63
   0  -9   1   -2.00    2.53
   0   9   1   -2.19    0.97
   0   9  -1    0.50    2.64
   0  -9   1   -0.33    1.85
   0  -9   1    2.21    1.48
   0   9  -1    0.08    1.84
   0  -9  -1   -0.65    2.40
   0   9   1    2.68    2.02
   0  -9  -1   -0.66    1.20
   0   9   1    1.34    3.00
   0 -10  -1   20.67    3.48
   0  10  -1   22.11    3.87
   0  10   1   20.38    3.74
   0 -10   1   20.71    3.74
   0  10   1   25.76    4.13
   0  10  -1   22.79    4.20
   0  10   1   18.11    3.25
   0 -10   1   21.17    2.72
   0  10  -1   35.42    5.92
   0  10  -1   23.64    2.74
   0 -10  -1   18.97    2.51
   0  10   1   24.63    4.84
   0 -10  -1   14.33    4.17
   0  10   1   22.55    2.49
   0  10  -1   19.50    3.52
   0 -10   1   13.48    3.83
   0  11  -1   -2.37    1.82
   0  11   1    0.96    2.26
   0  11  -1   -0.55    2.77
   0  11   1   -0.49    1.83
   0 -11  -1    0.58    2.67
   0 -11   1   -0.96    1.39
   0 -11   1   -0.12    1.94
   0  11  -1    0.36    1.25
   0  11   1   -1.68    2.63
   0 -11  -1   -1.30    1.85
   0  11  -1    0.47    2.39
   0 -11  -1    0.25    1.37
   0  11   1    2.44    2.29
   0  11  -1   -1.64    1.86
   0  11   1   -0.55    1.12
   0 -11   1    1.03    2.88
   0  12  -1    3.68    1.69
   0  12   1    0.59    3.07
   0  12  -1    2.59    2.57
   0  12   1    8.21    2.70
   0  12   1    1.30    1.54
   0  12  -1    1.62    2.40
   0  12  -1    0.05    3.31
   0  12  -1    0.77    2.39
   0 -12  -1    2.76    2.45
   0  12   1    2.77    2.75
   0 -12   1    3.72    2.53
   0 -12   1    1.90    1.72
   0 -12  -1    9.46    3.75
   0 -12  -1    8.74    2.10
   0  12   1    4.70    2.74
   0 -12   1   -0.62    3.08
   0 -13  -1    3.55    3.43
   0 -13   1   -1.23    2.14
   0  13   1   -3.19    2.23
   0  13   1   -0.16    1.44
   0 -13   1    2.74    3.58
   0 -13  -1    0.54    2.37
   0  13   1    0.83    3.38
   0  13  -1   -0.50    2.53
   0  13  -1   -4.06    2.98
   0  13  -1   -0.73    2.27
   0  13   1    4.82    3.53
   0 -13   1   -0.83    1.63
   0 -13  -1    0.61    1.66
   0  14   1   11.26    4.75
   0 -14   1    2.97    2.96
   0  14  -1    5.83    3.50
   0 -14  -1    7.29    2.22
   0  14   1    5.28    3.30
   0  14  -1    3.39    4.13
   0 -14  -1    6.72    4.47
   0 -14   1    2.91    4.10
   0  14   1   -0.60    2.54
   0  14  -1    7.23    3.74
   0 -14   1    1.14    1.98
   0 -15  -1    3.80    3.77
   0 -15   1    0.53    3.70
   0  15  -1   -1.84    2.82
   0 -15   1   -2.74    1.69
   0  15   1   -1.70    2.69
   0  15  -1   -1.25    2.50
   0  15   1   -1.11    3.43
   0  15  -1   -4.45    3.45
   0 -15  -1   -0.91    1.79
   0  15   1   -3.57    2.91
   0  16  -1   14.03    5.73
   0 -16   1   12.02    5.51
   0  16   1   20.54    6.35
   0 -16  -1   13.89    5.99
   0  16   1   21.71    5.15
   0  16   1   20.43    4.90
   0  16  -1    6.32    4.18
   0  16  -1   23.53    5.50
   0  17  -1   -4.20    2.76
   0  17   1   -2.79    3.59
   0 -17  -1   -0.86    4.04
   0 -17   1   -3.63    3.92
   0  17   1    3.11    3.58
   0  17   1    1.25    4.35
   0  17  -1   -0.76    3.34
   0  17  -1    7.79    5.10
   0  18  -1   -0.43    4.16
   0 -18   1    6.94    5.68
   0  18   1    7.96    5.59
   0  18   1    0.99    3.69
   0  18  -1    6.18    4.17
   0 -18  -1   -3.25    4.45
   0  18   1    4.50    4.09
   0  18  -1    3.13    4.32
   0  19   1    3.32    5.82
   0  19  -1   -1.57    4.12
   0  19   1    4.82    4.70
   0  19   1   -9.27    2.91
   0  19  -1   -2.69    4.62
   0 -19   1   -3.09    5.23
   0 -19  -1    4.05    5.75
   0  19  -1   -3.24    3.51
   0  20   1    4.71    4.55
   0 -20   1    2.45    5.35
   0 -20  -1   -3.06    5.26
   0  20   1    4.24    7.15
   1   0  -1    0.25    0.20
  -1   0  -1    0.09    0.08
  -1   0   1   -0.03    0.06
  -1   0  -1   -0.04    0.05
   1   0   1   -0.01    0.04
  -1   0   1   -0.02    0.05
   1   0   1   -0.05    0.09
   1   0  -1    0.10    0.14
   1   0  -1    0.03    0.13
  -1   0  -1    0.05    0.06
  -1   0  -1   -0.02    0.05
  -1   0  -1   -0.04    0.11
   1   0   1   -0.07    0.05
  -1   0   1   -0.06    0.07
   1   0   1   -0.15    0.11
   1   0   1   -0.03    0.06
   1  -1  -1   -0.03    0.29
   1  -1  -1   -0.05    0.15
   1  -1  -1    0.01    0.23
   1   1   1   -0.16    0.12
   1   1   1   -0.04    0.21
  -1   1  -1    0.06    0.20
  -1  -1   1   -0.12    0.20
  -1   1  -1    0.00    0.08
  -1  -1   1   -0.06    0.18
  -1   1  -1   -0.28    0.16
  -1  -1   1   -0.03    0.12
  -1   1  -1    0.25    0.21
   1   1   1    0.03    0.14
  -1   1  -1   -0.39    0.27
  -1   1  -1    0.08    0.19
   1  -1  -1    0.10    0.22
   1  -1  -1    0.06    0.13
  -1  -1   1    0.03    0.15
  -1  -1  -1    0.05    0.15
   1   1  -1   -0.20    0.19
   1   1  -1   -0.07    0.23
   1  -1   1   -0.03    0.19
   1  -1   1    0.00    0.24
  -1  -1  -1    0.15    0.26
   1   1  -1    0.16    0.23
  -1  -1  -1    0.00    0.09
   1  -1   1   -0.02    0.14
  -1   1   1   -0.39    0.22
  -1   1   1    0.03    0.14
  -1   1   1    0.17    0.15
  -1   1   1    0.13    0.20
  -1   1   1    0.01    0.12
   1  -1   1   -0.01    0.32
   1   1  -1    0.11    0.34
  -1   1   1   -0.22    0.21
   1  -1   1    0.09    0.20
   1   1  -1   -0.06    0.11
   1  -1   1   -0.02    0.12
  -1  -2   1   -0.96    0.20
   1  -2  -1   -0.27    0.35
  -1   2  -1    0.11    0.40
   1  -2  -1    0.01    0.13
   1  -2  -1    0.45    0.63
  -1   2  -1   -0.21    0.57
  -1  -2   1   -0.21    0.35
  -1   2  -1    1.01    0.63
  -1  -2   1   -0.41    0.49
   1   2   1    0.02    0.52
  -1  -2   1   -0.09    0.23
  -1   2  -1   -0.05    0.33
  -1   2  -1    0.36    0.48
   1   2   1    0.13    0.33
   1  -2  -1    0.37    0.32
   1  -2  -1   -0.21    0.41
   1  -2  -1   -0.38    0.38
   1   2   1    0.13    0.34
   1   2  -1   -0.33    0.57
   1  -2   1    0.12    0.28
   1  -2   1    0.48    0.51
   1   2  -1   -0.31    0.38
  -1   2   1   -0.05    0.37
   1   2  -1   -0.35    0.36
  -1  -2  -1   -0.18    0.29
  -1  -2  -1    0.37    0.47
   1  -2   1   -0.07    0.32
  -1   2   1   -0.26    0.29
   1  -2   1    0.49    0.46
  -1  -2  -1    0.64    0.49
  -1   2   1    0.06    0.43
  -1   2   1    0.03    0.39
  -1   2   1    2.00    0.74
   1  -2   1   -0.54    0.43
   1   2  -1   -0.55    0.30
   1   3  -1   37.82    3.17
   1   4   1  382.12   15.08
   1   4   1  368.80   15.15
  -1  -4   1  390.89   15.28
   1  -4  -1  385.98   15.89
  -1   4  -1  387.33   14.70
   1  -4  -1  359.66   14.57
   1   4   1  397.30   15.68
   1  -4  -1  385.37   15.15
  -1   4  -1  368.11   15.74
  -1   4  -1  366.64   15.16
  -1  -4   1  388.70   15.19
   1  -4  -1  384.12   15.08
  -1  -4   1  375.63   14.36
  -1   4  -1  391.57   15.32
   1   4   1  380.33   14.14
  -1   4   1  353.95   15.66
   1  -4   1  376.58   15.18
  -1   4   1  379.89   15.14
  -1  -4  -1  390.24   15.17
   1   4  -1  394.84   15.19
   1   4  -1  381.34   15.78
  -1   4   1  395.46   15.17
  -1   4   1  370.58   15.67
  -1  -4  -1  375.62   14.16
   1  -4   1  330.82   14.57
  -1   4   1  329.00   14.98
   1   4  -1  371.09   14.36
   1  -4   1  388.61   15.28
  -1   4   1  382.82   14.59
   1  -4   1  397.40   15.28
   1   4  -1  387.53   15.21
  -1  -4  -1  352.64   15.52
   1   5   1    8.49    1.69
   1   5   1    8.64    1.82
  -1   5  -1   10.42    1.49
   1   5   1    5.59    2.08
  -1   5  -1    8.53    1.81
  -1  -5   1    9.30    2.36
   1  -5  -1    3.09    1.22
  -1  -5   1    7.54    1.18
   1   5   1    8.00    2.12
  -1   5  -1   10.11    2.32
  -1  -5   1    8.41    1.84
   1  -5  -1    8.73    1.76
   1  -5  -1    9.01    1.43
  -1  -5   1   10.75    1.98
  -1   5  -1    8.20    1.84
  -1   5  -1   10.23    1.96
   1  -5  -1    8.70    2.23
   1  -5  -1    9.15    2.26
  -1   5  -1    9.91    2.50
   1   5   1    7.76    1.02
   1  -5  -1    9.29    1.79
   1  -5   1   13.26    2.16
  -1  -5  -1    9.10    1.85
   1   5  -1    8.73    1.22
  -1   5   1    9.55    2.34
  -1   5   1    9.64    1.89
  -1   5   1    6.14    2.02
  -1  -5  -1    4.67    1.95
   1  -5   1    9.12    1.54
   1   5  -1    9.58    1.79
  -1   5   1    8.93    1.35
   1  -5   1   10.60    1.93
   1   5  -1    9.00    1.99
  -1  -5  -1    8.34    1.10
   1   5  -1    9.95    2.29
  -1   5   1   12.58    2.01
  -1   5   1   12.69    2.05
   1   5  -1    8.73    1.78
   1  -5   1    8.50    2.39
   1  -6  -1   32.06    3.98
  -1  -6   1   28.45    2.38
   1   6   1   30.58    4.11
   1   6   1   26.28    1.95
   1   6   1   28.32    3.06
   1  -6  -1   32.37    3.43
   1   6   1   30.00    3.21
  -1  -6   1   25.85    3.08
   1   6   1   30.40    3.84
  -1  -6   1   30.66    3.36
  -1  -6   1   34.21    4.35
  -1   6  -1   30.88    4.14
   1  -6  -1   28.12    2.54
   1   6   1   33.98    3.50
  -1   6  -1   30.03    3.43
  -1   6  -1   30.22    3.39
   1  -6  -1   32.41    3.54
  -1   6  -1   26.92    2.50
  -1   6  -1   25.69    4.06
  -1   6  -1   35.04    3.67
  -1   6   1   27.00    3.14
  -1  -6  -1   27.51    3.21
   1  -6   1   28.78    2.68
  -1   6   1   33.94    4.13
   1   6  -1   32.76    3.53
  -1  -6  -1   28.39    2.06
   1  -6   1   37.01    3.72
   1  -6   1   35.36    4.33
  -1  -6  -1   37.20    4.25
   1   6  -1   26.29    3.19
   1  -6   1   33.55    3.51
  -1   6   1   29.17    3.24
   1   6  -1   24.25    2.92
  -1   6   1   30.83    2.39
  -1   6   1   26.36    3.04
   1   6  -1   27.71    2.22
  -1   6   1   28.56    3.77
   1   6  -1   32.03    4.16
  -1   7  -1   -2.80    2.31
  -1   7  -1   -0.18    1.26
   1   7   1   -2.12    2.17
   1   7   1    0.89    2.20
  -1   7  -1   -1.41    1.77
  -1  -7   1    3.30    2.91
  -1  -7   1    0.67    1.85
   1   7   1    0.39    1.62
   1  -7  -1   -0.46    1.67
   1  -7  -1    0.70    1.29
   1  -7  -1   -1.10    2.24
  -1   7  -1   -0.50    1.99
   1   7   1   -1.51    1.94
  -1   7  -1    2.85    2.00
   1  -7  -1    2.29    1.89
   1   7   1   -0.47    0.87
  -1   7  -1    3.81    2.60
  -1  -7   1   -0.55    1.15
   1   7   1   -0.79    1.49
  -1   7   1   -1.67    1.70
  -1   7   1    0.06    1.63
   1   7  -1   -1.18    1.75
   1  -7   1   -2.42    2.31
   1   7  -1    2.84    1.84
  -1  -7  -1   -0.65    0.99
   1   7  -1    1.29    1.97
   1   7  -1    1.03    2.64
   1   7  -1    0.23    1.06
  -1   7   1   -0.47    1.54
  -1  -7  -1   -1.27    1.22
   1   7  -1   -0.69    2.01
  -1   7   1   -0.57    2.15
  -1  -7  -1    3.90    2.71
  -1   7   1   -0.46    1.11
   1  -7   1    1.59    1.81
  -1   7   1    0.24    2.41
   1   7  -1    3.05    1.83
   1  -7   1    2.50    1.50
   1   8   1    5.89    1.40
  -1  -8   1    5.63    2.23
   1   8   1    5.51    2.46
   1   8   1    6.89    2.40
   1   8   1    9.47    2.36
  -1   8  -1    5.41    1.67
  -1   8  -1    5.13    2.17
   1  -8  -1    5.41    1.75
   1  -8  -1    6.15    2.19
  -1   8  -1    5.58    2.48
  -1   8  -1    5.63    3.42
   1   8   1    2.47    2.54
   1   8   1    9.62    3.33
  -1   8  -1    6.24    3.51
  -1  -8   1    1.72    2.75
   1  -8  -1    2.46    2.66
  -1   8  -1    4.26    2.30
   1   8  -1    6.11    2.61
  -1   8   1    7.10    3.40
  -1   8   1    7.99    2.45
   1   8  -1   11.42    3.46
   1   8  -1    5.14    1.51
  -1  -8  -1    9.51    3.37
   1   8  -1    2.41    2.21
   1  -8   1    7.67    2.56
   1  -8   1    5.91    1.79
  -1   8   1    1.03    2.21
  -1   8   1    5.74    1.66
   1   8  -1    7.40    2.48
  -1   8   1    3.99    2.75
   1  -8   1    3.22    2.89
   1   8  -1   12.69    3.65
  -1  -8  -1    4.62    2.06
  -1   8   1    2.88    2.12
  -1  -8  -1    6.16    1.47
  -1   9  -1   19.43    4.37
  -1  -9   1   20.13    3.53
  -1   9  -1   15.99    3.35
   1   9   1   18.57    3.99
   1   9   1   14.38    2.97
  -1   9  -1   16.50    2.42
   1   9   1   17.71    2.07
   1  -9  -1   23.24    4.23
   1  -9  -1   13.79    2.90
  -1  -9   1   17.05    2.26
  -1   9  -1   23.41    3.71
   1   9   1   18.61    3.67
   1   9   1   10.57    3.60
  -1   9  -1   24.06    3.67
  -1  -9   1   13.53    3.98
   1  -9  -1   16.91    2.41
   1   9   1   14.63    3.03
   1  -9   1   15.43    2.54
   1   9  -1   15.85    3.31
   1   9  -1   17.47    3.25
  -1   9   1   13.78    2.17
  -1  -9  -1   23.10    3.65
   1  -9   1   20.68    3.55
  -1   9   1   18.07    4.28
   1  -9   1   21.79    4.66
  -1  -9  -1   13.44    1.99
   1   9  -1   17.78    3.30
  -1   9   1   24.12    3.66
   1   9  -1   20.70    2.35
  -1  -9  -1   18.97    4.15
   1   9  -1   26.15    4.73
  -1   9   1   13.10    2.93
  -1   9   1   17.12    3.33
  -1 -10   1   27.35    2.87
   1  10   1   28.20    4.12
  -1 -10   1   22.06    3.91
   1 -10  -1   24.43    4.64
  -1  10  -1   29.93    4.24
   1  10   1   29.52    2.67
  -1 -10   1   33.00    5.57
  -1  10  -1   27.55    4.14
   1 -10  -1   22.98    2.92
  -1  10  -1   29.71    5.30
   1  10   1   24.71    3.82
  -1  10  -1   23.64    3.77
   1  10   1   34.57    4.48
  -1  10  -1   24.77    2.91
   1 -10  -1   27.24    3.95
   1  10   1   33.84    5.64
   1 -10   1   25.91    3.09
  -1  10   1   34.10    4.36
  -1  10   1   22.51    4.57
   1 -10   1   36.35    5.46
  -1 -10  -1   25.77    5.10
   1  10  -1   29.07    4.20
  -1  10   1   22.46    3.94
   1  10  -1   29.07    4.25
   1  10  -1   22.75    2.56
   1  10  -1   27.62    4.23
  -1 -10  -1   28.06    2.79
   1  10  -1   28.37    5.39
  -1 -10  -1   26.56    3.81
  -1  10   1   29.75    4.27
   1 -10   1   24.85    4.11
  -1  10   1   24.97    2.83
  -1  11  -1   18.80    2.73
  -1 -11   1   13.83    3.42
   1 -11  -1   14.55    3.27
   1 -11  -1   20.76    4.81
   1  11   1   14.33    2.13
  -1  11  -1   19.19    3.82
  -1 -11   1   13.79    2.34
  -1  11  -1   10.98    3.25
  -1  11  -1   19.60    4.92
   1  11   1   14.78    3.39
   1 -11  -1   15.67    2.61
   1  11   1    8.99    3.11
   1  11   1   11.48    3.32
  -1 -11   1   14.20    4.06
  -1  11  -1    9.64    2.97
   1  11   1   11.42    3.88
  -1  11   1   11.26    4.20
  -1  11   1   15.40    3.25
  -1 -11  -1   13.15    3.27
  -1  11   1   16.83    3.66
   1 -11   1    6.80    3.36
  -1  11   1   11.27    2.21
  -1  11   1   15.56    3.63
   1  11  -1    6.96    2.56
   1 -11   1   19.31    3.78
   1 -11   1   17.95    2.80
   1  11  -1    9.07    3.14
  -1 -11  -1   10.46    3.88
   1  11  -1   13.78    2.20
  -1 -11  -1   12.21    2.16
   1  11  -1   23.93    4.29
   1  11  -1   19.66    4.67
   1 -12  -1    6.99    3.72
   1  12   1   -0.14    2.15
   1  12   1    4.48    2.73
   1  12   1    2.45    1.39
  -1  12  -1    4.43    2.58
  -1 -12   1    0.58    1.49
  -1 -12   1    3.67    3.66
  -1  12  -1    2.55    2.56
  -1 -12   1    2.56    2.65
   1 -12  -1    5.46    2.71
   1 -12  -1    4.53    1.91
   1  12   1   -1.97    2.10
   1  12   1    2.43    3.51
  -1  12  -1    4.72    2.84
  -1  12  -1   11.10    4.30
  -1  12   1    3.62    2.73
   1  12  -1   -2.50    2.16
   1 -12   1    0.53    3.06
   1  12  -1    1.34    3.28
  -1  12   1    3.26    2.37
   1 -12   1    3.94    1.97
   1  12  -1    2.62    1.57
  -1 -12  -1    0.76    3.42
  -1  12   1    3.80    2.88
  -1  12   1    6.15    3.52
   1  12  -1    6.17    2.93
   1  12  -1    9.61    3.07
  -1 -12  -1    1.66    2.32
  -1 -12  -1    2.32    1.63
   1 -12   1    3.64    2.70
  -1  12   1    0.30    1.52
   1 -13  -1    1.12    1.84
  -1  13  -1   -0.50    3.68
   1  13   1   -1.85    2.91
  -1 -13   1   -2.14    2.46
  -1 -13   1    0.93    3.51
   1  13   1   -2.58    2.27
  -1 -13   1    2.03    1.79
  -1  13  -1   -0.50    2.84
   1 -13  -1   -2.21    1.75
  -1  13  -1   -0.42    2.52
   1  13   1    3.13    3.26
   1 -13  -1   -1.92    3.03
  -1  13   1    3.03    3.79
  -1 -13  -1    2.17    2.61
   1  13  -1   -0.19    1.47
  -1  13   1   -0.64    2.63
  -1 -13  -1    4.72    3.80
   1  13  -1    0.97    2.39
   1  13  -1    1.04    2.85
   1 -13   1    1.42    3.23
   1 -13   1   -2.90    2.40
   1  13  -1    2.13    3.59
   1 -13   1    2.14    1.94
  -1  13   1    1.56    2.63
  -1 -13  -1   -0.88    1.54
   1  14   1    3.24    3.05
  -1 -14   1    4.01    3.10
   1  14   1   -1.25    2.79
  -1  14  -1    4.00    2.98
  -1  14  -1    4.29    4.35
  -1 -14   1    1.13    1.72
   1  14   1    5.95    4.42
   1 -14  -1   -1.58    3.59
  -1  14  -1    4.81    3.43
   1 -14  -1   -0.71    1.82
  -1 -14   1    0.62    3.38
   1  14  -1    6.36    3.36
  -1  14   1    1.83    2.87
   1  14  -1    4.16    4.54
  -1  14   1    4.03    4.27
   1  14  -1    3.69    3.52
   1 -14   1   -0.23    2.63
  -1  14   1    2.45    2.88
   1 -14   1    2.65    3.73
   1 -14   1    0.97    1.98
  -1 -14  -1    1.95    1.83
  -1 -14  -1    0.19    3.83
   1  15   1    2.05    3.17
  -1 -15   1   -0.37    1.84
   1  15   1    6.29    3.33
  -1  15  -1   -0.16    2.84
   1 -15  -1   -7.71    3.06
  -1 -15   1   -2.07    3.53
  -1  15  -1    1.46    4.18
   1 -15  -1   -0.39    2.00
  -1  15  -1   -0.06    3.04
   1  15   1    1.46    3.80
   1 -15   1    0.34    1.98
   1  15  -1    4.38    4.47
   1 -15   1   -5.84    2.81
  -1 -15  -1    6.11    4.49
   1  15  -1    0.81    2.91
   1  15  -1    3.95    3.28
  -1  15   1    2.08    4.13
  -1  15   1    3.75    3.41
  -1  15   1    1.61    2.97
  -1  16  -1    0.13    3.22
  -1 -16   1    4.28    4.94
  -1  16  -1   -0.88    4.02
   1  16   1    4.94    3.73
   1 -16  -1    6.12    4.91
  -1  16  -1    7.84    3.94
   1  16   1   -3.56    4.00
   1  16   1    3.23    4.00
   1  16  -1   -5.13    3.31
  -1  16   1    2.74    4.12
   1  16  -1    1.81    3.59
  -1  16   1    4.47    3.71
  -1  16   1    2.01    3.78
   1 -16   1    3.81    4.35
   1  16  -1    3.07    3.58
  -1 -16  -1   -0.76    4.44
   1  17   1    1.20    3.42
  -1  17  -1    2.30    3.94
   1  17   1    2.81    4.50
  -1 -17   1   -4.56    3.74
   1 -17  -1   10.40    5.80
   1  17   1    5.39    3.86
  -1  17  -1    3.72    4.51
  -1  17  -1    1.35    3.51
   1  17  -1    4.69    4.71
   1  17  -1    0.03    3.36
  -1  17   1    0.23    3.55
  -1  17   1    9.83    5.83
   1  17  -1   -3.77    3.62
  -1 -17  -1    6.83    5.07
  -1  17   1    2.83    4.15
   1 -17   1    5.97    5.22
  -1  18  -1   21.57    6.11
   1  18   1   19.90    5.77
  -1  18  -1   31.64    8.05
   1  18   1    5.16    4.58
  -1 -18   1   24.28    7.58
   1 -18  -1   22.93    7.70
   1  18   1   33.99    8.22
  -1  18  -1   30.27    6.57
  -1  18   1   17.34    5.29
   1  18  -1   38.04    8.97
  -1  18   1   20.25    5.69
  -1  18   1   35.66    8.36
   1 -18   1    8.60    6.47
  -1 -18  -1   25.90    7.64
   1  18  -1   26.90    6.35
   1  18  -1   17.95    5.62
   1  19   1    1.90    4.04
   1  19   1   -0.69    4.73
  -1  19  -1    2.50    4.07
  -1 -19   1    6.20    5.40
  -1  19  -1    0.07    5.26
   1  19   1    2.47    3.93
   1 -19  -1    1.75    5.15
  -1  19   1   -0.73    3.92
  -1  19   1    1.59    4.05
   1  19  -1   -4.87    3.33
   1  19  -1    6.36    5.52
   1  19  -1    0.61    3.73
   1 -19   1    3.49    5.87
  -1 -19  -1   -3.66    4.91
  -1  19   1    1.25    5.69
  -1 -20   1   17.22    7.22
   1  20   1   10.91    5.48
   1 -20  -1    8.52    5.79
   1 -20   1   11.35    6.44
  -1  20   1   16.06    7.75
  -1  20   1   10.73    8.92
   2   0   1   -0.10    0.18
   2   0   1   -0.20    0.27
   2   0   1    0.29    0.20
  -2   0   1    0.23    0.32
  -2   0   1   -0.12    0.10
   2   0   1   -0.10    0.24
  -2   0  -1    0.39    0.16
  -2   0   1   -0.05    0.23
  -2   0  -1    0.10    0.20
  -2   0  -1    0.12    0.19
   2   0   1   -0.22    0.15
  -2   0  -1    0.02    0.15
   2   0  -1   -0.06    0.26
   2   0  -1   -0.08    0.27
  -2   0   1    0.25    0.22
  -2   0   1    0.23    0.20
   2   0  -1   -0.50    0.33
   2   0  -1    0.16    0.22
   2   0  -1   -0.19    0.10
  -2   0  -1   -0.04    0.21
  -2  -1   1   -0.39    0.33
   2   1   1    0.16    0.35
  -2  -1   1   -0.24    0.28
   2  -1  -1   -0.15    0.21
  -2   1  -1    0.06    0.31
  -2   1  -1   -0.03    0.12
  -2   1  -1    0.01    0.32
   2  -1  -1   -0.49    0.45
  -2  -1   1    0.42    0.31
   2   1   1   -0.13    0.22
  -2   1  -1    0.18    0.36
   2   1   1   -0.37    0.11
   2   1   1    0.48    0.36
   2  -1  -1   -0.19    0.31
   2  -1  -1   -0.31    0.30
   2   1   1   -0.09    0.23
   2  -1  -1    0.15    0.27
  -2   1  -1   -0.30    0.38
  -2  -1   1   -0.03    0.19
  -2  -1   1   -0.38    0.21
   2   1   1    0.20    0.35
   2  -1   1   -0.22    0.25
   2   1  -1    0.15    0.23
   2  -1   1    0.05    0.23
  -2   1   1    0.10    0.26
  -2  -1  -1   -0.18    0.15
  -2  -1  -1    0.11    0.32
  -2   1   1    0.33    0.23
  -2  -1  -1   -0.39    0.20
  -2   1   1    0.28    0.35
  -2   1   1   -0.09    0.35
   2   1  -1    0.70    0.54
   2  -1   1   -0.04    0.30
   2   1  -1    0.21    0.35
   2   1  -1   -0.10    0.30
   2  -1   1    0.31    0.26
   2  -1   1    0.05    0.44
   2   1  -1   -0.12    0.25
  -2  -1  -1   -0.28    0.21
  -2   1   1   -0.10    0.19
  -2  -2   1    2.59    0.85
  -2   2  -1    3.15    0.87
   2   2   1   -0.04    0.42
  -2   2  -1    0.23    0.42
  -2  -2   1    0.70    0.69
   2  -2  -1    1.77    0.83
   2  -2  -1   -0.03    0.38
   2  -2  -1    2.52    1.09
  -2   2  -1    0.15    0.48
   2  -2  -1   -0.08    0.37
   2   2   1    0.98    0.82
   2  -2  -1    0.17    0.53
   2   2   1    0.01    0.41
   2  -2  -1    0.29    0.32
  -2   2  -1   -0.73    0.81
  -2   2  -1    0.11    0.66
  -2  -2   1    0.17    0.43
  -2  -2   1    0.10    0.45
  -2   2  -1    1.15    0.85
  -2   2   1    1.96    0.84
   2  -2   1    0.00    0.39
   2   2  -1    1.78    0.84
   2   2  -1   -0.04    0.42
   2   2  -1    1.05    0.74
   2  -2   1    0.62    0.71
   2  -2   1    1.47    1.18
  -2   2   1    0.47    0.60
  -2   2   1    0.34    0.43
  -2   2   1    0.25    0.42
  -2  -2  -1   -0.16    0.36
   2  -2   1    0.96    0.64
  -2   2   1   -0.43    0.57
   2  -2   1   -0.40    0.49
  -2   2   1    2.07    1.06
   2   2  -1    1.74    1.12
  -2   2   1    0.19    0.41
  -2  -2  -1   -0.56    0.49
  -2  -2  -1    2.18    0.81
   2  -2   1   -0.35    0.39
   2  -4  -1    6.86    1.55
   2  -4  -1    4.19    1.22
  -2   4  -1    3.75    1.47
   2  -4  -1    4.58    1.35
  -2  -4   1    4.79    1.81
  -2  -4   1    6.80    1.59
   2  -4  -1    6.02    1.91
  -2  -4   1    8.97    1.69
   2   4   1    5.85    0.60
  -2   4  -1    6.18    1.92
   2  -4  -1    3.26    1.65
  -2   4  -1    8.24    2.12
  -2   4  -1    6.60    1.59
   2   4   1    6.39    1.52
   2   4   1    7.15    1.65
  -2   4  -1    5.57    1.36
  -2  -4   1    6.25    0.91
   2  -4  -1    6.07    1.44
   2   4   1    7.13    1.82
  -2   4  -1    6.61    1.74
   2  -4   1    6.03    1.60
  -2   4   1    5.64    1.48
  -2   4   1    6.68    1.53
   2   4  -1    5.72    1.55
   2  -4   1    7.79    1.66
  -2  -4  -1    2.63    1.34
   2   4  -1    8.59    1.68
   2  -4   1    4.04    1.22
  -2   4   1    7.20    1.86
  -2   4   1    7.61    1.66
   2  -4   1    7.33    2.11
  -2   4   1    5.94    1.26
  -2  -4  -1    7.61    1.83
   2   4  -1    7.30    1.60
   2  -4   1    4.37    1.82
   2   4  -1    8.44    2.01
  -2   4   1    9.96    2.26
   2  -4   1    5.09    1.52
  -2  -5   1   92.31    4.11
  -2   5  -1   87.01    4.68
   2  -5  -1   92.18    5.08
   2  -5  -1   93.21    4.71
   2  -5  -1   85.89    5.02
   2   5   1   89.99    5.02
  -2   5  -1   93.74    5.25
  -2  -5   1   98.74    5.26
   2   5   1   95.75    5.68
   2  -5  -1   87.34    5.78
  -2   5  -1   96.13    5.32
  -2   5  -1  101.11    6.21
  -2  -5   1   99.67    6.06
   2   5   1   86.64    3.74
  -2   5  -1   87.31    5.88
  -2   5  -1   88.69    5.24
  -2  -5   1   83.63    5.10
   2   5   1   94.81    5.30
   2  -5  -1   87.81    5.63
   2  -5  -1   90.50    5.10
  -2  -5  -1   85.64    3.76
   2  -5   1   87.69    5.13
  -2   5   1   83.34    5.72
   2  -5   1   88.43    5.17
  -2   5   1   96.57    5.16
   2  -5   1   96.13    6.07
  -2  -5  -1   85.46    5.10
   2   5  -1   74.79    4.89
  -2   5   1   90.95    5.20
  -2  -5  -1   87.46    5.68
   2  -5   1   93.23    4.81
   2   5  -1   88.93    5.80
   2   5  -1   87.79    5.12
  -2   5   1   94.92    5.78
  -2   5   1   93.22    5.19
   2   5  -1   91.87    5.29
   2   5  -1   88.05    4.09
   2  -5   1   92.24    5.24
  -2   5   1   92.31    4.64
   2  -5   1   89.83    5.96
  -2   6  -1    3.77    1.70
  -2  -6   1    3.45    1.69
   2  -6  -1    2.06    1.32
  -2  -6   1    9.23    2.81
   2  -6  -1    3.67    1.62
  -2   6  -1    2.81    1.63
   2  -6  -1    2.28    1.56
   2   6   1    1.72    1.44
  -2  -6   1    3.53    1.03
  -2  -6   1    6.30    2.05
  -2   6  -1    1.73    1.21
   2  -6  -1    2.97    1.57
  -2   6  -1    2.83    1.94
   2   6   1    0.37    1.74
   2  -6  -1    4.08    2.28
  -2   6  -1    2.25    2.14
   2  -6  -1    3.21    2.06
  -2   6  -1   -0.29    2.11
   2   6   1    3.29    0.77
   2   6   1    2.11    1.75
   2  -6   1    3.42    2.29
  -2   6   1    0.57    1.56
   2  -6   1    2.88    1.72
   2   6  -1    0.52    1.47
  -2  -6  -1   -0.25    0.56
   2   6  -1    5.73    1.86
  -2   6   1    3.67    2.35
  -2   6   1    0.95    1.90
   2  -6   1    1.38    1.55
  -2  -6  -1    2.63    1.65
   2   6  -1    2.09    0.88
   2  -6   1    5.57    2.52
  -2  -6  -1    2.87    2.11
  -2  -6  -1    2.98    0.81
   2  -6   1    4.57    1.65
  -2   6   1    4.45    1.82
  -2   6   1    1.58    1.53
  -2   6   1    2.33    1.23
   2   6  -1   -0.31    1.91
   2  -6   1    2.41    1.39
   2   6  -1    1.17    1.64
   2   7   1   52.34    4.47
   2  -7  -1   57.39    4.57
  -2  -7   1   38.65    4.32
  -2   7  -1   56.76    4.59
   2  -7  -1   55.01    4.47
  -2   7  -1   60.86    5.96
   2   7   1   50.77    2.91
  -2   7  -1   56.45    5.20
   2   7   1   58.83    5.22
  -2  -7   1   57.35    3.37
   2  -7  -1   57.25    5.87
  -2   7  -1   68.97    6.70
  -2   7  -1   59.77    4.91
  -2  -7   1   53.48    5.74
   2  -7  -1   49.01    3.82
   2  -7  -1   54.26    4.60
  -2   7  -1   50.27    3.75
   2   7   1   71.35    6.54
  -2   7   1   53.41    5.70
  -2   7   1   60.01    4.86
   2   7  -1   51.99    5.73
   2   7  -1   50.66    3.15
   2  -7   1   57.45    4.80
   2  -7   1   52.21    3.97
  -2   7   1   57.44    5.84
   2   7  -1   62.83    5.35
  -2  -7  -1   62.12    6.13
  -2   7   1   52.80    4.85
   2   7  -1   53.68    4.38
  -2   7   1   57.65    3.77
  -2  -7  -1   56.10    3.02
   2  -7   1   57.17    6.15
   2   7  -1   56.71    4.70
  -2   7   1   54.04    4.45
   2   8   1    2.25    2.22
  -2  -8   1   13.61    3.73
  -2   8  -1    5.63    2.45
   2  -8  -1   10.27    3.32
   2   8   1    6.57    3.05
   2  -8  -1    3.81    1.74
   2   8   1    5.58    1.23
   2  -8  -1    9.74    2.61
  -2   8  -1    8.73    2.56
  -2  -8   1    6.53    1.50
   2   8   1    8.94    2.42
  -2   8  -1    7.24    3.22
  -2   8  -1    8.85    2.76
  -2  -8   1    4.21    2.35
  -2   8  -1    4.76    1.77
   2   8   1    3.90    2.93
  -2  -8  -1    8.67    1.44
   2   8  -1    8.91    2.91
   2   8  -1    9.32    2.47
  -2   8   1    5.69    2.35
  -2  -8  -1    8.76    2.47
   2  -8   1    8.79    2.19
  -2   8   1    4.78    2.23
  -2   8   1    6.78    1.86
   2  -8   1    7.71    2.50
  -2   8   1   10.04    2.75
   2   8  -1    7.93    1.50
   2   8  -1    8.26    3.23
  -2   8   1    9.05    3.04
   2  -8   1    3.38    3.09
  -2   8   1   10.73    3.71
  -2  -8  -1    7.76    3.27
   2   9   1   17.56    4.08
   2   9   1   25.48    3.66
  -2  -9   1   29.59    4.04
  -2  -9   1   24.84    2.57
  -2   9  -1   26.12    4.03
   2   9   1   34.92    5.39
  -2   9  -1   33.25    3.34
   2   9   1   32.35    4.23
   2  -9  -1   28.58    4.62
   2   9   1   28.41    3.96
  -2   9  -1   33.91    4.30
  -2  -9   1   25.03    4.71
   2  -9  -1   26.86    3.25
  -2   9  -1   32.60    5.22
  -2   9  -1   34.43    4.47
   2   9   1   27.41    2.26
   2  -9  -1   29.18    3.95
  -2   9   1   31.41    5.25
   2  -9   1   29.04    4.02
   2   9  -1   24.71    3.83
  -2   9   1   24.27    2.92
  -2  -9  -1   23.53    3.55
   2   9  -1   39.59    5.88
  -2   9   1   29.09    4.05
  -2  -9  -1   28.62    2.42
  -2   9   1   28.24    4.01
   2   9  -1   34.69    4.26
  -2   9   1   34.92    4.48
  -2  -9  -1   33.75    5.44
   2  -9   1   34.10    3.56
   2  -9   1   36.99    5.59
   2   9  -1   28.60    4.17
   2   9  -1   34.12    2.60
   2  10   1    2.10    2.72
   2 -10  -1   -0.31    1.50
   2  10   1   -0.53    1.56
   2 -10  -1    2.98    2.05
  -2  10  -1    2.02    2.22
   2 -10  -1    5.18    3.04
   2  10   1    0.92    2.25
  -2 -10   1    5.49    3.15
  -2  10  -1    1.06    1.40
  -2  10  -1    4.43    2.97
  -2  10  -1    6.15    2.90
   2  10   1    2.16    1.06
   2  10   1    4.18    2.43
  -2 -10   1    1.13    2.06
  -2 -10   1   -0.49    1.20
  -2  10  -1    2.08    2.01
   2  10  -1    4.24    2.44
   2  10  -1    2.53    1.18
   2 -10   1    0.24    2.11
  -2  10   1    0.96    2.68
  -2 -10  -1    3.61    2.64
   2 -10   1   -0.60    1.46
  -2 -10  -1    0.82    1.12
   2 -10   1   -4.39    2.09
  -2  10   1    4.02    2.27
   2  10  -1    2.60    2.21
  -2  10   1    2.84    1.44
   2  10  -1    0.52    1.97
  -2  10   1    0.88    2.36
  -2  10   1    4.07    2.19
   2  10  -1    2.45    3.06
  -2 -10  -1    3.02    2.06
   2  11   1  212.47   11.67
   2  11   1  201.96   11.34
  -2 -11   1  208.91   11.67
   2 -11  -1  196.58   10.08
  -2 -11   1  210.57    9.43
   2 -11  -1  211.66   12.91
  -2  11  -1  197.55   13.16
  -2  11  -1  196.73   11.57
   2  11   1  198.46   12.91
  -2  11  -1  211.45   11.86
  -2  11  -1  211.08   11.63
   2  11   1  211.95   11.67
   2 -11  -1  195.37   11.25
  -2 -11   1  208.56   12.97
   2  11   1  212.40    9.05
   2  11  -1  207.85   11.62
  -2 -11  -1  216.04    9.24
   2 -11   1  202.99   11.49
  -2  11   1  206.89   11.60
  -2 -11  -1  225.29   11.68
  -2  11   1  219.88   11.67
  -2  11   1  197.91   12.81
  -2  11   1  204.32   11.52
   2  11  -1  229.63   13.78
   2 -11   1  224.62   13.19
   2  11  -1  203.14    9.29
   2  11  -1  198.10   11.43
   2 -11   1  212.15   10.28
   2  11  -1  217.96   11.70
  -2 -11  -1  219.46   13.07
   2  12   1    6.01    1.53
   2 -12  -1    4.39    3.82
   2 -12  -1    9.69    2.47
   2  12   1   13.58    3.73
   2  12   1    4.55    2.70
   2  12   1    6.90    3.85
   2  12   1    4.83    2.54
  -2  12  -1    0.68    3.41
  -2  12  -1    7.31    3.04
  -2 -12   1    8.13    3.11
  -2  12  -1    3.19    2.66
  -2 -12   1    1.43    3.72
   2 -12  -1    9.63    3.09
  -2 -12   1    3.92    1.73
  -2  12  -1    4.46    3.31
   2 -12   1    6.75    3.08
   2 -12   1    5.14    3.69
  -2  12   1   12.61    4.26
   2  12  -1    9.23    3.36
  -2 -12  -1   13.13    3.42
  -2 -12  -1    6.67    1.80
  -2  12   1    7.89    3.13
   2  12  -1    8.29    3.53
  -2  12   1    8.00    2.96
   2  12  -1    8.17    3.11
   2 -12   1   10.22    2.58
  -2 -12  -1    5.18    3.62
   2  12  -1    1.16    3.10
  -2  12   1    9.47    3.47
   2  12  -1    4.76    1.54
   2  13   1  138.97    9.90
  -2  13  -1  150.03   10.32
  -2  13  -1  153.09   10.45
  -2 -13   1  145.48   10.00
  -2  13  -1  150.69   12.15
   2 -13  -1  182.41   10.70
  -2 -13   1  148.75   11.88
   2  13   1  165.99   12.36
   2 -13  -1  165.24   12.06
  -2 -13   1  149.62    7.82
   2 -13  -1  150.33    8.61
   2  13   1  157.56   10.56
   2  13  -1  160.20   10.57
   2  13  -1  160.95   10.53
   2  13  -1  153.34   12.22
  -2 -13  -1  165.25    7.70
   2 -13   1  136.07   11.27
  -2  13   1  156.31   10.43
  -2 -13  -1  157.54   10.21
   2 -13   1  170.41    8.99
   2 -13   1  148.64   10.07
  -2  13   1  138.44   10.26
  -2  13   1  134.16   11.61
  -2 -13  -1  166.88   12.04
  -2 -14   1    0.71    3.20
  -2  14  -1   -1.03    3.43
   2  14   1    1.66    2.72
  -2 -14   1    1.93    1.78
   2  14   1    1.32    3.53
   2 -14  -1    0.49    3.85
  -2 -14   1   -3.93    3.08
   2  14   1    2.07    3.82
  -2  14  -1   -0.51    2.78
  -2  14  -1   -2.53    2.27
   2 -14  -1    0.69    2.20
   2 -14   1    0.82    2.07
  -2 -14  -1   -0.89    1.43
   2  14  -1    5.12    3.36
  -2  14   1   -0.13    3.50
   2  14  -1   -5.91    2.07
   2  14  -1    0.65    4.00
  -2 -14  -1   -0.54    3.63
   2 -14   1    1.27    2.61
   2 -14   1    0.87    3.90
  -2  14   1    6.81    3.19
  -2  14   1    4.96    3.38
   2  15   1   28.61    5.32
  -2  15  -1   25.16    5.38
   2 -15  -1   26.81    4.02
  -2  15  -1   28.93    6.75
   2  15   1   21.53    5.46
  -2  15  -1   19.04    4.94
   2  15   1   30.76    6.75
   2 -15  -1   19.07    5.97
  -2 -15   1   29.79    7.04
  -2  15   1   17.17    4.94
   2 -15   1   25.38    6.54
  -2 -15  -1   28.00    6.34
   2 -15   1   25.07    3.88
  -2  15   1   23.65    5.33
   2  15  -1   31.13    7.43
  -2  15   1   26.60    6.74
   2  15  -1   26.60    5.42
   2  15  -1   30.49    5.82
  -2  16  -1    3.95    4.20
   2  16   1   -2.47    2.69
   2 -16  -1    7.95    4.72
  -2  16  -1    2.01    4.04
  -2  16  -1    0.76    3.65
  -2 -16   1    0.63    4.25
   2  16   1    1.07    3.17
   2  16   1    2.34    4.29
   2 -16   1    2.36    2.56
   2  16  -1    5.30    3.89
   2  16  -1    5.13    4.96
  -2  16   1    2.11    3.22
  -2  16   1    2.03    3.45
  -2  16   1   10.45    5.21
   2  16  -1    3.94    3.60
   2 -16   1    1.32    4.03
  -2 -16  -1    2.10    4.03
  -2  17  -1    3.84    3.79
  -2  17  -1    2.15    4.96
   2  17   1    7.53    4.27
   2 -17  -1   -3.96    3.66
  -2 -17   1   -5.33    4.36
   2  17   1    7.61    5.12
  -2  17  -1    6.02    4.46
   2  17   1    4.08    3.88
  -2  17   1    6.93    4.14
   2  17  -1    9.76    4.35
  -2  17   1   -0.67    3.85
   2  17  -1   16.33    5.96
  -2  17   1   -0.93    3.56
   2  17  -1    2.37    3.59
  -2 -17  -1   -1.00    4.60
   2 -17   1    5.36    5.07
   2  18   1   -0.41    4.77
   2 -18  -1   -0.52    4.80
   2  18   1    5.28    4.28
  -2  18  -1    6.54    4.12
  -2 -18   1   -1.24    5.01
  -2  18  -1    2.86    5.15
  -2  18  -1    2.35    3.90
   2  18   1   -5.22    2.88
   2  18  -1    0.68    3.65
   2 -18   1    0.32    4.85
  -2 -18  -1   -2.46    4.94
   2  18  -1   -1.42    3.44
  -2  18   1   -0.49    3.99
   2  18  -1   -1.75    4.24
  -2  18   1    6.43    4.10
  -2  18   1   -0.96    4.58
  -2  19  -1   -0.26    3.61
  -2  19  -1    1.37    5.38
  -2 -19   1   -6.38    4.52
   2  19   1   -1.98    3.53
   2  19   1   -2.81    4.08
   2 -19  -1   -4.63    4.48
   2  19   1    3.88    4.94
  -2 -19  -1    0.66    4.93
   2  19  -1    7.67    5.51
   2  19  -1   -1.01    4.25
  -2  19   1   -1.93    3.78
  -2  19   1   -1.81    4.26
  -2  19   1    8.34    4.92
   2  19  -1   -1.63    3.98
   2 -19   1    3.97    5.59
   2  20   1    0.67    4.47
  -2 -20   1    0.79    5.54
   2 -20  -1    0.85    5.71
   2 -20   1    0.06    5.51
  -2  20   1   14.12    6.83
   3   0   1   -0.09    0.53
  -3   0  -1    0.16    0.44
   3   0   1    0.38    0.36
   3   0  -1    0.21    0.36
  -3   0  -1   -0.05    0.32
   3   0  -1    0.38    0.47
   3   0   1    0.14    0.35
   3   0  -1    0.00    0.55
  -3   0   1   -0.05    0.20
  -3   0   1    0.03    0.37
  -3   0   1   -0.31    0.28
   3   0   1   -0.10    0.38
  -3   0   1    0.66    0.40
  -3   0   1   -0.36    0.43
  -3   0  -1   -0.09    0.31
  -3   0  -1   -0.14    0.25
  -3   0  -1   -0.12    0.25
   3   0  -1   -0.03    0.33
   3   0   1   -0.07    0.26
   3   0  -1    0.07    0.22
  -3  -1   1    0.06    0.28
   3   1   1    0.98    0.66
  -3  -1   1    0.67    0.49
  -3   1  -1    0.02    0.20
   3   1   1   -0.04    0.39
   3  -1  -1   -0.66    0.56
   3  -1  -1    0.67    0.50
  -3   1  -1    0.53    0.52
  -3   1  -1    0.00    0.11
  -3  -1   1    0.62    0.54
   3   1   1   -0.25    0.35
   3  -1  -1    0.21    0.39
  -3   1  -1    0.07    0.50
   3   1   1    0.11    0.19
   3   1   1   -0.63    0.51
  -3  -1   1   -0.27    0.35
  -3  -1   1   -0.42    0.33
   3  -1  -1    0.54    0.84
   3   1   1   -0.34    0.38
  -3  -1   1   -0.59    0.54
   3   1  -1    1.32    0.71
  -3  -1  -1   -0.55    0.30
  -3   1   1   -0.34    0.33
   3   1  -1   -0.38    0.47
   3  -1   1   -0.09    0.26
  -3  -1  -1    0.42    0.39
  -3  -1  -1   -0.01    0.45
  -3   1   1    0.34    0.60
   3   1  -1   -0.13    0.29
   3   1  -1    0.33    0.78
   3   1  -1   -0.01    0.33
  -3  -1  -1   -0.29    0.26
  -3   1   1    0.39    0.62
   3   1  -1    0.24    0.37
   3  -1   1    0.84    0.80
  -3   1   1    0.45    0.42
   3  -1   1    0.29    0.41
  -3  -1  -1   -0.68    0.50
   3  -1   1   -0.14    0.42
  -3  -1  -1    0.51    0.42
  -3   2  -1    8.28    1.61
  -3   2  -1    0.84    0.58
   3  -2  -1    5.31    1.23
   3  -2  -1    4.88    1.09
  -3  -2   1    0.10    0.69
  -3   2  -1    5.57    1.18
  -3  -2   1    7.65    1.30
   3   2   1    8.07    1.65
   3  -2  -1    5.92    1.57
   3  -2  -1    7.29    1.13
   3   2   1    4.93    1.29
  -3   2  -1    6.63    1.22
   3   2   1    7.62    1.22
   3   2   1    3.01    0.45
  -3   2  -1   -0.21    0.69
   3  -2   1    6.98    1.29
  -3   2   1    4.32    1.34
  -3   2   1    0.58    0.82
  -3   2   1    7.95    1.34
   3  -2   1    8.04    1.75
   3   2  -1    7.05    1.41
  -3  -2  -1    6.62    1.27
   3   2  -1    7.47    1.44
   3  -2   1    6.65    1.36
   3   2  -1    9.75    1.90
  -3   2   1    0.12    0.53
  -3  -3   1   16.80    2.19
   3  -3  -1   33.29    2.60
  -3   3  -1   38.12    3.11
   3  -3  -1   13.93    1.92
   3   3   1   32.72    2.95
   3  -3  -1   33.44    3.27
  -3  -3  -1   23.47    2.04
  -3   3   1   24.57    2.13
  -3   3   1   36.97    3.27
  -3   3   1   33.45    2.52
   3  -3   1   34.59    2.85
   3  -3   1   38.19    3.49
  -3   3   1   33.90    2.38
  -3   4  -1   19.14    2.37
   3  -4  -1   17.40    2.12
  -3  -4   1   17.81    2.29
   3   4   1   15.37    2.39
  -3   4  -1   19.73    2.88
   3  -4  -1   15.26    2.52
  -3  -4   1   19.31    1.42
   3   4   1   22.46    2.41
  -3   4  -1   18.36    2.38
  -3   4  -1   16.84    2.30
  -3  -4   1   21.25    2.93
   3  -4  -1   18.90    2.25
  -3  -4   1   18.99    2.26
  -3   4  -1   16.94    1.99
  -3   4  -1   16.43    2.80
   3   4   1   17.44    2.31
   3  -4  -1   18.67    2.32
  -3  -4   1   16.48    2.34
   3  -4  -1   14.26    2.01
   3   4   1   20.11    2.46
   3  -4  -1   17.33    2.68
   3  -4   1   19.84    3.03
   3   4  -1   21.38    2.46
  -3   4   1   23.46    3.10
   3   4  -1   20.39    2.37
   3  -4   1   17.12    2.03
  -3   4   1   19.09    2.34
   3  -4   1   22.77    2.59
   3  -4   1   21.49    2.89
  -3  -4  -1   15.74    2.49
   3  -4   1   19.65    2.37
   3  -4   1   21.74    2.49
  -3   4   1   14.13    2.07
   3   4  -1   17.38    2.30
  -3   4   1   18.25    2.29
   3   4  -1   30.70    3.34
  -3  -4  -1   16.53    2.22
  -3   4   1   22.15    2.95
  -3   4   1   18.81    2.09
  -3   5  -1    2.13    1.34
  -3  -5   1    5.91    0.93
  -3  -5   1    2.90    1.46
   3   5   1    2.94    1.89
  -3   5  -1    4.41    1.71
   3   5   1    4.14    1.66
   3  -5  -1    6.11    2.19
   3  -5  -1    5.74    1.64
   3  -5  -1    8.89    1.85
  -3  -5   1    3.71    2.13
   3  -5  -1    4.71    1.34
   3   5   1   10.01    1.86
   3   5   1    4.94    1.69
  -3   5  -1    3.38    1.55
   3  -5  -1    0.87    1.74
  -3   5  -1    4.67    2.20
   3  -5  -1    5.08    1.63
  -3   5  -1    8.78    2.28
  -3  -5   1    6.50    1.66
  -3   5  -1    2.99    1.69
  -3   5   1    6.64    1.70
   3  -5   1    4.66    1.61
  -3   5   1    4.50    1.26
   3   5  -1    6.43    1.98
  -3   5   1    3.96    1.83
   3  -5   1    6.97    2.37
   3  -5   1    1.90    1.42
   3   5  -1    4.70    1.64
  -3  -5  -1    3.99    1.55
   3  -5   1    6.30    2.11
  -3   5   1    4.81    1.61
  -3   5   1    5.31    2.20
  -3   5   1    5.12    1.68
   3   5  -1    1.68    1.77
   3  -5   1    5.81    1.74
  -3  -5  -1    5.01    2.07
   3   5  -1    4.04    1.49
   3  -5   1    2.70    1.33
  -3   6  -1   17.37    3.37
   3   6   1   19.79    2.70
  -3   6  -1   19.73    3.66
   3  -6  -1   18.26    2.47
  -3   6  -1   18.34    2.41
  -3  -6   1   20.72    2.86
   3  -6  -1   17.47    2.75
   3   6   1   20.67    2.96
   3   6   1   19.94    3.38
  -3   6  -1   21.57    3.07
   3  -6  -1   22.43    3.76
   3  -6  -1   12.99    2.41
   3  -6  -1   21.39    3.53
  -3   6  -1   18.57    3.01
  -3  -6   1   17.65    1.61
  -3  -6   1   20.01    2.81
  -3  -6   1   19.39    3.46
  -3   6  -1   19.68    2.96
   3   6   1   16.07    2.83
   3  -6  -1   23.63    3.08
  -3   6   1   15.20    2.51
   3   6  -1   18.92    2.89
  -3  -6  -1   16.54    2.67
   3  -6   1   20.39    2.94
   3   6  -1   19.60    2.79
   3   6  -1   17.71    3.24
  -3   6   1   15.27    2.69
  -3   6   1   18.59    3.45
   3  -6   1   14.69    2.37
   3  -6   1   18.28    3.48
  -3   6   1   19.33    2.33
   3  -6   1   20.97    2.99
   3  -6   1   15.02    3.37
  -3  -6  -1   19.47    3.35
   3   6  -1   18.92    2.82
   3  -6   1   15.22    2.62
  -3   6   1   20.32    3.51
  -3   6   1   19.01    2.80
   3  -7  -1    6.64    2.60
  -3   7  -1    5.36    2.32
   3   7   1    5.36    2.72
  -3  -7   1   11.76    3.52
   3   7   1    7.42    2.39
   3  -7  -1    6.96    2.36
   3  -7  -1    4.86    2.73
  -3  -7   1    5.81    2.20
   3   7   1    7.47    0.99
   3   7   1   11.44    2.63
  -3   7  -1    6.31    3.18
  -3  -7   1    5.68    1.29
  -3   7  -1    6.52    1.78
  -3   7  -1    4.08    2.72
   3  -7  -1    4.10    1.79
   3  -7  -1    2.15    1.87
  -3   7  -1    5.20    2.35
  -3   7  -1    5.56    2.39
  -3   7   1    4.57    1.85
   3  -7   1    9.12    3.25
  -3   7   1   11.45    3.39
   3   7  -1    7.41    2.36
   3   7  -1    6.46    2.98
   3   7  -1    5.91    2.54
  -3   7   1    3.04    2.48
  -3  -7  -1    5.85    2.86
   3   7  -1    8.59    2.69
  -3  -7  -1    7.99    1.05
  -3   7   1    4.75    2.10
   3  -7   1    4.70    2.02
  -3   7   1    8.74    2.58
   3  -7   1    6.69    2.33
  -3   7   1    6.43    2.44
   3  -7   1   10.29    2.57
   3   8   1    5.46    2.52
   3  -8  -1    7.02    2.12
  -3   8  -1    9.58    2.06
  -3   8  -1    5.76    2.40
   3  -8  -1    6.25    2.38
   3   8   1    6.74    2.40
  -3  -8   1    4.35    2.91
  -3  -8   1    6.07    1.33
  -3   8  -1    6.43    2.41
   3  -8  -1   12.80    3.77
  -3   8  -1    7.92    3.53
   3   8   1   11.22    3.21
   3   8   1    7.44    1.11
  -3  -8   1    4.88    2.32
  -3   8  -1    7.63    2.70
   3  -8  -1    6.75    2.31
   3  -8   1    2.98    2.22
   3   8  -1    5.66    2.64
   3  -8   1    5.84    3.21
  -3  -8  -1    5.04    2.80
  -3   8   1    6.80    2.43
  -3   8   1   11.23    2.28
   3  -8   1    2.93    2.26
   3   8  -1    0.68    2.31
  -3  -8  -1    1.19    1.19
  -3  -8  -1    7.32    1.20
   3   8  -1    9.24    2.51
  -3   8   1    4.64    2.97
  -3   8   1    9.43    3.32
  -3   8   1    7.34    2.90
  -3   8   1    6.66    2.44
   3  -8   1    7.65    2.23
  -3   9  -1   26.07    3.09
  -3  -9   1   25.08    4.65
   3   9   1   22.40    1.88
   3  -9  -1   27.54    4.72
   3   9   1   19.44    3.98
  -3   9  -1   24.03    3.93
  -3   9  -1   28.70    5.22
  -3   9  -1   23.78    3.76
   3   9   1   28.00    3.96
   3  -9  -1   28.57    3.27
  -3  -9   1   24.44    3.89
  -3  -9   1   25.44    2.35
  -3   9  -1   26.70    4.05
   3   9   1   29.00    4.29
   3  -9  -1   21.48    3.41
   3   9  -1   28.02    4.05
  -3   9   1   37.06    4.62
   3  -9   1   24.78    4.62
   3   9  -1   29.45    4.01
  -3   9   1   23.40    3.79
  -3   9   1   27.04    3.15
  -3  -9  -1   19.11    4.34
  -3   9   1   30.40    4.16
  -3   9   1   21.56    4.75
  -3  -9  -1   23.06    2.01
  -3  -9  -1   23.70    3.58
   3  -9   1   28.41    3.99
   3  -9   1   19.09    2.86
   3  10   1    3.29    0.99
   3  10   1    5.80    2.31
  -3 -10   1    7.44    2.56
   3  10   1    4.47    2.39
   3 -10  -1    2.96    1.72
  -3 -10   1   11.26    3.59
  -3  10  -1    1.40    2.29
   3 -10  -1   10.76    3.37
  -3  10  -1    7.88    3.47
  -3  10  -1    5.30    2.50
   3  10   1    4.07    2.20
  -3  10  -1    6.79    2.52
   3 -10  -1    7.88    2.58
  -3 -10   1    4.36    1.36
   3  10   1    0.39    2.84
  -3  10   1    2.30    2.11
   3  10  -1    8.25    3.06
  -3  10   1    5.01    3.34
  -3  10   1    5.99    2.82
  -3  10   1    2.10    2.30
  -3 -10  -1    2.99    1.17
   3 -10   1    5.98    2.21
   3 -10   1    2.82    2.26
  -3 -10  -1    5.75    3.03
  -3 -10  -1    3.44    2.20
   3 -10   1    4.87    3.13
   3  10  -1    2.59    2.23
   3 -11  -1   32.45    5.45
  -3  11  -1   37.43    5.27
  -3 -11   1   41.59    6.45
  -3  11  -1   33.48    5.20
   3  11   1   28.24    4.68
  -3 -11   1   37.36    2.95
   3  11   1   33.19    4.60
  -3  11  -1   28.05    4.46
  -3 -11   1   40.90    5.16
   3  11   1   40.45    6.30
   3 -11  -1   43.54    5.39
   3  11   1   35.95    2.55
  -3  11  -1   31.54    5.75
   3 -11  -1   35.45    4.08
   3  11   1   38.44    5.05
   3  11  -1   40.11    5.20
   3 -11   1   41.30    5.18
  -3  11   1   31.16    5.01
  -3  11   1   40.71    5.30
  -3 -11  -1   34.41    2.70
   3 -11   1   28.58    3.85
  -3  11   1   36.07    6.09
  -3 -11  -1   38.08    6.15
  -3 -11  -1   35.43    4.71
   3  11  -1   35.07    4.99
   3  11  -1   38.95    5.14
   3 -11   1   35.64    5.93
  -3  11   1   34.22    4.81
   3  11  -1   39.91    6.52
   3 -12  -1   28.58    5.81
   3  12   1   26.45    4.61
   3  12   1   30.80    5.03
  -3  12  -1   36.98    5.45
   3  12   1   28.75    4.61
  -3 -12   1   30.50    6.05
   3 -12  -1   21.19    4.15
   3  12   1   27.56    5.79
  -3  12  -1   25.65    4.75
  -3  12  -1   27.95    5.82
   3 -12  -1   21.92    3.56
  -3  12  -1   36.78    5.19
  -3 -12   1   26.72    2.91
  -3 -12   1   24.97    4.35
   3 -12   1   27.44    4.56
  -3  12   1   27.97    5.00
   3  12  -1   29.59    6.01
  -3  12   1   30.34    4.76
   3  12  -1   19.43    4.13
  -3 -12  -1   26.80    4.62
  -3 -12  -1   25.93    2.57
  -3  12   1   28.14    4.85
   3  12  -1   32.98    4.74
   3 -12   1   33.29    6.34
   3  12  -1   24.94    4.87
   3 -12   1   28.97    3.95
  -3 -12  -1   33.01    6.01
  -3  12   1   33.60    6.35
  -3 -13   1    4.90    1.71
  -3  13  -1   -2.01    2.98
   3  13   1    0.12    3.63
   3 -13  -1   -2.81    1.80
  -3 -13   1    1.43    3.53
   3 -13  -1   13.28    5.05
   3 -13  -1    3.05    2.76
   3  13   1    4.84    3.25
   3  13   1   -2.57    2.17
  -3 -13   1    0.22    2.67
  -3  13  -1   -1.51    2.42
  -3  13  -1    1.04    2.66
  -3  13   1   -3.37    3.14
   3  13  -1    3.18    3.10
   3 -13   1    1.38    2.75
  -3 -13  -1    1.49    1.38
   3 -13   1    0.67    2.01
  -3 -13  -1    0.77    2.31
  -3  13   1    4.79    3.13
  -3 -13  -1    0.47    3.35
   3  13  -1    2.37    3.28
   3  13  -1    3.06    3.92
   3 -13   1    0.89    3.48
  -3  13   1    3.66    2.88
   3  14   1    5.81    4.02
   3 -14  -1    9.82    4.90
  -3  14  -1    8.08    4.08
   3 -14  -1    6.82    2.70
  -3 -14   1   11.67    4.84
  -3  14  -1    2.37    3.38
  -3  14  -1    4.24    4.61
   3  14   1   -1.83    2.53
   3  14   1    4.74    3.37
  -3 -14   1    2.41    1.65
  -3  14   1    6.55    3.79
   3  14  -1    3.55    3.41
   3 -14   1   -0.43    3.41
   3 -14   1   -0.83    2.55
  -3 -14  -1    0.09    3.53
  -3  14   1    7.49    4.66
   3 -14   1    5.38    2.43
   3  14  -1    6.57    3.28
  -3  14   1    3.83    3.14
   3  14  -1    8.23    4.43
  -3  15  -1   -0.02    3.87
  -3 -15   1   11.89    5.63
   3 -15  -1    3.04    2.60
   3  15   1    5.88    3.60
  -3  15  -1    8.46    3.65
  -3  15  -1    9.98    4.43
   3 -15  -1   10.35    4.85
   3  15   1    5.94    3.81
   3  15   1    9.23    4.37
  -3  15   1    6.40    3.70
   3 -15   1   13.26    5.42
   3  15  -1   12.75    5.50
  -3 -15  -1    9.32    4.55
  -3  15   1    1.23    4.14
   3 -15   1    3.60    2.56
   3  15  -1   11.79    4.14
   3  15  -1    2.21    3.26
  -3  15   1    5.70    3.75
   3 -16  -1    6.15    4.98
  -3  16  -1    6.89    5.06
  -3  16  -1    5.97    3.92
   3  16   1    5.71    4.85
  -3 -16   1   19.84    6.27
  -3  16  -1   14.92    4.71
   3  16   1   15.82    4.68
   3  16   1    9.23    4.31
   3 -16  -1   11.53    3.36
   3  16  -1   10.98    4.49
  -3  16   1   14.14    4.66
   3  16  -1   -0.41    4.72
  -3  16   1    7.03    5.01
  -3  16   1   20.42    5.03
   3  16  -1   11.17    4.51
   3 -16   1    9.51    3.33
   3 -16   1   10.47    4.97
  -3 -16  -1    5.95    4.88
   3  17   1   15.91    5.90
   3  17   1   14.39    4.92
   3 -17  -1    1.39    4.53
  -3  17  -1   10.07    5.47
  -3  17  -1    3.37    4.16
   3  17   1   17.66    5.27
  -3  17  -1   12.67    5.04
  -3 -17   1    6.27    4.96
   3  17  -1    8.59    5.34
  -3  17   1   -1.46    4.29
   3  17  -1   12.29    5.01
  -3  17   1   11.56    4.82
   3 -17   1   11.38    5.42
   3  17  -1   10.86    4.67
  -3 -17  -1    5.30    4.72
  -3  17   1   19.16    5.58
   3  18   1   13.77    5.03
  -3  18  -1    9.64    4.70
  -3  18  -1    9.91    4.79
   3  18   1   20.36    5.48
  -3  18  -1   15.90    6.58
   3 -18  -1   12.03    6.07
   3  18   1    2.29    4.49
  -3 -18   1   21.01    6.89
   3 -18   1   12.32    6.16
  -3  18   1   19.14    5.63
   3  18  -1   16.99    5.32
   3  18  -1   10.75    6.19
  -3 -18  -1   13.18    6.17
  -3  18   1    1.97    5.45
   3  18  -1   17.47    5.35
  -3  18   1   16.86    5.56
   3  19   1    5.54    5.30
  -3  19  -1    5.49    4.37
   3  19   1    6.65    4.11
  -3  19  -1    5.30    5.32
   3  19   1    0.78    4.11
  -3 -19   1   -4.02    4.61
   3 -19  -1    6.08    5.97
   3  19  -1    3.21    4.74
  -3 -19  -1    8.07    5.91
  -3  19   1   -1.71    5.35
   3  19  -1    3.21    5.46
   3 -19   1    2.25    5.75
  -3  19   1    7.14    4.77
   3  19  -1   -4.86    3.91
  -3  19   1    8.73    4.60
  -3 -20   1    4.33    5.71
   3  20   1    4.04    4.67
   3 -20  -1    1.72    5.73
  -3  20   1   12.37    8.96
   3 -20   1    4.18    6.33
  -4   0   1    0.01    0.49
  -4   0   1   -0.42    0.43
  -4   0  -1    0.78    0.76
   4   0   1    1.33    0.87
  -4   0  -1    1.08    0.66
   4   0   1    1.14    0.81
  -4   0  -1    0.41    0.45
  -4   0  -1    0.04    0.21
  -4   0   1    0.92    0.87
  -4   0  -1    0.65    0.44
   4   0  -1    0.50    1.37
   4   0  -1    1.70    0.92
   4   0  -1    0.28    0.49
   4   0   1    0.51    0.75
   4   0  -1    0.04    0.99
   4   0   1   -0.19    0.37
   4   0  -1    0.05    0.38
  -4   0   1    0.15    0.33
   4   0   1    0.23    1.03
  -4   0   1    0.15    0.73
   4  -2  -1    0.09    0.62
  -4   2  -1    0.26    1.30
  -4  -2   1   -0.72    0.78
  -4  -2   1    0.89    0.79
  -4   2  -1    0.15    1.02
   4   2   1    3.99    1.47
  -4  -2   1    0.97    0.97
   4  -2  -1    1.91    1.13
   4  -2  -1    0.89    0.97
  -4  -2   1   -0.57    0.54
  -4  -2   1   -0.23    0.63
  -4   2  -1    0.84    1.11
   4   2   1    1.91    1.28
   4  -2  -1    2.35    1.51
   4   2   1    1.96    1.11
   4  -2  -1    1.21    0.93
  -4   2  -1   -0.46    0.52
   4   2   1    1.95    0.67
  -4   2  -1   -0.07    0.34
   4   2   1    0.15    0.62
  -4   2  -1    0.19    0.81
   4   2  -1    1.94    1.27
  -4   2   1   -0.30    0.47
  -4  -2  -1    1.00    0.91
   4  -2   1    1.14    0.63
   4   2  -1    0.23    0.59
  -4   2   1   -0.15    1.02
  -4   2   1    0.62    0.72
  -4  -2  -1    0.80    0.71
   4   2  -1    2.19    1.47
  -4  -2  -1    1.04    1.21
   4  -2   1    0.05    0.59
   4   2  -1    1.51    0.81
   4  -2   1    2.24    1.44
   4  -2   1    1.02    1.10
   4   2  -1    1.81    1.29
  -4  -2  -1    0.74    0.61
  -4   2   1    0.43    0.92
   4  -2   1   -0.47    1.03
  -4  -2  -1   -0.01    0.71
  -4   3  -1  205.15    9.00
   4  -3  -1  206.51    9.01
  -4   3  -1  205.64    8.98
   4   3   1  214.74    9.36
   4   3   1  206.12    7.75
  -4   3  -1  210.32    9.48
   4  -3  -1  197.52    8.67
  -4   3  -1  201.86    8.96
  -4  -3   1  210.83    8.83
   4  -3  -1  206.56    9.57
  -4   3  -1  213.99    8.88
  -4   3  -1  204.10    8.13
  -4  -3   1  177.80    9.36
   4   3   1  201.02    8.73
  -4  -3   1  211.09    9.06
   4   3   1  214.46    9.14
   4   3  -1  204.29    9.00
  -4  -3  -1  205.38    7.72
   4  -3   1  207.55    9.68
  -4  -3  -1  205.88    9.28
   4  -3   1  193.66    8.85
  -4   3   1  206.82    9.44
   4   3  -1  206.28    9.07
  -4   3   1  209.04    8.88
   4  -3   1  213.99    9.01
  -4  -3  -1  223.42    9.08
  -4   3   1  211.76    9.04
  -4   3   1  189.27    8.46
   4  -3   1  205.32    9.01
   4  -3   1  196.26    9.27
  -4   3   1  162.90    9.23
  -4   3   1  219.60    9.11
  -4   3   1  212.09    8.78
   4   3  -1  204.75    9.58
   4  -4  -1    7.27    1.62
   4  -4  -1    5.90    1.96
  -4   4  -1    6.67    1.52
   4  -4  -1    6.11    1.59
   4  -4  -1    6.15    2.06
  -4  -4   1    6.95    2.14
  -4   4  -1    3.07    1.56
   4   4   1    5.96    1.78
  -4  -4   1    9.70    1.90
  -4   4  -1    7.65    1.76
  -4  -4   1    8.37    1.83
   4   4   1    6.88    1.53
   4   4   1    5.33    1.79
   4  -4  -1    5.56    1.59
   4   4   1    4.25    1.55
   4  -4  -1    7.88    1.68
  -4   4  -1    8.43    2.28
  -4   4  -1    6.19    1.98
  -4   4  -1   10.53    1.95
  -4  -4   1    7.73    1.94
  -4   4   1    3.99    1.91
  -4   4   1    7.76    2.12
  -4   4   1    8.59    1.77
  -4  -4  -1    2.39    1.62
  -4   4   1    5.29    1.59
   4  -4   1    7.35    1.72
   4  -4   1   11.48    1.96
   4  -4   1    8.88    1.67
   4  -4   1    6.95    1.69
   4   4  -1    6.17    1.60
  -4  -4  -1    6.04    1.59
   4  -4   1    8.95    2.17
  -4   4   1    4.44    1.51
  -4   4   1    6.72    1.51
   4   4  -1    5.31    1.57
   4  -4   1    5.80    2.01
   4   4  -1    1.94    1.74
   4   4  -1    9.27    1.93
  -4   4   1    5.28    1.41
  -4  -5   1   52.64    2.64
   4   5   1   48.24    3.57
  -4  -5   1   47.27    4.13
   4  -5  -1   56.14    3.92
  -4  -5   1   54.90    5.08
  -4   5  -1   56.71    4.73
  -4  -5   1   47.03    3.87
  -4   5  -1   52.27    4.06
   4  -5  -1   55.34    3.85
   4  -5  -1   53.70    3.80
  -4   5  -1   51.59    3.56
  -4  -5   1   47.25    3.76
   4  -5  -1   52.87    3.83
   4   5   1   48.76    4.21
   4  -5  -1   56.99    5.05
  -4   5  -1   54.04    5.28
  -4   5  -1   52.66    4.07
   4  -5  -1   61.14    4.88
   4   5   1   46.80    4.00
  -4   5  -1   66.14    4.26
   4   5   1   49.04    3.98
  -4  -5  -1   46.90    4.88
   4   5  -1   57.21    3.90
   4   5  -1   51.07    3.94
   4  -5   1   52.36    3.86
   4  -5   1   55.17    4.55
  -4   5   1   50.69    3.85
   4  -5   1   53.89    5.27
  -4   5   1   55.27    3.58
  -4   5   1   55.74    4.70
   4   5  -1   50.58    4.83
  -4  -5  -1   53.23    3.84
   4  -5   1   49.15    3.57
  -4   5   1   48.35    4.74
   4   5  -1   49.11    3.84
  -4   5   1   52.39    3.84
   4  -5   1   47.24    3.79
   4  -5   1   52.55    3.88
  -4   5   1   59.73    3.98
   4  -6  -1   17.91    3.61
   4  -6  -1    9.65    2.24
   4   6   1   17.12    3.17
  -4   6  -1   17.31    3.00
  -4  -6   1   14.60    3.19
   4   6   1   16.29    2.87
   4  -6  -1    8.41    2.01
   4  -6  -1   11.37    2.33
  -4  -6   1   12.93    1.34
   4  -6  -1   25.21    3.86
   4   6   1   12.52    2.23
  -4   6  -1   10.42    2.21
   4  -6  -1   18.72    2.73
  -4   6  -1   11.97    3.23
   4   6   1   17.28    2.94
  -4   6  -1   14.84    2.66
  -4   6  -1   15.23    3.14
  -4  -6   1   12.52    2.47
  -4  -6   1   17.68    2.86
  -4   6  -1   11.32    2.44
  -4   6   1   16.20    2.76
  -4  -6  -1   13.83    3.02
   4  -6   1   14.29    2.42
  -4   6   1   14.27    2.52
   4  -6   1   14.98    2.68
   4  -6   1    9.90    2.35
   4   6  -1   15.72    2.71
   4  -6   1   11.10    2.33
   4  -6   1   12.71    3.17
  -4   6   1    5.26    2.49
   4   6  -1   13.81    2.58
  -4  -6  -1   15.29    2.63
   4   6  -1   15.25    2.68
  -4   6   1   14.04    2.67
   4  -6   1    9.96    2.91
   4   6  -1   11.57    2.82
  -4   6   1   12.34    2.26
  -4   6   1    8.18    2.84
   4   7   1   55.28    4.63
  -4   7  -1   56.08    4.29
   4   7   1   57.62    5.75
  -4   7  -1   55.72    5.28
  -4  -7   1   64.05    6.50
  -4   7  -1   51.43    4.96
   4   7   1   55.88    5.34
  -4  -7   1   53.60    2.98
   4  -7  -1   53.88    5.75
  -4  -7   1   59.23    4.96
   4  -7  -1   54.69    4.77
   4  -7  -1   55.59    4.78
  -4   7  -1   53.74    6.25
  -4   7  -1   59.20    5.05
  -4   7  -1   59.14    6.30
   4  -7  -1   58.93    4.48
   4   7  -1   58.23    4.69
   4  -7   1   54.37    5.23
  -4   7   1   58.59    6.19
   4  -7   1   55.81    6.03
   4  -7   1   53.48    4.23
  -4   7   1   49.05    4.74
  -4   7   1   68.23    4.46
   4   7  -1   47.10    5.67
   4   7  -1   44.07    4.87
  -4   7   1   55.71    5.11
   4  -7   1   57.30    4.73
  -4  -7  -1   60.84    6.15
  -4   7   1   57.25    5.29
  -4   7   1   55.17    6.18
   4   8   1    3.26    1.84
  -4   8  -1    2.37    2.13
   4  -8  -1    2.33    2.05
  -4   8  -1    2.38    1.73
  -4  -8   1    3.41    1.04
   4   8   1   -4.17    1.76
   4  -8  -1    0.38    2.50
  -4  -8   1    2.84    2.01
  -4   8  -1    2.01    2.06
  -4   8  -1    0.70    2.16
   4   8   1    1.14    2.40
   4  -8  -1    2.02    1.86
   4  -8  -1    1.69    1.88
  -4  -8   1   -2.55    2.23
  -4   8  -1   -0.01    2.62
  -4   8   1    1.98    1.65
  -4   8   1    3.40    2.22
  -4  -8  -1    0.67    0.67
   4   8  -1    0.34    2.41
  -4   8   1    0.03    1.81
   4  -8   1    2.24    2.17
   4  -8   1    0.44    1.81
   4  -8   1    2.04    2.68
   4   8  -1    0.70    1.87
   4   8  -1    1.34    2.19
  -4  -8  -1    1.68    2.64
  -4   8   1    7.54    3.50
  -4   8   1    0.34    2.04
   4  -8   1    2.41    2.11
  -4  -8  -1    0.09    0.85
  -4   9  -1   -0.13    1.94
  -4  -9   1    3.21    1.16
  -4   9  -1    1.90    2.96
   4  -9  -1    6.52    3.13
   4  -9  -1    5.23    1.91
   4   9   1    4.13    1.99
   4  -9  -1    8.06    2.60
  -4  -9   1    5.05    2.30
  -4   9  -1   -1.43    1.89
   4   9   1    3.77    2.31
  -4   9  -1    1.36    2.29
   4   9   1    3.59    2.66
  -4  -9   1    0.32    2.59
  -4   9   1    2.01    2.39
   4   9  -1   -0.05    1.94
  -4   9   1    0.33    1.86
   4  -9   1    1.71    1.98
   4  -9   1    0.89    1.85
   4  -9   1   -0.13    2.50
  -4   9   1    5.48    2.48
  -4  -9  -1    3.30    2.74
  -4  -9  -1    0.09    1.39
  -4  -9  -1    2.60    0.82
   4  -9   1    0.66    1.87
  -4   9   1    2.45    2.94
   4   9  -1    1.32    1.84
  -4 -10   1   -0.65    2.46
   4 -10  -1    0.06    2.35
  -4  10  -1   -2.21    1.79
   4  10   1    2.21    2.06
  -4  10  -1   -1.06    1.93
   4 -10  -1    2.37    1.98
  -4  10  -1    1.11    2.87
   4  10   1    2.88    2.22
   4 -10  -1   -0.52    1.66
  -4 -10   1    0.52    1.03
  -4  10  -1    2.31    2.10
  -4 -10   1    2.15    2.36
   4  10  -1    4.81    2.51
  -4 -10  -1    0.12    2.46
   4 -10   1   -1.57    2.37
  -4  10   1   -1.24    2.76
  -4 -10  -1    1.47    0.88
   4 -10   1    0.97    1.95
  -4  10   1   -1.12    1.59
  -4  10   1   -5.78    1.89
   4  10  -1    1.34    2.11
   4 -10   1   -2.66    1.55
  -4  10   1    3.95    2.37
  -4 -10  -1    0.95    1.92
  -4 -11   1    2.45    2.26
  -4  11  -1    8.86    3.04
   4  11   1   10.52    3.62
   4 -11  -1    3.08    2.03
  -4 -11   1    5.15    1.46
   4 -11  -1    6.11    2.63
  -4  11  -1    5.75    2.77
   4  11   1    6.64    3.77
  -4 -11   1   10.48    3.89
   4  11   1    6.75    2.66
  -4  11  -1    2.44    2.46
  -4  11  -1    4.89    3.70
   4 -11  -1    3.17    3.42
  -4  11   1    7.46    2.87
  -4 -11  -1    4.67    2.39
   4  11  -1    7.92    2.88
   4 -11   1    5.41    3.49
  -4  11   1    5.91    2.72
   4 -11   1    4.58    2.61
  -4  11   1    3.20    3.52
  -4  11   1    6.98    2.73
   4  11  -1    4.03    2.69
  -4 -11  -1    6.19    3.26
  -4 -11  -1    3.48    1.07
   4 -11   1    2.10    2.10
  -4  12  -1   27.56    4.64
  -4  12  -1   25.95    5.49
  -4 -12   1   33.98    6.12
   4 -12  -1   21.27    4.04
   4 -12  -1   23.30    5.27
  -4 -12   1   21.78    4.42
   4  12   1   20.58    4.21
  -4 -12   1   24.11    2.47
   4  12   1   36.71    6.61
   4  12   1   27.38    4.66
  -4  12  -1   20.14    4.25
   4 -12  -1   20.07    3.55
  -4  12  -1   19.23    3.95
   4  12   1   28.16    4.82
  -4 -12  -1   25.07    4.36
  -4  12   1   26.20    5.94
   4  12  -1   29.61    4.82
  -4  12   1   18.72    3.93
   4  12  -1   17.05    4.05
   4  12  -1   20.93    4.24
   4  12  -1   17.21    5.39
  -4  12   1   22.66    4.24
   4 -12   1   21.48    4.21
  -4  12   1   16.93    4.02
   4 -12   1   21.55    5.14
  -4 -12  -1   17.82    4.86
   4 -12   1   17.80    3.47
  -4 -12  -1   22.37    2.06
   4  13   1    4.11    2.96
   4  13   1    3.37    2.88
   4 -13  -1   -0.17    3.57
  -4  13  -1   -1.14    3.22
   4 -13  -1    4.80    3.08
  -4 -13   1    4.59    3.16
  -4 -13   1    1.50    1.45
  -4  13  -1    0.97    2.77
   4  13   1    6.88    4.12
  -4  13  -1    8.11    3.54
  -4 -13   1    1.04    3.63
   4 -13  -1    1.74    2.20
   4  13  -1    4.33    3.18
  -4  13   1   -1.92    2.31
  -4  13   1   -0.19    3.41
   4 -13   1   -0.04    2.51
  -4 -13  -1    4.93    1.37
  -4  13   1    2.41    2.93
   4  13  -1    4.09    2.92
   4  13  -1   10.85    4.84
   4 -13   1    4.29    4.01
  -4 -13  -1    1.77    3.46
  -4 -13  -1    2.62    2.74
   4 -13   1    1.18    2.28
  -4  14  -1    3.70    3.50
   4  14   1    8.06    4.04
  -4 -14   1    3.24    4.20
   4  14   1    9.17    3.67
   4 -14  -1    5.08    2.57
  -4  14  -1   -2.85    3.32
  -4  14  -1    8.19    3.89
   4  14   1    8.95    4.80
   4 -14  -1    9.00    4.72
   4 -14   1    7.08    3.01
  -4  14   1   10.02    3.76
   4  14  -1    8.21    3.66
   4  14  -1   17.14    4.32
  -4 -14  -1   16.72    5.37
   4  14  -1    1.02    3.94
   4 -14   1   13.59    5.05
  -4  14   1    6.39    4.50
  -4  14   1    4.99    3.39
   4 -14   1    5.63    3.72
  -4  15  -1    1.90    3.57
   4  15   1   -0.66    3.56
  -4  15  -1    4.20    3.65
  -4  15  -1    9.73    5.02
  -4 -15   1    1.89    4.22
   4 -15  -1    3.84    2.73
   4  15   1   -1.55    2.86
   4  15   1    0.18    3.04
   4 -15  -1   -4.00    3.58
   4 -15   1   -0.24    2.58
   4  15  -1    4.71    3.63
  -4  15   1    3.76    3.18
   4 -15   1    7.42    4.76
  -4  15   1    6.09    4.54
  -4  15   1    1.71    3.12
  -4 -15  -1    2.61    3.95
   4  15  -1    2.19    4.30
   4  15  -1    0.04    3.17
  -4  16  -1    4.57    3.64
   4  16   1   27.11    7.11
  -4  16  -1   10.62    4.16
  -4 -16   1   21.20    6.49
   4  16   1   12.17    4.49
   4 -16  -1   22.20    6.41
   4 -16  -1    8.90    3.38
  -4  16  -1    4.89    4.97
   4  16   1    8.53    4.06
   4  16  -1   10.18    4.50
   4  16  -1    4.77    4.75
  -4  16   1    7.32    4.96
   4 -16   1    6.56    3.30
   4 -16   1   10.75    5.14
  -4 -16  -1    8.76    5.72
  -4  16   1    5.33    3.79
  -4  16   1    9.20    4.38
   4  16  -1   11.38    4.27
  -4  17  -1   28.31    6.24
   4  17   1   36.36    8.02
   4 -17  -1   36.28    8.32
  -4  17  -1   23.98    7.16
   4  17   1   28.84    6.34
  -4 -17   1   36.27    8.54
   4  17   1   21.65    5.49
  -4  17  -1   36.78    6.80
   4  17  -1   21.65    6.78
  -4  17   1   45.00    9.18
  -4  17   1   51.95    7.58
  -4  17   1   35.51    6.60
   4  17  -1   28.28    6.42
   4  17  -1   30.77    6.10
  -4 -17  -1   37.62    8.39
   4 -17   1   36.37    8.28
   4  18   1    4.20    4.00
  -4  18  -1    6.74    5.55
  -4 -18   1    4.22    5.69
  -4  18  -1    7.15    5.96
   4  18   1   13.92    5.00
   4 -18  -1   -1.29    5.17
   4  18   1    6.98    5.14
  -4  18  -1    4.63    4.75
  -4  18   1    6.73    4.29
  -4  18   1   10.13    4.66
   4 -18   1   14.32    5.98
   4  18  -1    9.10    4.64
   4  18  -1    4.48    5.43
   4  18  -1    5.96    4.27
  -4  18   1    9.02    5.59
  -4 -18  -1   10.95    5.88
   4  19   1   25.11    7.68
   4  19   1   24.63    6.28
  -4  19  -1   27.19    6.48
  -4  19  -1   28.68    8.75
   4 -19  -1   31.46    8.34
   4  19   1   32.05    6.88
  -4 -19   1   32.86    8.50
  -4 -19  -1   33.57    9.47
   4  19  -1   39.32    7.70
   4  19  -1   19.52    7.28
   4 -19   1   15.56    7.25
  -4  19   1   45.61    8.47
  -4  19   1   28.28    6.98
   4  19  -1   36.67    7.36
  -4  19   1   38.21    9.03
   4 -20  -1   -1.10    6.08
   4  20   1    3.58    4.94
  -4 -20   1    8.54    6.48
   4 -20   1   -3.22    5.94
  -4  20   1    5.60    7.62
  -5   0  -1    0.90    1.05
   5   0   1   -0.37    1.28
   5   0  -1    1.02    0.82
  -5   0   1    0.44    0.62
  -5   0  -1   -0.24    0.48
  -5   0   1    0.65    0.71
   5   0   1   -0.87    0.53
   5   0  -1   -0.12    0.60
  -5   0  -1    0.14    0.72
   5   0  -1   -0.55    0.92
   5   0  -1    1.45    1.43
   5   0   1   -0.21    0.87
  -5   0   1   -0.23    0.95
  -5   0   1   -0.29    0.95
   5   0   1   -0.73    0.94
   5   0  -1    1.33    1.21
  -5   0   1    0.48    0.72
  -5   0  -1    0.20    0.24
  -5   0  -1   -0.36    0.71
   5   0   1    0.08    0.99
   5   1   1   19.54    2.04
   5   1   1   19.80    1.97
   5  -1  -1   15.71    1.73
   5   1   1   16.07    1.83
   5   1   1   21.99    2.52
  -5   1  -1   10.91    1.60
  -5   1  -1   18.86    2.03
   5  -1  -1   15.36    2.38
   5   1   1   16.76    1.67
   5  -1  -1   14.86    1.97
  -5  -1   1   16.02    1.68
   5   1  -1   22.32    2.74
  -5   1   1   14.69    1.88
   5   1  -1   20.00    2.06
   5  -1   1   15.79    1.47
   5  -1   1   14.97    2.25
   5   1  -1   18.96    2.26
  -5  -1  -1   18.66    1.72
   5  -1   1   16.45    2.02
   5   1  -1   14.97    1.56
  -5   1   1   15.94    1.52
   5   1  -1   18.36    1.43
   5  -1   1   16.68    1.87
   5   1  -1   18.34    1.92
   5  -2  -1  319.99   13.70
   5   2   1  331.06   13.49
  -5  -2   1  325.24   12.83
  -5   2  -1  318.30   13.02
  -5  -2   1  318.34   13.17
   5  -2  -1  310.71   12.74
  -5   2  -1  327.13   13.10
   5   2   1  324.00   12.90
   5   2   1  309.95   12.95
   5   2   1  322.29   13.12
   5  -2  -1  334.33   12.71
  -5   2  -1  321.86   12.25
  -5  -2   1  318.81   12.52
   5   2   1  331.94   12.37
   5  -2  -1  328.84   13.24
  -5  -2  -1  319.76   12.30
   5   2  -1  325.15   12.32
  -5   2   1  325.42   13.20
   5   2  -1  334.34   13.19
  -5   2   1  316.27   13.09
  -5  -2  -1  324.18   13.05
  -5  -2  -1  259.11   13.15
   5   2  -1  321.36   13.74
   5   2  -1  327.64   13.24
   5  -2   1  332.46   13.19
   5  -2   1  309.31   12.23
   5  -2   1  314.69   13.59
   5   2  -1  327.51   12.61
   5   3   1    2.07    1.43
   5  -3  -1    0.11    1.19
  -5  -3   1   -0.89    1.37
  -5   3  -1    0.28    1.09
  -5  -3   1    1.00    0.79
   5   3   1    1.60    1.08
  -5  -3   1   -1.38    0.92
   5  -3  -1    1.69    1.14
  -5   3  -1    0.83    1.48
   5   3   1    1.08    0.63
   5  -3  -1    1.73    1.01
  -5   3  -1    1.06    1.66
   5   3   1   -1.12    1.01
   5  -3  -1   -0.29    1.39
   5   3   1    0.61    1.23
  -5   3  -1    0.64    1.20
  -5  -3   1    0.40    1.63
  -5   3  -1    1.44    0.71
  -5  -3   1    0.15    1.19
   5  -3  -1    1.21    1.16
  -5   3  -1   -0.42    1.08
   5   3  -1    0.56    1.18
   5  -3   1    0.30    0.75
  -5  -3  -1    0.54    1.47
   5   3  -1    1.57    1.15
  -5  -3  -1    0.47    1.14
  -5  -3  -1    1.17    0.77
  -5  -3  -1   -1.20    1.15
   5  -3   1   -0.89    1.02
  -5   3   1    2.77    1.19
  -5   3   1    0.04    1.07
  -5   3   1    0.30    0.95
  -5   3   1    1.64    1.15
  -5   3   1    1.13    1.51
   5  -3   1    2.25    1.54
  -5  -3  -1    0.50    0.55
   5  -3   1    0.63    1.05
  -5   3   1   -1.08    1.44
  -5   3   1    0.27    1.15
   5   3  -1   -1.00    1.59
   5   3  -1   -0.07    1.18
   5  -3   1    2.77    1.30
   5  -4  -1  121.92    6.41
  -5   4  -1  121.95    6.32
  -5   4  -1  137.03    6.67
   5  -4  -1  133.42    6.66
  -5   4  -1  137.56    5.74
  -5  -4   1  139.97    6.97
   5   4   1  120.90    6.58
  -5   4  -1  136.61    6.77
  -5  -4   1  119.63    7.23
  -5  -4   1  119.75    6.52
   5   4   1  135.65    7.11
  -5   4  -1  132.04    7.51
  -5  -4   1  120.27    5.43
   5   4   1  126.11    6.54
   5   4   1  132.90    6.43
   5  -4  -1  122.68    6.28
  -5   4  -1  119.95    7.04
   5  -4  -1  134.55    7.38
  -5   4  -1  133.02    6.66
   5  -4   1  129.51    7.36
  -5  -4  -1  125.72    6.49
  -5   4   1  126.03    6.36
   5  -4   1  129.68    6.53
   5   4  -1  122.50    6.61
  -5   4   1  139.55    7.61
  -5   4   1  126.59    6.38
  -5   4   1  136.97    7.31
   5  -4   1  141.82    7.28
   5  -4   1  123.93    6.54
  -5  -4  -1  127.70    7.04
   5  -4   1  132.08    6.51
   5   4  -1  128.28    6.47
  -5  -4  -1  122.46    4.99
   5  -4   1  134.25    6.72
  -5   4   1  131.81    6.08
   5   4  -1  129.77    7.22
  -5   4   1  122.94    6.60
  -5   4   1  134.23    6.77
   5   4  -1  130.50    6.64
  -5   5  -1   26.59    3.14
   5  -5  -1   22.40    3.27
  -5   5  -1   22.05    2.26
   5   5   1   25.46    2.94
  -5  -5   1   22.19    2.85
   5  -5  -1   29.12    3.93
  -5   5  -1   26.72    3.67
   5  -5  -1   24.84    2.94
  -5  -5   1   25.84    3.75
  -5   5  -1   21.41    2.69
  -5  -5   1   21.48    3.11
  -5  -5   1   21.50    2.90
   5   5   1   24.30    3.09
   5   5   1   24.96    3.09
  -5   5  -1   28.09    4.01
   5  -5  -1   25.97    3.17
  -5   5  -1   22.36    2.98
   5  -5  -1   26.99    3.12
  -5   5  -1   23.67    3.06
   5  -5  -1   26.60    2.97
   5   5   1   25.52    3.38
   5   5  -1   29.34    3.80
   5   5  -1   28.60    3.37
  -5  -5  -1   27.42    3.08
  -5   5   1   23.26    3.02
   5  -5   1   23.91    2.88
  -5   5   1   25.09    2.76
   5  -5   1   25.78    3.81
  -5   5   1   23.06    2.90
  -5   5   1   25.59    3.00
   5   5  -1   30.34    3.28
   5  -5   1   20.69    3.39
   5  -5   1   21.33    2.89
  -5   5   1   19.94    3.35
   5   5  -1   26.79    3.20
   5  -5   1   25.28    3.07
   5  -5   1   21.58    2.85
  -5   5   1   24.60    2.67
  -5   5   1   23.59    3.62
  -5  -5  -1   26.36    3.66
   5   6   1   14.48    2.78
   5   6   1   15.65    2.72
  -5   6  -1   27.22    3.58
  -5  -6   1   14.99    2.72
   5  -6  -1   21.97    3.78
   5  -6  -1   20.22    2.85
  -5  -6   1   21.34    3.02
  -5  -6   1   20.28    3.68
  -5   6  -1   20.36    3.22
   5  -6  -1   24.59    3.30
  -5  -6   1   19.57    1.65
  -5   6  -1   16.29    3.48
  -5   6  -1   18.49    3.89
   5  -6  -1   19.26    2.94
   5   6   1   15.60    3.21
   5  -6  -1   14.74    3.23
   5  -6  -1   25.67    3.26
  -5   6  -1   20.72    3.11
  -5   6  -1   19.45    2.69
   5  -6   1   19.80    2.81
  -5   6   1   20.07    3.02
   5   6  -1   19.60    3.22
  -5   6   1   17.73    2.64
   5   6  -1   17.05    2.90
   5  -6   1   19.32    2.95
   5  -6   1   27.68    4.23
   5  -6   1   17.76    2.91
  -5   6   1   25.70    3.11
  -5  -6  -1   14.42    3.41
   5  -6   1   17.80    2.92
   5   6  -1   17.94    3.78
  -5   6   1   19.37    3.14
  -5   6   1   18.68    3.82
  -5   6   1   19.81    3.06
   5   6  -1   16.12    3.32
   5  -6   1   26.01    4.11
  -5   6   1   18.23    3.58
  -5   7  -1    4.75    2.21
   5  -7  -1    4.44    2.22
   5   7   1    0.05    1.69
   5   7   1    1.73    2.42
   5  -7  -1   -1.62    2.29
  -5  -7   1    1.39    0.88
   5   7   1   -1.29    1.89
   5  -7  -1    2.11    1.94
  -5   7  -1    3.14    2.02
  -5   7  -1    2.18    3.01
   5  -7  -1    0.07    1.79
  -5   7  -1    2.79    2.31
  -5  -7   1    2.44    2.15
  -5  -7   1    1.01    2.73
  -5   7  -1    2.67    2.48
   5   7  -1    1.74    2.02
   5  -7   1    1.14    1.88
  -5   7   1    0.01    2.01
   5  -7   1    0.22    1.69
  -5   7   1    0.01    2.22
   5   7  -1   -1.76    2.06
  -5   7   1   -1.02    1.97
   5  -7   1    1.76    2.68
  -5  -7  -1    0.09    0.67
  -5  -7  -1    2.26    2.70
   5   7  -1    0.97    2.30
  -5   7   1    1.58    1.92
  -5   7   1   -0.43    2.67
  -5   7   1    0.36    1.68
   5  -7   1    0.93    1.86
  -5   8  -1    8.23    2.66
  -5  -8   1   14.80    1.52
  -5  -8   1   14.52    3.18
   5   8   1   14.77    3.38
   5  -8  -1   10.29    3.42
  -5  -8   1   18.16    4.19
   5   8   1   13.75    2.89
  -5   8  -1   10.01    2.93
  -5   8  -1    8.22    3.53
   5   8   1   16.20    3.74
   5  -8  -1   15.00    3.06
  -5   8  -1   14.64    3.17
   5  -8  -1    9.02    2.51
   5  -8  -1   10.61    2.71
   5  -8   1   15.22    3.17
   5   8  -1   14.50    3.50
  -5   8   1    9.40    2.69
   5  -8   1   10.78    2.63
   5   8  -1   10.07    2.79
  -5   8   1   14.65    3.08
   5  -8   1   12.88    2.87
  -5   8   1    9.91    3.69
  -5  -8  -1    9.04    3.42
   5  -8   1    8.62    3.17
  -5   8   1   14.15    3.16
   5   8  -1   15.43    3.06
   5  -9  -1    8.40    2.46
   5  -9  -1   12.44    3.01
   5   9   1   10.15    2.88
   5   9   1   16.14    3.90
   5  -9  -1   18.94    4.16
  -5  -9   1   10.27    3.51
  -5   9  -1   13.20    3.09
   5   9   1    6.97    2.73
  -5  -9   1    8.92    2.60
  -5   9  -1    9.36    2.96
  -5   9  -1    7.55    2.66
  -5   9  -1    4.36    3.08
  -5  -9   1   11.84    1.41
   5  -9   1   13.55    3.10
  -5   9   1   10.68    3.80
  -5  -9  -1   11.72    3.69
   5  -9   1    9.41    3.44
  -5   9   1   13.85    3.27
  -5   9   1   12.71    3.05
   5  -9   1   11.06    2.70
  -5   9   1   10.12    2.93
   5  -9   1    9.45    2.75
   5   9  -1   10.51    2.95
   5   9  -1    8.62    2.60
  -5 -10   1  183.82   11.68
   5  10   1  178.85   10.22
  -5 -10   1  187.64    7.58
  -5  10  -1  180.75   10.44
   5 -10  -1  168.17    9.32
   5 -10  -1  186.25   11.35
  -5  10  -1  170.12   10.14
  -5  10  -1  186.34   10.46
  -5 -10   1  176.63   10.15
   5  10   1  186.52   10.10
   5 -10  -1  160.94    9.94
  -5  10  -1  188.79   11.94
  -5  10   1  152.38    9.80
   5 -10   1  174.23   11.25
   5 -10   1  165.55    9.34
   5 -10   1  167.01   10.02
   5  10  -1  187.01   10.46
  -5  10   1  172.21   11.70
  -5 -10  -1  184.25   11.34
  -5 -10  -1  160.05    9.67
   5  10  -1  174.70    9.96
  -5  10   1  192.25   10.40
  -5  10   1  186.89   10.39
  -5  11  -1    3.56    2.43
   5 -11  -1    1.64    2.17
   5  11   1   -0.69    2.47
  -5  11  -1   -0.37    2.83
  -5  11  -1    2.10    2.24
   5  11   1   -0.57    1.72
  -5 -11   1    2.82    3.28
  -5 -11   1    0.11    0.93
   5 -11  -1    0.97    3.01
  -5  11  -1    0.31    2.34
  -5 -11   1    1.15    2.25
   5 -11  -1   -1.84    1.71
   5 -11   1   -0.72    1.83
   5 -11   1    0.47    3.03
   5 -11   1   -2.01    1.83
  -5 -11  -1   -2.93    1.59
  -5  11   1   -0.42    2.70
   5  11  -1    0.08    2.49
  -5  11   1   -2.20    2.13
  -5 -11  -1   -0.18    2.71
  -5  11   1    1.07    2.38
  -5 -11  -1    1.80    0.64
   5  11  -1   -1.91    2.02
  -5  11   1    3.44    2.72
   5  12   1  112.13    7.76
   5 -12  -1   97.80    7.60
   5  12   1   94.83    8.89
  -5  12  -1   85.14    7.64
  -5  12  -1  100.96   10.38
   5 -12  -1  106.59    7.11
  -5  12  -1  102.62    8.19
  -5 -12   1  113.48    8.03
  -5  12  -1  102.62    7.93
  -5 -12   1   97.67    4.97
   5 -12  -1  101.21    9.91
   5  12   1  127.47   11.94
  -5 -12   1   95.43   10.11
   5  12  -1  101.89    7.71
  -5 -12  -1  103.48   10.43
  -5  12   1   83.18    7.29
   5 -12   1   87.41    6.82
  -5 -12  -1   94.67    4.25
  -5 -12  -1  103.99    7.76
  -5  12   1   92.08    9.99
  -5  12   1  105.43    8.20
  -5  12   1  114.89    8.04
   5 -12   1  108.96    8.26
   5 -12   1  104.22   10.43
   5  12  -1  106.36    8.11
  -5  13  -1    2.99    2.95
   5 -13  -1   -1.49    2.01
   5 -13  -1    1.46    3.64
   5 -13  -1   -3.13    1.97
  -5  13  -1   -0.05    3.61
   5  13   1    6.03    4.19
  -5 -13   1    0.98    3.58
  -5 -13   1    1.42    1.18
  -5  13  -1    6.30    3.50
   5  13   1   -2.04    2.87
  -5 -13   1    4.70    3.03
   5  13   1   -2.36    2.29
  -5  13   1    5.59    3.41
   5  13  -1   -0.01    2.61
   5 -13   1    3.44    2.50
   5 -13   1   -1.85    2.21
  -5 -13  -1    0.76    3.60
  -5  13   1   -1.09    2.62
   5  13  -1   -0.71    3.80
   5  13  -1   -0.59    2.99
  -5  13   1    4.38    3.65
   5 -13   1    3.18    3.93
  -5  14  -1   14.94    4.32
   5 -14  -1   18.01    3.86
   5  14   1   28.08    6.68
  -5 -14   1   14.39    5.26
  -5  14  -1   31.01    5.53
   5  14   1   17.19    4.67
   5 -14  -1   16.53    5.21
  -5  14  -1   22.94    6.27
   5  14   1   15.29    4.36
  -5 -14  -1   20.00    5.91
   5 -14   1   26.31    4.35
  -5  14   1   20.04    4.92
  -5  14   1   15.46    4.35
   5 -14   1    9.98    4.74
  -5  14   1   20.02    6.10
   5  14  -1   20.28    4.78
   5 -14   1   19.13    4.50
   5  14  -1   14.22    5.44
   5  14  -1   27.49    5.66
   5 -15  -1    1.63    2.63
  -5  15  -1    5.90    3.71
   5 -15  -1    3.26    4.49
   5  15   1    4.66    3.53
   5  15   1    3.27    3.76
  -5  15  -1    8.81    5.31
   5  15   1    5.15    4.55
  -5 -15   1    1.78    3.91
  -5  15  -1   10.76    4.48
  -5 -15  -1    5.31    4.22
   5  15  -1    5.29    4.62
   5 -15   1    3.17    2.75
  -5  15   1    0.28    3.31
   5  15  -1    4.93    3.57
   5 -15   1    1.61    3.71
  -5  15   1    7.84    4.62
   5  15  -1    7.70    3.87
  -5  15   1    1.32    3.46
   5  16   1    0.18    3.08
  -5  16  -1    3.29    5.18
  -5  16  -1    2.34    3.25
  -5  16  -1    5.68    4.12
   5 -16  -1    7.24    5.00
   5  16   1    5.98    3.91
   5 -16  -1    5.33    3.08
   5  16   1   -0.04    4.34
  -5 -16   1    1.35    4.85
   5 -16   1    1.87    4.36
  -5  16   1    3.43    3.97
   5  16  -1    0.80    3.54
  -5  16   1   11.70    5.12
   5  16  -1    6.70    3.77
   5 -16   1    1.48    2.61
  -5 -16  -1    8.52    5.09
   5  16  -1    2.14    4.66
  -5  16   1    3.05    3.57
   5 -17  -1   -0.94    4.44
  -5  17  -1   -3.04    4.26
  -5 -17   1    4.00    5.43
   5  17   1    2.26    3.71
  -5  17  -1    1.57    3.57
   5  17   1    4.41    4.97
  -5  17  -1    6.69    4.45
   5  17   1    1.57    4.10
   5 -17   1    0.87    2.93
   5  17  -1    3.98    4.85
  -5  17   1   -0.12    4.92
  -5  17   1    3.43    3.80
  -5  17   1    1.53    3.63
   5  17  -1   -2.02    3.19
  -5 -17  -1    4.22    5.02
   5  17  -1    3.38    4.13
   5 -17   1   -1.70    4.53
   5 -18  -1   -1.24    4.71
   5  18   1   -0.51    4.65
   5  18   1    1.97    3.50
   5  18   1    0.61    4.10
  -5  18  -1    1.49    3.70
  -5  18  -1    4.97    5.35
  -5 -18   1   -1.78    4.99
  -5  18   1    5.97    4.18
   5 -18   1    3.72    4.93
   5  18  -1   -3.97    2.96
   5  18  -1    4.67    4.15
  -5  18   1    2.72    5.64
   5  18  -1    3.96    5.06
  -5 -18  -1    1.07    5.17
  -5  18   1    2.25    4.24
   5 -19  -1    6.51    5.92
   5  19   1   11.09    5.99
   5  19   1    1.04    4.38
   5  19   1    6.05    4.43
  -5  19  -1   -2.44    4.33
  -5 -19   1    2.54    5.42
  -5  19  -1    4.77    5.63
   5 -19   1    8.77    6.27
   5  19  -1    7.18    4.45
   5  19  -1    1.70    4.07
   5  19  -1    5.34    5.87
  -5  19   1    2.88    4.10
  -5  19   1    1.11    4.95
   5 -20  -1   13.80    7.14
  -5 -20   1    8.34    8.50
   5  20   1   11.81    5.57
   5 -20   1    0.97    5.66
  -6   0  -1   -0.49    0.86
   6   0  -1    1.54    1.61
  -6   0   1   -0.88    1.41
  -6   0   1    1.67    1.10
  -6   0   1   -0.31    0.77
   6   0  -1    1.46    1.27
  -6   0   1   -0.05    1.08
   6   0   1    0.48    0.91
   6   0   1    0.70    1.10
  -6   0  -1    1.65    1.57
   6   0  -1    0.62    1.14
   6   0   1    0.98    0.97
   6   0   1    0.41    1.28
  -6   0  -1    0.49    0.95
  -6   0   1    1.06    1.20
  -6   0  -1   -1.91    0.91
   6   0   1    1.45    1.01
  -6   0  -1   -0.01    0.25
   6   0  -1    0.65    0.85
   6   0  -1    0.90    1.12
   6  -1  -1   49.44    3.49
   6  -1  -1   47.39    3.31
   6   1   1   49.22    3.00
  -6   1  -1   44.17    2.97
  -6   1  -1   50.35    3.93
  -6  -1   1   49.52    3.51
   6   1   1   49.45    3.36
  -6  -1   1   51.78    4.17
   6  -1  -1   51.59    4.10
  -6  -1   1   49.62    3.31
  -6  -1   1   47.08    2.94
  -6   1  -1   54.91    3.30
   6  -1  -1   47.95    2.87
   6   1   1   51.05    3.03
   6   1   1   50.12    3.30
   6   1   1   47.90    3.16
   6   1   1   51.18    3.66
  -6  -1   1   48.36    2.45
  -6   1  -1   49.42    2.82
  -6  -1  -1   50.69    3.82
   6  -1   1   47.72    2.71
  -6  -1  -1   46.97    2.86
   6   1  -1   48.85    3.49
   6  -1   1   44.62    3.17
  -6   1   1   45.74    3.81
  -6  -1  -1   51.05    3.07
   6   1  -1   43.28    3.12
   6  -1   1   42.78    3.59
   6   1  -1   44.41    3.77
   6  -1   1   48.02    3.06
   6   1  -1   43.54    2.73
  -6   1   1   49.41    3.07
   6   1  -1   51.03    3.07
  -6   1   1   38.83    2.67
  -6  -1  -1   44.65    3.22
   6  -1   1   45.65    3.21
   6   1  -1   49.22    3.17
  -6   1   1   49.43    3.51
  -6   1   1   44.04    3.18
  -6   2  -1    2.51    1.18
   6  -2  -1    2.96    1.02
   6  -2  -1    1.57    1.33
   6  -2  -1    2.70    1.45
   6   2   1    0.61    0.97
  -6  -2   1    3.73    1.09
   6   2   1    1.65    1.55
   6   2   1    2.00    1.29
  -6   2  -1    2.68    1.83
  -6   2  -1    1.75    1.22
   6   2   1    2.20    0.86
   6   2   1    1.00    1.15
  -6   2  -1    3.43    1.39
  -6   2  -1    2.88    0.90
   6   2   1    0.74    1.20
  -6  -2   1    1.46    1.50
  -6  -2   1    4.19    1.96
   6  -2  -1    0.94    1.55
  -6  -2   1    0.99    1.27
  -6  -2   1    4.70    1.31
   6  -2   1    1.13    1.22
  -6  -2  -1    0.78    1.20
   6   2  -1    1.59    1.07
   6  -2   1    2.30    0.83
  -6   2   1    2.78    1.24
   6   2  -1    4.15    1.35
   6   2  -1    2.99    0.83
   6  -2   1    3.84    1.35
  -6  -2  -1    2.50    1.27
  -6  -2  -1    1.05    0.83
  -6   2   1    1.46    1.33
   6   2  -1    4.71    1.48
  -6   2   1    3.99    1.86
   6   2  -1    3.94    1.88
  -6   2   1    1.79    1.06
  -6  -2  -1    2.36    1.67
   6   2  -1    1.82    1.36
   6  -2   1    3.50    1.86
  -6  -2  -1   -0.31    0.41
   6  -3  -1  185.14    8.22
  -6   3  -1  175.52    8.84
  -6   3  -1  178.87    8.10
  -6   3  -1  175.92    8.56
  -6   3  -1  175.87    7.97
  -6  -3   1  177.42    8.31
   6   3   1  164.29    8.09
  -6  -3   1  162.97    7.13
  -6  -3   1  163.07    8.01
  -6  -3   1  175.29    7.83
   6  -3  -1  167.96    7.47
   6  -3  -1  180.60    8.90
   6  -3  -1  170.48    7.64
  -6  -3   1  164.42    8.72
   6  -3  -1  172.51    8.15
   6   3   1  164.85    6.95
  -6   3  -1  175.57    7.05
   6   3   1  170.62    7.90
   6   3   1  171.78    8.45
   6   3   1  163.70    7.98
  -6   3  -1  169.39    8.03
  -6   3   1  162.98    8.09
   6  -3   1  169.16    7.97
  -6   3   1  181.60    7.50
   6   3  -1  175.92    7.90
   6  -3   1  172.82    8.74
   6  -3   1  170.34    8.01
   6   3  -1  174.56    8.76
   6   3  -1  170.39    7.14
  -6   3   1  171.79    8.00
  -6  -3  -1  169.17    6.91
   6  -3   1  165.82    8.02
   6  -3   1  171.42    7.07
   6   3  -1  156.69    7.92
  -6  -3  -1  168.00    7.89
  -6  -3  -1  159.64    8.11
   6   3  -1  154.56    7.92
  -6  -3  -1  168.10    8.52
  -6   3   1  171.22    8.89
  -6   4  -1    3.91    1.66
  -6   4  -1    2.90    1.00
  -6  -4   1    6.52    2.29
  -6  -4   1    3.27    0.94
  -6  -4   1    2.95    1.41
   6   4   1    0.67    1.64
  -6  -4   1    3.47    1.73
   6   4   1    5.21    1.59
   6  -4  -1    2.08    2.00
   6  -4  -1    4.98    1.87
  -6   4  -1    3.74    1.51
   6   4   1    4.27    1.71
  -6   4  -1    4.98    2.26
   6  -4  -1    3.43    1.55
  -6   4  -1    3.14    1.54
  -6   4  -1    2.62    1.95
  -6  -4   1    2.79    1.70
   6  -4  -1    2.99    1.44
   6   4   1    1.43    1.59
  -6  -4  -1    0.82    1.51
   6  -4   1    2.99    1.42
  -6  -4  -1    2.58    1.84
   6  -4   1    2.59    1.56
  -6  -4  -1    3.06    0.70
   6  -4   1    5.47    2.21
   6   4  -1    2.10    1.38
  -6   4   1    2.74    1.62
  -6   4   1    2.88    1.56
  -6  -4  -1    5.61    1.67
  -6   4   1    1.86    1.80
   6   4  -1    4.49    1.69
  -6   4   1    5.70    1.69
   6   4  -1    3.66    2.02
  -6  -4  -1    0.23    0.49
  -6   4   1    3.67    1.19
   6  -4   1    2.71    1.50
   6   4  -1    2.33    1.50
  -6   4   1    1.33    1.90
  -6   4   1    1.31    1.22
   6   5   1   16.36    3.22
  -6  -5   1   17.45    3.51
   6   5   1   13.18    2.61
   6   5   1   17.16    2.55
   6   5   1   13.44    2.61
  -6   5  -1   17.74    2.53
  -6   5  -1   15.34    3.35
   6  -5  -1   15.07    2.54
   6  -5  -1   19.24    2.83
  -6   5  -1    9.52    2.82
  -6   5  -1   16.41    1.86
   6  -5  -1   12.31    2.21
  -6   5  -1   15.62    2.69
  -6  -5   1   16.47    2.68
   6  -5  -1   13.81    3.14
  -6   5  -1   15.44    2.59
  -6  -5   1   12.46    2.67
  -6  -5   1   10.95    1.37
  -6  -5   1   16.00    2.70
  -6   5  -1   10.38    2.30
   6  -5   1   18.85    3.20
  -6   5   1   15.10    2.37
  -6  -5  -1   12.33    1.02
   6   5  -1    9.14    2.24
  -6   5   1   17.53    3.38
  -6  -5  -1   16.62    2.82
   6  -5   1   14.14    2.51
   6  -5   1   14.78    2.66
   6   5  -1   10.42    2.45
  -6   5   1   13.68    2.65
  -6   5   1   10.57    3.13
   6   5  -1   18.14    3.48
  -6   5   1   17.92    2.75
  -6  -5  -1   13.21    2.82
   6  -5   1   23.43    3.07
   6   5  -1   18.64    2.92
   6  -5   1   15.73    2.59
  -6   5   1   13.84    2.09
  -6   5   1   18.05    2.70
   6  -5   1   13.03    3.28
  -6  -6   1   46.33    4.46
  -6   6  -1   42.50    3.36
  -6  -6   1   36.03    4.93
   6  -6  -1   49.99    5.20
   6   6   1   51.41    4.96
  -6   6  -1   41.83    5.71
  -6   6  -1   41.75    5.46
  -6   6  -1   48.90    4.68
   6  -6  -1   40.20    4.22
  -6   6  -1   40.93    4.40
   6   6   1   48.89    5.13
   6   6   1   38.40    3.90
  -6  -6   1   34.78    4.42
   6  -6  -1   56.02    5.02
  -6  -6   1   42.83    2.58
  -6   6  -1   31.88    4.00
  -6   6  -1   38.84    3.98
   6  -6  -1   49.18    4.46
   6  -6   1   48.38    4.62
   6  -6   1   42.19    4.24
  -6   6   1   42.77    4.44
   6  -6   1   39.70    4.39
   6  -6   1   49.83    5.67
  -6   6   1   45.70    4.55
  -6   6   1   45.63    3.95
  -6   6   1   50.14    5.66
   6  -6   1   38.62    4.22
  -6   6   1   43.47    4.13
  -6   6   1   41.70    5.27
  -6   6   1   35.30    4.13
   6   6  -1   49.29    4.80
   6   6  -1   54.56    5.86
  -6  -6  -1   35.10    4.65
   6  -6   1   42.16    5.10
   6   6  -1   45.33    4.57
  -6  -7   1  300.13   14.60
   6  -7  -1  288.47   12.87
  -6  -7   1  281.09   10.88
  -6  -7   1  268.46   13.02
   6  -7  -1  291.22   13.22
   6   7   1  261.52   12.82
  -6   7  -1  290.12   13.25
   6   7   1  272.43   13.75
  -6   7  -1  271.36   13.21
   6   7   1  263.18   13.06
   6  -7  -1  274.38   13.84
   6  -7  -1  288.47   13.28
  -6   7  -1  293.64   14.60
  -6   7  -1  278.02   13.33
  -6  -7  -1  295.64   14.34
  -6   7   1  245.01   13.04
   6   7  -1  265.28   13.00
  -6   7   1  291.54   14.69
   6  -7   1  292.71   12.97
   6  -7   1  289.61   14.22
  -6   7   1  284.74   12.56
  -6   7   1  275.50   13.22
   6  -7   1  287.08   13.31
   6  -7   1  267.52   13.14
  -6   7   1  282.49   13.02
   6   7  -1  265.45   13.04
   6   7  -1  277.05   14.07
  -6   8  -1   25.45    4.13
   6  -8  -1   19.58    3.40
   6  -8  -1   22.39    3.48
   6   8   1   19.70    3.39
  -6  -8   1   21.57    1.73
  -6   8  -1   16.06    4.09
  -6  -8   1   20.21    3.41
   6  -8  -1   20.39    3.51
  -6   8  -1   20.68    3.52
   6   8   1   28.93    4.57
   6   8   1   16.55    3.11
   6  -8  -1   24.24    4.58
  -6   8  -1   23.34    3.77
  -6  -8   1   28.31    4.92
  -6   8   1   18.50    3.58
  -6   8   1   20.38    3.72
   6  -8   1   14.96    3.09
   6  -8   1   20.03    3.22
   6   8  -1   18.55    3.37
  -6  -8  -1   19.18    3.94
   6  -8   1   18.36    3.35
   6  -8   1   17.18    4.00
  -6   8   1   16.30    4.09
  -6   8   1   16.89    3.08
  -6   8   1   21.28    3.43
   6   8  -1   21.29    3.64
   6   9   1    9.36    2.73
  -6   9  -1    7.59    2.72
   6  -9  -1    2.52    2.19
   6   9   1    8.32    2.45
  -6   9  -1   13.25    3.05
   6  -9  -1    8.08    3.29
  -6   9  -1    8.06    3.34
  -6  -9   1    8.24    1.18
  -6  -9   1    9.64    2.78
   6  -9  -1    1.62    1.98
   6   9   1   10.22    3.22
  -6   9  -1    4.78    2.40
  -6  -9   1   10.20    3.51
   6  -9   1    9.98    2.55
   6   9  -1    4.63    2.17
  -6   9   1    8.53    2.68
   6  -9   1    7.76    2.71
  -6   9   1    9.25    2.78
   6  -9   1    6.86    2.63
  -6   9   1   11.56    3.56
  -6  -9  -1   11.86    3.72
   6  -9   1    7.19    3.07
   6   9  -1   10.45    2.96
  -6   9   1    8.88    2.67
  -6  10  -1   25.68    4.50
  -6  10  -1   24.01    4.02
   6 -10  -1   34.61    5.48
  -6 -10   1   21.73    3.95
   6 -10  -1   20.11    3.77
  -6  10  -1   21.60    3.85
   6  10   1   24.94    4.07
   6  10   1   24.56    3.84
  -6 -10   1   15.29    4.19
  -6  10  -1   13.75    4.31
  -6 -10   1   26.62    1.96
   6 -10  -1   21.21    3.56
  -6  10   1   20.32    4.75
  -6  10   1   15.86    3.68
   6  10  -1   28.03    4.50
  -6 -10  -1   27.87    5.28
   6  10  -1   24.86    4.02
  -6  10   1   29.03    4.30
  -6  10   1   27.28    4.28
   6 -10   1   25.86    4.27
   6 -10   1   18.80    4.30
   6 -10   1   16.16    3.41
   6 -11  -1   22.57    3.60
   6  11   1   23.79    4.11
  -6  11  -1   20.70    3.95
  -6 -11   1   24.55    4.30
  -6  11  -1   23.48    4.43
   6 -11  -1   20.12    3.76
  -6 -11   1   28.28    5.81
  -6  11  -1   23.01    4.47
  -6  11  -1   13.98    4.63
   6  11   1   24.31    4.37
  -6 -11   1   25.37    1.99
   6 -11  -1   24.51    5.15
   6  11  -1   25.94    4.22
  -6 -11  -1   12.90    3.24
  -6  11   1   17.81    3.88
  -6  11   1   19.80    4.04
  -6  11   1   30.37    4.71
   6 -11   1   25.42    5.24
  -6 -11  -1   20.98    4.76
   6 -11   1   20.64    3.59
   6  11  -1   20.78    4.24
  -6  11   1   16.91    4.74
   6 -11   1   20.22    3.97
  -6 -12   1    0.77    2.64
   6 -12  -1    0.46    2.17
   6 -12  -1    3.51    3.32
   6  12   1    0.30    2.47
   6  12   1    0.33    2.68
  -6  12  -1    1.41    3.46
  -6  12  -1    5.06    3.38
  -6  12  -1    9.68    3.26
   6 -12  -1    3.40    2.61
  -6  12  -1    4.14    3.13
  -6 -12   1    2.20    1.05
  -6 -12   1    0.46    3.20
  -6 -12  -1    2.64    3.51
  -6 -12  -1    3.54    2.52
   6 -12   1   -0.06    2.23
  -6  12   1    1.66    2.56
  -6  12   1    1.07    2.51
   6  12  -1    5.01    3.20
   6 -12   1    4.35    2.70
   6  12  -1   -2.17    2.40
   6 -12   1   -1.71    2.71
  -6  12   1    0.69    3.32
  -6  12   1    2.17    2.76
   6 -13  -1    3.85    3.40
  -6  13  -1    7.47    3.47
   6 -13  -1   -0.43    2.46
  -6  13  -1   -0.61    2.77
   6  13   1    9.62    3.66
  -6 -13   1    9.91    4.38
  -6  13  -1    3.38    4.44
   6 -13  -1    1.09    2.42
  -6 -13   1    4.48    3.08
   6  13   1    7.24    4.15
   6  13  -1    0.64    2.83
  -6  13   1   -9.18    2.71
  -6 -13  -1   -0.02    3.67
  -6  13   1    5.45    3.40
   6 -13   1    7.12    3.36
  -6  13   1    3.19    3.23
   6 -13   1    2.70    2.65
   6 -13   1    1.05    3.35
   6 -14  -1    0.52    2.61
   6 -14  -1   -0.99    3.20
   6  14   1    6.24    3.63
   6  14   1    1.78    4.17
  -6 -14   1    8.78    4.68
   6  14   1    0.44    2.85
  -6  14  -1    2.63    3.10
  -6  14  -1    7.26    4.50
  -6  14  -1    3.82    3.33
  -6  14   1   -0.24    2.77
   6 -14   1    0.74    2.54
   6  14  -1    1.49    3.14
  -6  14   1    2.33    3.16
   6  14  -1    3.65    3.22
  -6  14   1    6.06    4.46
   6 -14   1    1.60    2.77
   6  14  -1   -2.20    3.55
  -6 -14  -1    4.85    4.60
   6 -14   1    2.17    4.08
   6 -15  -1    2.54    4.37
  -6 -15   1    2.23    4.61
  -6  15  -1    9.75    5.48
  -6  15  -1    7.35    4.08
   6 -15  -1    8.10    3.28
   6  15   1    4.54    3.55
  -6  15  -1    2.83    3.49
   6  15   1    3.67    3.49
   6  15   1    6.13    4.52
  -6  15   1    5.39    4.68
  -6 -15  -1    8.39    5.14
  -6  15   1    4.61    3.86
  -6  15   1   -0.35    3.00
   6 -15   1    4.61    3.09
   6  15  -1   -4.31    2.77
   6  15  -1   10.54    4.12
   6  15  -1   -0.29    4.33
   6 -15   1    7.31    4.50
  -6  16  -1    2.87    3.45
  -6 -16   1   -0.19    4.48
   6  16   1   -4.40    3.85
   6  16   1   -4.54    2.83
  -6  16  -1   13.19    5.84
   6  16   1    3.12    3.83
   6 -16  -1   -0.10    2.70
   6 -16  -1   -4.96    3.53
  -6  16  -1   -6.48    3.10
  -6  16   1    3.63    4.51
   6 -16   1   -3.48    3.65
   6  16  -1   -1.53    3.09
   6 -16   1   -0.61    2.62
   6  16  -1   -2.98    3.55
   6  16  -1   -1.95    2.88
  -6  16   1    2.34    3.89
  -6  16   1    5.48    4.14
  -6 -16  -1    0.60    4.08
   6  17   1   12.61    4.75
   6  17   1   14.38    5.90
  -6  17  -1   17.43    5.71
  -6  17  -1   18.14    5.13
  -6  17  -1   27.57    7.81
   6  17   1   20.83    5.47
   6 -17  -1   29.27    6.74
  -6 -17   1   26.69    7.33
   6 -17  -1   27.85    5.10
   6 -17   1   21.32    4.65
   6  17  -1   16.23    5.31
   6  17  -1   23.91    7.01
  -6  17   1    9.07    4.46
   6  17  -1   25.53    6.22
  -6  17   1   14.13    6.33
  -6 -17  -1   20.15    7.09
  -6  17   1   16.64    5.47
   6 -17   1   17.90    6.07
   6  18   1   -1.30    3.45
   6  18   1   -5.58    2.77
   6  18   1    0.86    5.04
   6 -18  -1    4.14    5.55
  -6  18  -1   -4.00    4.23
  -6 -18   1    0.14    5.39
  -6  18  -1    1.00    4.42
   6  18  -1   -2.38    3.31
  -6 -18  -1    4.31    5.44
  -6  18   1   -1.13    3.35
   6  18  -1   -3.81    4.79
  -6  18   1   15.36    6.24
  -6  18   1    7.49    4.77
   6 -18   1    8.20    5.66
   6  18  -1    2.90    4.67
   6  19   1   25.00    7.22
   6  19   1   33.65    7.09
  -6  19  -1   31.97    8.55
  -6  19  -1   33.83    7.39
  -6 -19   1   36.04    9.04
   6 -19  -1   39.94    9.10
   6  19   1   20.93    6.51
   6  19  -1   29.27    6.87
   6 -19   1   54.89   10.07
   6  19  -1   25.14    8.03
  -6  19   1   40.33    9.34
  -6  19   1   23.59    6.63
   6  19  -1   31.30    7.37
   6  20   1    7.37    5.14
   6 -20  -1   -1.09    5.24
   6 -20   1   11.74    6.51
  -7   0  -1    0.59    1.05
  -7   0  -1   -0.08    1.02
  -7   0  -1   -0.51    1.42
   7   0  -1    0.40    1.10
  -7   0   1    0.62    1.25
  -7   0  -1    0.09    0.34
   7   0   1   -0.54    0.96
  -7   0  -1   -0.77    0.86
   7   0  -1   -1.30    1.12
  -7   0   1   -0.08    0.97
   7   0   1   -1.07    0.96
   7   0   1   -0.34    0.99
  -7   0   1   -1.30    1.07
   7   0  -1   -0.32    0.78
   7   0  -1   -1.36    1.46
   7   0  -1   -0.47    1.05
  -7   0   1   -0.46    0.74
   7   0   1   -0.30    0.99
   7   0   1    0.54    1.42
  -7   0   1   -1.30    1.47
   7   1   1    2.64    1.18
  -7   1  -1    0.68    1.25
   7  -1  -1    0.69    0.94
   7   1   1   -0.34    0.95
   7   1   1    0.24    1.21
  -7   1  -1   -0.16    1.01
   7   1   1    2.35    1.09
   7  -1  -1    0.10    1.25
  -7  -1   1    0.00    1.28
  -7   1  -1   -0.52    0.56
  -7  -1   1    1.21    1.07
  -7   1  -1   -0.14    0.92
  -7  -1   1    1.34    1.81
   7  -1  -1   -1.54    1.14
  -7  -1   1    0.89    0.70
  -7  -1   1    1.32    1.28
   7  -1  -1   -0.65    1.61
   7   1   1    0.81    1.54
  -7   1  -1    0.75    1.53
   7  -1   1   -0.40    1.46
   7   1  -1    1.66    1.63
   7   1  -1   -0.21    0.84
   7   1  -1   -0.46    0.98
  -7  -1  -1   -0.41    1.01
  -7   1   1   -0.65    1.08
   7   1  -1    3.81    1.43
  -7  -1  -1   -0.23    0.95
  -7  -1  -1    0.14    1.54
  -7   1   1    0.59    0.86
  -7   1   1    0.22    1.70
  -7   1   1   -0.43    1.04
   7  -1   1   -0.17    1.08
  -7  -1  -1    0.98    0.97
   7   1  -1    0.57    1.13
   7  -1   1    1.31    0.98
   7  -1   1   -0.51    1.19
   7   1  -1    1.91    1.24
  -7  -1  -1   -0.10    0.31
  -7   1   1    1.31    1.11
   7  -1   1    0.95    0.88
  -7   2  -1    6.52    1.83
  -7   2  -1    7.93    1.27
  -7  -2   1    3.89    1.66
   7   2   1    8.07    1.82
   7  -2  -1    5.07    1.66
  -7   2  -1    6.79    1.56
  -7  -2   1    4.08    2.14
  -7  -2   1    4.97    1.26
  -7  -2   1    6.33    1.52
  -7  -2   1    8.08    1.86
   7   2   1    7.43    1.77
  -7   2  -1    5.96    1.64
   7   2   1    8.79    0.84
   7   2   1    6.79    1.34
   7  -2  -1    7.98    2.21
   7  -2  -1    5.87    1.31
   7   2   1    7.81    1.63
   7   2   1    8.32    2.05
  -7   2  -1    8.45    2.19
   7  -2  -1   10.65    1.96
   7   2   1    6.66    1.71
  -7   2   1   11.07    2.08
  -7  -2  -1    8.55    1.36
   7   2  -1    6.36    1.41
   7   2  -1    9.09    1.57
   7   2  -1    5.50    2.20
  -7   2   1    5.16    1.56
  -7   2   1    5.03    1.37
   7   2  -1    8.94    1.81
  -7  -2  -1    7.66    2.25
   7   2  -1    5.48    0.97
   7   2  -1    8.28    1.90
   7  -2   1    6.85    1.21
   7  -2   1    5.74    1.76
  -7   2   1    6.78    1.34
  -7   2   1    7.98    2.27
   7  -2   1    6.08    1.61
  -7  -2  -1    4.53    1.71
   7  -2   1    4.39    1.89
   7   2  -1    8.79    1.72
  -7  -3   1    0.80    1.44
  -7   3  -1    0.96    1.32
  -7   3  -1    2.35    0.97
   7   3   1    1.93    1.35
  -7   3  -1   -0.77    1.83
  -7   3  -1    1.48    1.47
   7   3   1    1.80    1.42
   7  -3  -1    4.76    1.82
   7  -3  -1    1.95    1.14
   7  -3  -1    2.43    1.87
  -7   3  -1    0.88    1.45
   7   3   1    3.17    1.75
  -7  -3   1    1.71    1.58
   7  -3  -1   -0.06    1.18
  -7  -3   1    0.44    1.84
  -7  -3   1    1.14    0.90
   7   3   1    1.09    0.91
  -7   3  -1    1.00    1.35
   7  -3  -1    1.00    1.36
  -7  -3   1    2.67    1.43
   7   3   1    2.03    1.41
   7   3   1    0.05    1.27
  -7  -3  -1    1.93    0.90
   7   3  -1    0.55    1.46
   7   3  -1    3.25    0.98
   7   3  -1    2.74    1.93
  -7   3   1   -1.39    1.13
  -7  -3  -1    4.01    1.56
   7   3  -1   -0.12    1.01
   7  -3   1    1.66    1.48
  -7   3   1    1.18    1.11
   7  -3   1    2.61    0.97
   7  -3   1    1.43    1.40
  -7   3   1    0.29    1.73
  -7  -3  -1   -2.68    1.56
  -7  -3  -1   -0.35    0.34
   7  -3   1    0.17    1.65
  -7   3   1    1.90    1.40
   7   3  -1    0.04    1.29
   7   3  -1    0.55    1.29
  -7  -3  -1    4.32    1.88
   7  -3   1    2.18    1.48
   7   4   1   97.92    5.70
   7  -4  -1  108.66    6.16
   7   4   1  109.42    6.57
  -7   4  -1  101.23    5.78
   7  -4  -1   98.23    5.53
   7  -4  -1   99.90    5.94
  -7   4  -1  111.33    6.13
  -7  -4   1  101.13    6.17
  -7   4  -1   98.46    6.69
  -7  -4   1   96.88    4.74
  -7   4  -1   93.74    5.82
  -7  -4   1   91.56    6.58
   7  -4  -1   89.44    6.47
  -7  -4   1  100.56    6.02
  -7   4  -1   91.39    6.40
  -7  -4   1  102.11    5.72
   7   4   1  103.77    5.98
   7   4   1  101.03    5.96
   7  -4  -1  101.42    5.30
  -7   4  -1  103.03    4.80
   7   4   1  101.37    4.55
  -7   4   1  104.38    6.12
   7  -4   1   89.59    6.39
   7   4  -1  104.06    6.73
  -7  -4  -1  101.23    5.74
  -7   4   1   98.49    5.73
  -7   4   1  106.64    6.09
  -7  -4  -1   97.77    4.44
   7   4  -1  104.43    6.02
  -7  -4  -1  111.19    6.33
   7   4  -1  103.78    5.75
  -7   4   1  104.39    5.19
   7   4  -1   97.42    5.91
  -7   4   1  100.46    6.47
   7  -4   1   99.01    5.69
   7   4  -1   96.07    4.83
  -7   4   1  112.64    7.01
   7  -4   1   91.27    5.78
   7  -4   1   96.93    5.89
  -7  -4  -1   94.48    6.35
   7  -5  -1   -1.68    1.99
  -7  -5   1   -1.77    1.79
   7   5   1   -1.32    1.69
  -7   5  -1    0.10    1.08
  -7   5  -1    3.49    2.59
  -7  -5   1    3.43    2.50
  -7  -5   1   -1.28    1.51
  -7   5  -1    2.71    1.86
  -7   5  -1    1.41    1.80
   7  -5  -1   -1.22    1.38
   7  -5  -1    1.63    1.88
  -7  -5   1   -1.86    1.67
   7   5   1    0.00    1.60
   7  -5  -1   -0.80    1.63
  -7   5  -1    1.70    1.78
  -7   5  -1   -0.94    2.19
  -7  -5   1    2.59    1.02
   7   5   1   -0.08    1.93
  -7   5   1    2.97    2.08
  -7   5   1    1.33    2.69
  -7  -5  -1    0.03    1.82
  -7   5   1   -0.98    1.54
  -7   5   1    0.01    1.61
   7  -5   1    1.17    1.79
  -7   5   1   -0.07    1.74
  -7   5   1    2.25    1.43
  -7  -5  -1   -1.19    0.63
  -7   5   1    0.13    2.20
   7   5  -1   -0.18    1.69
   7   5  -1   -4.49    1.45
   7  -5   1   -0.70    1.60
   7  -5   1   -2.52    1.61
  -7  -5  -1   -0.46    0.40
  -7  -5  -1    3.12    2.33
   7  -5   1   -0.22    2.31
   7   5  -1    0.03    2.15
  -7  -6   1   89.82    6.61
  -7   6  -1   88.34    6.01
  -7  -6   1   83.41    4.17
   7   6   1   88.76    6.47
  -7   6  -1   87.52    4.83
   7   6   1   96.98    6.13
  -7  -6   1   89.50    5.99
   7   6   1   90.60    5.76
  -7   6  -1   76.33    7.28
   7  -6  -1   89.67    5.85
  -7  -6   1   90.07    7.27
  -7   6  -1   80.21    6.07
   7  -6  -1   85.37    6.05
   7  -6  -1   98.13    6.07
  -7   6  -1   80.85    5.89
   7  -6   1   87.03    6.17
  -7   6   1   96.22    6.28
  -7   6   1   96.46    7.28
   7   6  -1   94.02    7.05
   7  -6   1  102.61    6.39
  -7   6   1   85.09    6.23
  -7   6   1   76.13    7.82
   7   6  -1   92.91    6.24
  -7   6   1   94.24    6.09
   7   6  -1   91.81    6.11
  -7  -6  -1   83.74    3.52
   7  -6   1   87.11    5.97
  -7   6   1   81.16    5.12
   7  -6   1   85.32    6.45
  -7  -6  -1   83.93    6.62
  -7  -7   1    1.67    2.68
  -7  -7   1    0.43    0.85
  -7   7  -1    1.57    1.44
  -7  -7   1    0.65    0.82
  -7   7  -1   -0.55    1.82
   7   7   1    2.14    2.23
  -7   7  -1   -2.70    2.66
   7  -7  -1   -1.02    1.70
  -7   7  -1    0.40    2.24
   7  -7  -1    1.02    2.12
   7   7   1    0.82    1.70
  -7  -7   1    0.84    1.90
   7  -7  -1    3.30    2.14
  -7   7  -1    2.72    2.21
   7   7   1    3.65    2.63
  -7   7   1    1.90    1.99
   7  -7   1    4.75    2.75
   7  -7   1    2.22    2.18
   7  -7   1   -0.06    1.92
  -7   7   1   -0.59    2.59
  -7  -7  -1    0.63    2.45
  -7   7   1   -0.87    1.89
  -7   7   1    1.94    1.64
   7   7  -1    0.12    1.73
   7   7  -1    2.01    2.32
  -7   7   1    1.93    2.25
  -7  -7  -1   -0.38    0.47
   7  -7   1   -0.16    1.80
   7   7  -1    5.95    2.91
  -7  -8   1   -3.81    2.16
  -7   8  -1    1.91    2.05
  -7  -8   1    3.60    2.19
  -7   8  -1   -0.42    1.41
  -7  -8   1    1.68    0.80
  -7   8  -1    2.59    2.15
  -7   8  -1    0.92    2.38
   7  -8  -1    2.32    2.27
   7   8   1    1.29    2.42
   7  -8  -1   -0.97    1.83
   7   8   1    0.75    2.05
   7  -8  -1    4.65    2.10
   7   8   1    5.60    2.19
   7  -8  -1    0.17    2.31
  -7  -8   1    1.56    0.84
  -7   8  -1    0.45    2.77
  -7  -8  -1    3.95    2.62
  -7   8   1    0.77    2.13
   7   8  -1    4.71    2.46
   7  -8   1    2.02    1.86
  -7   8   1   -0.67    1.80
  -7   8   1    1.52    2.78
  -7  -8  -1   -0.03    0.76
   7   8  -1   -0.06    1.93
  -7   8   1    1.78    2.02
   7  -8   1    1.11    2.60
   7  -8   1    0.88    1.82
  -7   8   1    2.65    1.86
   7  -8   1    2.22    2.10
   7  -9  -1    6.20    2.45
  -7   9  -1    3.92    2.63
  -7   9  -1    8.78    3.09
   7  -9  -1    5.78    3.03
  -7  -9   1    9.67    2.88
  -7   9  -1    8.32    3.48
  -7   9  -1    8.37    2.31
   7   9   1    7.92    2.61
  -7  -9   1    5.86    3.21
  -7  -9   1    7.75    1.07
   7  -9  -1    9.95    2.79
  -7   9  -1    4.35    2.60
   7   9   1    2.14    2.26
  -7  -9  -1   11.85    3.33
   7  -9   1    5.14    2.36
  -7   9   1    9.66    2.77
   7   9  -1    6.83    2.56
   7  -9   1    8.17    3.22
  -7   9   1    9.99    2.97
   7  -9   1    6.02    2.41
  -7   9   1    0.83    2.01
  -7   9   1    5.39    2.07
  -7   9   1    6.73    3.30
   7   9  -1    8.38    2.68
   7  -9   1    6.77    2.50
  -7 -10   1   21.87    1.67
  -7  10  -1   19.47    4.05
   7 -10  -1   14.84    3.22
   7 -10  -1   19.50    4.50
   7  10   1   23.73    4.45
  -7  10  -1   22.59    4.10
  -7  10  -1   22.42    4.05
  -7 -10   1   23.28    3.95
   7 -10  -1   14.46    3.32
  -7 -10   1   18.01    4.56
  -7  10  -1   20.49    4.98
   7  10   1   20.62    3.84
   7 -10   1   21.29    3.95
   7 -10   1   18.05    3.41
   7 -10   1   17.59    4.48
  -7 -10  -1   27.42    5.30
  -7  10   1   16.42    4.66
  -7  10   1   18.50    3.66
   7  10  -1   17.37    3.69
  -7  10   1   18.69    3.71
  -7  10   1   20.93    3.83
  -7  10   1   22.80    3.75
   7  10  -1   23.03    4.07
  -7 -11   1   10.39    3.99
   7  11   1    8.46    2.97
  -7  11  -1   10.63    4.29
   7 -11  -1    9.14    3.85
  -7  11  -1    7.03    3.26
  -7  11  -1    8.88    3.23
   7 -11  -1   10.44    2.97
   7  11   1    8.84    3.64
  -7 -11   1    8.14    1.10
   7 -11  -1    3.61    2.47
  -7 -11   1    4.16    2.91
  -7  11  -1    6.23    3.10
  -7 -11  -1    1.40    2.91
  -7  11   1    6.98    3.10
   7 -11   1   13.18    3.39
   7  11  -1    5.60    2.75
  -7  11   1    6.53    2.85
   7 -11   1    8.71    2.91
   7  11  -1    9.00    3.28
  -7  11   1   10.35    4.32
  -7  11   1    6.38    2.83
   7 -11   1   14.06    4.36
  -7  11   1   10.96    3.44
  -7 -11  -1    6.06    2.53
  -7 -12   1   29.99    5.12
  -7 -12   1   32.75    6.21
  -7  12  -1   32.20    5.24
   7 -12  -1   33.69    4.84
  -7  12  -1   35.12    5.43
   7 -12  -1   37.32    6.49
  -7 -12   1   33.33    2.03
   7 -12  -1   25.34    4.83
  -7  12  -1   36.51    6.44
   7  12   1   36.51    5.44
  -7 -12  -1   37.89    6.53
   7 -12   1   32.02    5.02
  -7  12   1   28.33    5.18
  -7  12   1   38.74    7.11
  -7  12   1   30.70    5.28
  -7 -12  -1   33.47    5.16
  -7  12   1   40.36    5.87
   7 -12   1   24.92    5.36
   7 -12   1   38.09    4.92
   7  12  -1   31.88    5.19
   7 -13  -1   -5.25    3.12
   7  13   1    1.17    2.76
  -7  13  -1    3.38    3.82
   7 -13  -1    1.60    2.30
  -7  13  -1   -0.76    2.93
   7 -13  -1    1.12    2.54
  -7  13  -1    2.39    3.10
  -7 -13   1    8.25    4.25
   7 -13   1    3.25    2.83
   7 -13   1    2.22    2.62
   7 -13   1   -2.11    2.88
  -7  13   1    4.95    3.96
  -7  13   1    0.65    2.95
   7  13  -1    2.19    3.01
  -7  13   1   -6.15    2.29
  -7 -13  -1    4.95    3.72
   7  14   1    3.80    4.40
  -7  14  -1    2.18    4.26
  -7  14  -1    7.03    3.87
   7 -14  -1    1.39    4.12
  -7  14  -1    4.15    3.73
   7 -14  -1    5.84    3.31
   7  14   1    1.32    3.28
  -7 -14   1    6.78    4.95
  -7  14   1    4.28    4.27
   7 -14   1    6.38    3.29
  -7  14   1    1.93    3.16
   7  14  -1    3.80    3.26
  -7 -14  -1    8.17    4.70
  -7  14   1    9.59    4.13
   7 -14   1    9.29    3.54
   7 -14   1    3.96    3.60
  -7 -15   1   14.82    5.73
   7  15   1    8.81    5.07
   7 -15  -1   12.39    3.99
   7  15   1   18.00    4.86
  -7  15  -1   17.53    4.71
  -7  15  -1   10.64    5.52
   7  15   1   18.30    4.99
  -7  15  -1   12.43    4.34
   7 -15  -1   14.38    5.57
  -7  15   1   16.07    4.75
   7 -15   1    7.82    3.64
   7  15  -1   12.79    4.19
  -7  15   1   14.36    4.50
   7 -15   1   16.74    5.55
   7  15  -1    7.97    5.20
   7  15  -1   10.84    4.20
  -7 -15  -1   14.50    5.50
  -7  15   1   15.01    5.75
   7  16   1    1.51    3.16
   7 -16  -1    0.44    2.94
  -7 -16   1    5.54    5.03
   7  16   1    1.82    4.54
   7  16   1   -0.22    2.98
   7 -16  -1    4.85    4.52
  -7  16  -1   -4.05    3.15
  -7  16  -1    4.70    5.25
  -7  16  -1    9.57    4.56
   7 -16   1    1.14    3.88
  -7 -16  -1    9.18    5.13
   7  16  -1    1.18    3.09
   7 -16   1    0.24    2.96
   7  16  -1    0.11    3.54
  -7  16   1   -0.69    3.38
  -7  16   1    4.91    3.89
  -7  16   1    2.42    4.38
   7  16  -1    0.34    4.70
   7 -17  -1   23.37    6.94
   7 -17  -1    9.70    3.95
   7  17   1   28.28    6.50
  -7 -17   1   17.44    6.37
  -7  17  -1   12.68    4.85
   7  17   1   21.34    5.77
  -7  17  -1   16.72    7.03
   7  17   1   16.29    6.07
   7  17  -1   15.87    6.85
  -7 -17  -1   20.18    6.77
   7  17  -1   17.27    5.34
  -7  17   1   16.23    6.62
  -7  17   1   24.66    6.14
   7 -17   1   13.33    4.29
  -7  17   1   18.63    4.92
   7 -17   1   16.54    6.11
  -7  17   1   17.78    5.26
   7  17  -1   14.93    4.90
   7  18   1   16.54    5.50
   7 -18  -1   25.97    7.03
   7  18   1   18.71    7.01
  -7 -18   1   14.79    6.85
  -7  18  -1    6.11    4.48
   7  18   1   10.30    4.61
  -7  18  -1    1.36    5.12
  -7  18   1   12.30    5.97
  -7 -18  -1   25.83    8.00
  -7  18   1   27.17    8.32
   7 -18   1    9.60    5.81
   7  18  -1   17.55    5.73
   7  18  -1    7.92    4.37
  -7  18   1    9.73    4.56
   7  18  -1   18.80    7.36
  -7  18   1   19.91    5.45
  -7  19  -1    7.20    4.62
   7 -19  -1    4.15    5.14
  -7  19  -1   26.38    7.95
   7  19   1    2.54    3.99
   7  19   1    3.33    4.32
   7  19   1    4.49    5.20
  -7 -19   1   13.04    6.94
   7  19  -1    7.99    6.07
  -7  19   1    6.62    4.46
   7  19  -1    6.09    4.88
   7 -19   1    7.76    5.75
   7  19  -1    9.70    5.18
  -7  19   1    9.83    7.06
  -8   0  -1    0.01    0.47
  -8   0  -1    0.84    1.65
  -8   0  -1    0.53    1.26
  -8   0   1    1.46    0.98
  -8   0   1   -2.16    1.54
  -8   0   1    0.12    1.38
  -8   0   1    1.47    1.16
   8   0   1   -0.49    1.01
   8   0   1   -0.47    1.23
   8   0   1   -2.30    1.34
   8   0   1    2.37    1.23
   8   0   1    0.31    1.18
   8   0  -1    0.37    0.87
  -8   0  -1    0.55    1.15
   8   0  -1   -2.08    1.10
  -8   0  -1    1.07    1.25
   8   0  -1    0.29    1.13
  -8   0   1    1.75    1.27
   8   0  -1    0.41    1.58
   8   0  -1   -0.04    1.17
  -8  -1   1   12.12    1.66
  -8  -1   1   13.03    2.15
  -8   1  -1    8.63    1.77
   8   1   1   12.81    1.87
   8  -1  -1   13.43    2.26
  -8  -1   1   14.26    2.02
   8  -1  -1   14.16    1.96
   8   1   1   14.40    1.96
   8  -1  -1   17.10    2.93
   8   1   1   12.69    1.97
   8   1   1   19.68    2.63
   8   1   1   11.92    2.41
  -8   1  -1   15.38    1.91
  -8  -1   1   17.29    2.56
   8  -1  -1   13.47    2.20
  -8  -1   1   16.03    3.11
  -8  -1   1   15.15    1.41
  -8   1  -1    9.20    1.83
  -8   1  -1   12.08    2.65
   8  -1   1   12.81    2.54
   8   1  -1   16.50    2.26
  -8   1   1   13.34    1.70
  -8   1   1   12.74    2.12
   8   1  -1   12.79    2.68
  -8   1   1   15.88    2.08
   8   1  -1   14.80    2.07
  -8  -1  -1   17.18    2.04
   8  -1   1   15.52    2.37
  -8  -1  -1   15.38    2.34
   8   1  -1   12.75    2.08
  -8  -1  -1   14.86    2.85
   8  -1   1   10.36    1.74
  -8   1   1   16.77    3.10
   8  -1   1    9.69    2.02
  -8   1   1   16.85    2.54
   8   1  -1   14.46    2.40
   8   1  -1   15.60    1.82
  -8  -1  -1   11.29    1.85
   8  -1   1   11.65    1.64
  -8  -2   1    0.71    0.81
  -8  -2   1    0.47    1.46
  -8  -2   1   -0.02    1.08
  -8  -2   1    0.22    1.43
   8   2   1    2.02    1.38
   8  -2  -1   -0.50    1.61
   8   2   1   -3.13    1.27
   8  -2  -1    0.83    1.04
   8   2   1    0.71    1.22
  -8   2  -1    1.26    1.28
   8   2   1    0.42    1.17
   8   2   1    0.08    0.46
   8   2   1   -1.12    1.10
  -8   2  -1   -0.88    1.18
   8  -2  -1   -0.75    1.29
  -8   2  -1    0.06    1.26
  -8   2  -1    1.90    1.85
  -8  -2   1    1.80    1.91
   8  -2  -1    1.96    1.59
  -8   2  -1    1.34    1.06
   8   2   1    0.61    1.11
   8  -2   1   -0.05    0.90
  -8   2   1   -0.11    1.30
  -8   2   1    2.10    1.09
  -8   2   1    0.19    1.24
   8  -2   1   -1.15    1.32
   8   2  -1   -0.72    1.79
  -8   2   1   -0.01    1.77
  -8  -2  -1    0.10    0.41
   8   2  -1    0.00    1.44
   8   2  -1    1.55    1.32
  -8   2   1    1.51    1.19
   8   2  -1    0.38    0.73
   8   2  -1    1.61    1.27
   8  -2   1    0.13    1.36
   8   2  -1    0.10    1.07
  -8  -2  -1   -1.96    0.83
   8   2  -1    1.69    1.37
  -8  -2  -1    1.22    1.42
  -8  -2  -1    1.23    1.87
   8  -2   1   -0.25    1.49
  -8  -3   1  146.93    8.58
   8  -3  -1  151.97    7.38
   8   3   1  155.25    6.21
   8  -3  -1  148.14    7.87
   8   3   1  166.66    8.57
   8   3   1  147.78    7.61
  -8  -3   1  162.81    8.11
  -8  -3   1  151.40    6.91
  -8   3  -1  144.29    8.63
   8   3   1  144.54    7.35
   8   3   1  154.73    7.75
   8   3   1  157.14    6.82
  -8   3  -1  148.81    6.67
   8  -3  -1  154.25    7.06
   8   3   1  145.33    7.60
   8  -3  -1  156.46    8.78
  -8  -3   1  157.04    7.91
  -8  -3   1  143.41    7.36
  -8   3  -1  155.99    7.88
  -8   3  -1  145.17    7.60
   8  -3  -1  149.07    7.82
   8   3  -1  152.99    7.05
  -8   3   1  153.68    7.96
  -8  -3  -1  151.83    8.51
   8  -3   1  150.84    8.45
   8   3  -1  139.12    8.32
   8  -3   1  142.25    7.67
   8   3  -1  148.67    6.47
   8  -3   1  143.81    7.72
   8   3  -1  157.20    7.92
  -8   3   1  153.78    7.05
  -8   3   1  153.17    7.73
  -8  -3  -1  164.88    8.01
  -8  -3  -1  159.24    6.74
   8   3  -1  143.27    7.35
   8   3  -1  149.43    7.17
  -8   3   1  149.20    8.63
   8   3  -1  150.23    7.79
   8  -3   1  150.24    6.66
  -8  -3  -1  160.55    7.75
  -8   4  -1    5.68    2.58
  -8   4  -1    3.26    1.77
   8  -4  -1    0.50    2.21
  -8  -4   1    3.88    1.90
  -8  -4   1    2.90    1.86
  -8   4  -1    5.44    2.00
   8   4   1    4.16    1.89
   8   4   1    3.86    1.97
   8   4   1    5.37    2.14
   8  -4  -1    5.57    2.13
  -8  -4   1    3.67    1.23
  -8  -4   1    2.41    2.47
  -8  -4   1    4.50    2.28
   8  -4  -1    5.36    1.62
  -8   4  -1    1.02    1.83
   8  -4  -1    3.06    1.54
   8   4   1    3.06    1.18
   8   4   1    3.28    1.93
   8  -4  -1   -0.01    1.65
  -8   4  -1    3.33    1.20
  -8   4  -1    1.52    2.37
   8   4   1    2.58    2.06
   8   4  -1   -0.24    1.74
   8  -4   1    5.22    2.01
   8  -4   1    2.05    1.76
   8   4  -1    1.77    1.23
  -8  -4  -1    1.01    1.77
  -8  -4  -1    4.88    2.60
  -8   4   1    2.62    2.06
  -8  -4  -1    1.74    1.93
   8  -4   1    2.91    1.28
  -8   4   1    4.85    1.89
   8   4  -1    3.19    1.95
  -8   4   1    5.47    1.60
  -8   4   1    3.08    1.82
  -8   4   1    2.14    1.99
   8   4  -1    2.82    1.90
   8  -4   1    1.15    2.29
   8   4  -1    4.17    2.49
  -8   4   1    6.23    2.97
   8  -4   1    3.12    2.01
  -8  -4  -1    0.24    0.50
  -8  -4  -1    2.48    1.05
   8   5   1   54.06    5.52
  -8   5  -1   43.50    5.32
  -8  -5   1   54.77    5.91
   8   5   1   48.41    4.51
  -8   5  -1   44.75    3.16
  -8  -5   1   53.15    4.86
   8  -5  -1   50.87    4.95
   8  -5  -1   37.53    4.25
   8  -5  -1   38.58    4.03
  -8  -5   1   44.21    4.30
   8   5   1   43.00    4.48
  -8  -5   1   48.18    3.02
  -8   5  -1   52.32    4.92
  -8  -5   1   37.00    4.61
  -8   5  -1   41.18    4.39
  -8   5   1   45.45    5.46
   8   5  -1   47.83    3.31
   8   5  -1   49.10    4.72
  -8   5   1   51.59    4.86
   8  -5   1   48.82    5.84
   8  -5   1   55.44    5.03
  -8   5   1   42.94    5.24
  -8   5   1   42.95    3.57
  -8  -5  -1   51.98    5.77
   8  -5   1   37.71    4.27
  -8  -5  -1   57.07    5.41
   8   5  -1   46.57    4.77
   8   5  -1   45.42    5.21
  -8   5   1   47.20    4.78
  -8  -5  -1   47.04    2.68
   8  -5   1   44.04    4.34
   8   6   1   10.76    3.17
  -8  -6   1   16.42    3.86
  -8  -6   1    7.41    2.84
  -8  -6   1   16.12    1.72
  -8   6  -1    8.66    1.80
   8  -6  -1    9.95    3.00
   8  -6  -1   13.07    2.67
  -8   6  -1   12.91    2.96
   8   6   1    6.36    2.49
  -8  -6   1   11.21    2.88
   8   6   1   15.41    2.90
  -8   6  -1    9.27    3.43
   8  -6  -1   10.13    2.81
  -8   6  -1    8.73    2.64
   8   6  -1   12.22    2.78
  -8  -6  -1   15.44    3.44
   8   6  -1   12.80    2.75
  -8  -6  -1   13.09    1.23
  -8   6   1   10.51    2.19
   8   6  -1   12.02    3.71
  -8   6   1   16.51    3.01
   8  -6   1    8.15    2.44
  -8   6   1   12.90    3.06
  -8   6   1    8.43    2.49
  -8   6   1   10.19    3.54
   8  -6   1   10.57    2.77
   8   7   1    2.15    2.21
  -8  -7   1    7.45    2.46
  -8  -7   1    3.97    1.10
  -8   7  -1    6.08    2.65
  -8   7  -1    5.91    3.29
  -8  -7   1    5.52    2.82
  -8   7  -1    8.07    1.81
   8  -7  -1    9.73    2.71
  -8   7  -1   10.81    2.81
   8   7   1   10.27    3.04
  -8  -7   1    5.36    3.15
   8   7   1    8.05    2.38
   8  -7  -1    2.31    2.51
  -8   7  -1    4.19    2.36
   8  -7   1    9.78    2.72
  -8   7   1    9.55    3.59
   8   7  -1    0.95    1.94
  -8  -7  -1    0.33    2.39
  -8   7   1    6.54    2.64
   8  -7   1    4.58    2.69
  -8   7   1    4.43    2.43
   8   7  -1    7.44    2.61
   8  -7   1    7.19    2.65
  -8   7   1    8.38    2.55
  -8   7   1    8.36    2.08
   8   7  -1    7.44    3.25
   8   8   1    1.32    2.40
  -8  -8   1   -0.85    1.83
  -8   8  -1    0.02    1.99
  -8   8  -1    2.74    2.84
  -8  -8   1    4.98    0.99
   8   8   1    0.76    1.81
   8  -8  -1    2.94    2.11
  -8   8  -1    2.75    2.16
   8   8   1    2.69    2.29
  -8  -8   1    0.97    0.78
   8  -8  -1    1.35    1.97
  -8  -8   1    1.84    2.77
  -8   8  -1   -0.22    1.36
  -8   8  -1    0.51    1.91
   8  -8   1    2.65    1.98
   8  -8   1    3.31    2.67
   8   8  -1    1.57    2.05
   8  -8   1    3.13    2.37
   8   8  -1    3.12    2.47
  -8   8   1    4.28    1.65
  -8   8   1    4.09    3.01
  -8   8   1    0.75    2.20
  -8  -8  -1   -0.23    0.72
  -8  -8  -1    5.89    3.07
   8  -8   1    2.54    1.94
  -8   8   1   -0.07    1.93
  -8   8   1    6.65    2.56
  -8   9  -1    1.96    2.80
   8  -9  -1    3.74    2.32
  -8   9  -1    3.60    1.87
  -8  -9   1    4.84    0.93
  -8  -9   1    0.62    2.00
   8   9   1    4.10    2.64
  -8   9  -1    5.38    2.84
   8   9   1    6.27    2.52
  -8   9  -1    8.09    2.78
   8  -9  -1    3.66    2.80
  -8   9  -1    2.74    2.49
  -8  -9   1    4.45    0.86
  -8  -9   1    2.76    2.68
  -8  -9  -1    0.36    0.98
  -8   9   1    7.55    2.31
  -8   9   1    4.76    2.70
   8   9  -1    6.45    2.41
   8  -9   1    3.88    2.20
  -8   9   1   -0.32    1.99
   8  -9   1    5.97    2.47
   8   9  -1    2.37    2.24
  -8   9   1    2.26    2.31
  -8  -9  -1    0.38    2.39
   8  -9   1    5.51    2.54
  -8   9   1    5.99    3.47
   8  -9   1    7.55    3.22
  -8  10  -1    8.11    3.75
   8 -10  -1    2.46    2.19
   8 -10  -1    4.47    3.23
   8  10   1    4.97    2.77
  -8  10  -1    6.49    2.82
   8 -10  -1    0.98    2.14
  -8  10  -1   -0.56    2.39
  -8  10  -1    4.52    2.64
  -8 -10   1    3.27    2.45
  -8 -10   1    4.73    3.32
  -8 -10   1    3.51    0.79
   8  10   1    5.27    2.34
  -8  10  -1    3.12    1.87
  -8 -10   1    4.21    0.83
  -8  10   1    4.59    2.58
   8 -10   1    0.30    2.72
  -8 -10  -1   -0.02    1.21
   8  10  -1    3.61    2.47
  -8  10   1    0.87    2.36
   8 -10   1    5.81    2.73
   8  10  -1    5.95    2.75
   8 -10   1    2.57    2.29
  -8 -10  -1    3.77    3.13
  -8  10   1    0.44    2.12
  -8  10   1   -0.32    2.64
  -8  10   1    7.39    2.44
  -8 -11   1   92.18    7.32
   8 -11  -1   89.12    7.25
   8  11   1   74.55    7.60
  -8  11  -1   87.24    9.50
  -8 -11   1   92.21    9.95
   8  11   1   85.37    6.93
   8 -11  -1   89.76    6.99
  -8  11  -1   89.21    8.34
  -8  11  -1   81.91    7.12
  -8  11  -1   87.81    6.14
   8 -11  -1   86.13    8.76
   8  11  -1   65.41    7.16
  -8 -11  -1   72.52    8.93
   8 -11   1   80.17    6.61
  -8  11   1   84.57    8.16
  -8  11   1   95.79    7.53
  -8  11   1   78.73    6.09
  -8  11   1   78.90    9.40
   8 -11   1   66.64    7.17
   8  11  -1   90.09    8.24
   8 -11   1   84.70    9.28
  -8  11   1   78.64    7.81
  -8 -12   1   -1.58    3.16
   8 -12  -1    1.70    2.67
   8 -12  -1   -0.56    2.55
  -8 -12   1    2.77    2.70
  -8  12  -1   -1.99    2.36
  -8  12  -1    1.76    2.73
   8 -12  -1   -2.53    2.81
   8  12   1   -2.49    2.51
  -8  12  -1   -0.78    3.36
  -8  12  -1   -0.55    2.04
  -8 -12  -1    1.28    3.37
  -8  12   1   -1.33    3.68
   8  12  -1    5.70    3.18
  -8  12   1   -0.06    2.58
  -8  12   1   -3.11    1.94
  -8  12   1    0.49    2.79
   8 -12   1    0.36    2.72
   8 -12   1   -6.40    2.36
  -8 -12  -1    6.52    2.93
   8 -12   1    3.12    2.72
  -8  13  -1   63.23    6.29
  -8 -13   1   59.63    8.73
   8 -13  -1   62.93    7.41
   8 -13  -1   55.04    7.87
   8  13   1   61.27    7.59
  -8  13  -1   64.68    7.69
   8 -13  -1   70.43    7.27
  -8  13  -1   70.98    9.68
  -8  13  -1   87.76    8.56
  -8  13   1   56.31    8.85
   8 -13   1   55.32    6.45
  -8 -13  -1   50.65    7.86
  -8  13   1   69.95    7.81
  -8  13   1   60.13    7.45
  -8  13   1   71.91    6.82
   8 -13   1   55.63    7.02
   8  13  -1   48.94    6.69
   8 -13   1   65.61    8.75
  -8  14  -1   -1.51    4.25
  -8 -14   1    2.45    3.98
  -8  14  -1    1.41    3.01
   8 -14  -1   -0.32    2.44
  -8  14  -1   -1.92    2.22
   8  14   1   -2.78    3.17
  -8  14  -1    1.50    3.15
   8 -14  -1    0.47    3.46
  -8  14   1    9.31    4.05
   8 -14   1   -0.10    2.72
  -8  14   1    1.31    2.69
  -8  14   1   -0.15    2.78
   8  14  -1    2.54    3.31
   8 -14   1   -1.01    2.97
  -8  14   1   -1.20    3.98
   8 -14   1    1.64    3.93
  -8 -14  -1    2.66    4.13
  -8 -15   1   26.85    7.13
   8 -15  -1   20.53    5.85
   8  15   1   16.45    5.35
  -8  15  -1   23.64    4.57
  -8  15  -1   28.31    6.82
   8  15   1   29.85    7.49
   8 -15  -1   26.35    5.02
  -8  15  -1   33.13    6.00
  -8  15  -1   22.88    5.27
  -8  15   1   20.07    6.57
  -8 -15  -1   23.07    6.46
  -8  15   1   25.90    4.94
   8 -15   1   19.64    4.87
   8 -15   1   19.93    6.07
  -8  15   1   24.18    5.61
  -8  15   1   27.25    5.96
   8  15  -1   35.22    6.48
   8  16   1    1.88    3.22
  -8 -16   1    3.10    4.69
   8  16   1   -2.30    3.74
  -8  16  -1    3.76    3.66
   8 -16  -1    1.56    3.21
  -8  16  -1   -3.36    3.88
   8 -16  -1    2.45    4.08
  -8  16  -1   -1.40    3.74
  -8  16  -1    3.96    3.08
   8  16   1    0.99    4.36
  -8  16   1    4.51    3.91
  -8 -16  -1   -5.13    4.05
  -8  16   1    6.51    3.52
   8  16  -1   -2.29    3.24
  -8  16   1   -1.83    2.85
   8  16  -1    8.79    5.53
   8 -16   1    4.15    4.41
   8  16  -1    9.22    3.99
   8 -16   1    0.86    2.98
  -8  16   1    4.03    4.68
   8 -17  -1   -2.83    2.91
  -8  17  -1   -0.36    3.23
   8  17   1    4.52    4.07
  -8  17  -1    1.17    4.72
   8 -17  -1   -7.12    3.99
   8  17   1   -4.52    3.98
  -8 -17   1    1.38    4.79
   8  17   1    1.27    3.59
   8 -17   1   -4.38    4.05
  -8  17   1    8.96    5.68
  -8  17   1   -0.08    3.59
   8  17  -1   -6.77    2.56
   8  17  -1    1.97    4.11
   8 -17   1   -1.72    2.97
  -8  17   1    3.88    4.16
  -8 -17  -1   -2.74    4.64
  -8  17   1    1.29    3.00
   8  17  -1    3.36    5.50
  -8  18  -1    3.59    4.13
   8  18   1   -3.20    3.98
   8  18   1   -3.16    3.94
   8  18   1   12.35    5.97
  -8 -18   1   -4.26    4.59
   8 -18  -1   -6.76    3.79
  -8  18  -1    6.21    6.30
   8 -18   1   -1.28    4.01
  -8  18   1    5.64    4.20
   8  18  -1   -0.94    3.41
  -8  18   1    0.86    5.07
   8  18  -1    3.79    5.48
   8 -18   1   -2.33    4.38
   8  18  -1   -1.65    3.98
  -8  19  -1   -7.93    4.71
  -8 -19   1   -3.67    7.37
   8  19   1    0.86    4.48
  -8  19  -1   -5.53    3.84
   8  19   1   -4.30    4.01
   8  19   1    3.88    6.58
   8 -19  -1    1.50    5.38
   8  19  -1    3.07    6.46
  -8  19   1    5.94    4.46
  -8  19   1   -0.84    4.58
   8 -19   1   -1.16    4.78
   8  19  -1    4.11    4.77
   8  19  -1    5.79    5.00
  -9   0   1   -1.13    0.99
   9   0   1    0.66    1.24
   9   0  -1   -0.64    1.21
  -9   0  -1    1.58    1.28
   9   0  -1   -0.73    1.73
  -9   0  -1    2.33    2.12
  -9   0   1    0.49    1.55
  -9   0   1    1.09    1.54
   9   0   1    1.20    1.48
   9   0   1    0.70    1.22
  -9   0   1    1.45    1.26
   9   0  -1   -0.04    0.98
  -9   0  -1   -1.41    1.12
   9   0   1   -2.17    1.48
  -9   0   1    1.84    2.15
   9   0  -1   -1.35    1.25
  -9   0  -1    0.13    0.75
  -9   0  -1    1.61    1.26
   9   0  -1   -0.93    1.32
   9   0   1    0.74    1.27
   9  -1  -1    3.68    1.43
  -9   1  -1    5.72    1.68
   9  -1  -1    1.62    1.65
  -9  -1   1    2.90    1.68
  -9  -1   1    5.26    1.43
  -9  -1   1    4.54    1.48
   9   1   1    4.11    2.05
  -9   1  -1    2.40    2.08
   9   1   1    1.38    1.39
   9  -1  -1    4.67    2.41
   9   1   1    1.90    1.53
  -9  -1   1    2.65    1.82
  -9  -1   1    4.47    0.98
  -9  -1   1    5.27    2.49
   9   1   1    1.94    1.44
   9   1   1    3.55    1.45
  -9   1  -1    4.88    1.66
   9  -1  -1    2.99    1.27
  -9   1  -1    4.36    1.46
  -9   1  -1    3.25    1.51
   9  -1  -1    3.80    1.87
  -9  -1  -1    5.35    1.86
  -9   1   1    1.68    1.54
  -9  -1  -1    2.11    1.34
  -9   1   1    3.08    2.44
  -9  -1  -1    3.66    1.40
   9   1  -1    3.38    1.55
  -9   1   1    4.48    1.32
   9  -1   1    5.93    1.81
   9  -1   1    5.85    1.96
  -9   1   1    3.06    1.94
   9   1  -1    3.17    1.81
   9   1  -1    2.49    1.32
   9  -1   1    3.47    2.10
   9   1  -1    5.05    2.37
   9   1  -1    4.81    1.62
   9   1  -1    1.82    1.53
   9  -1   1    5.23    1.41
  -9   1   1    0.55    1.51
   9  -1   1    3.24    1.39
  -9  -1  -1    2.25    2.25
  -9  -2   1   44.78    2.72
  -9  -2   1   45.28    4.49
   9  -2  -1   55.28    5.48
   9  -2  -1   54.83    4.76
   9  -2  -1   59.66    3.70
   9   2   1   47.81    4.11
   9   2   1   47.08    3.97
  -9   2  -1   55.60    4.33
  -9  -2   1   43.41    4.97
   9  -2  -1   53.06    4.25
   9   2   1   53.79    3.78
  -9   2  -1   49.67    3.81
  -9  -2   1   50.40    4.64
  -9  -2   1   53.13    3.59
  -9   2  -1   53.31    3.45
   9   2   1   45.79    4.73
  -9   2  -1   47.58    4.25
   9   2   1   51.02    4.10
   9   2   1   50.80    3.58
  -9   2  -1   51.91    5.22
   9  -2   1   54.14    4.12
   9  -2   1   62.87    5.75
   9   2  -1   43.97    2.72
  -9   2   1   50.36    4.03
  -9  -2  -1   50.37    4.31
   9   2  -1   55.20    5.41
   9   2  -1   51.40    3.46
  -9   2   1   46.61    3.60
   9  -2   1   39.59    4.11
  -9  -2  -1   57.08    5.28
   9   2  -1   54.34    4.39
  -9   2   1   52.18    4.66
  -9   2   1   53.08    5.31
   9  -2   1   48.74    3.17
   9   2  -1   49.24    3.75
   9   2  -1   57.25    4.27
  -9   2   1   48.78    3.45
   9   2  -1   46.96    3.74
  -9  -2  -1   51.39    3.44
  -9  -3   1   -0.30    1.19
  -9  -3   1   -0.25    1.92
   9   3   1   -1.99    1.96
  -9   3  -1   -0.39    1.71
  -9   3  -1    2.04    2.06
  -9   3  -1   -1.54    1.49
   9  -3  -1   -1.63    1.34
   9   3   1    0.28    1.59
   9  -3  -1    2.30    2.29
   9  -3  -1   -0.56    1.29
   9   3   1   -0.28    1.86
  -9   3  -1    0.09    1.24
  -9  -3   1    0.67    2.46
   9   3   1    0.00    1.54
   9  -3  -1    0.09    1.78
  -9  -3   1    0.42    1.96
   9   3   1   -0.27    1.23
  -9   3  -1    0.79    2.48
   9   3   1    2.08    1.58
  -9  -3   1   -1.19    1.41
   9   3   1   -0.44    0.74
   9  -3  -1    0.34    1.85
  -9   3   1   -0.17    1.33
  -9   3   1    0.74    2.55
  -9  -3  -1   -1.41    2.10
  -9   3   1   -0.70    1.73
   9  -3   1   -0.85    1.54
   9   3  -1    1.15    1.04
   9   3  -1    0.79    1.78
   9   3  -1   -1.54    1.30
  -9  -3  -1    0.09    0.46
  -9   3   1    1.17    1.36
   9   3  -1    2.21    2.27
   9  -3   1    0.21    1.03
   9   3  -1   -0.02    1.78
   9  -3   1   -1.43    1.69
   9   3  -1    0.42    1.64
  -9  -3  -1   -0.97    1.08
   9  -3   1   -1.22    2.04
   9   3  -1    1.52    1.51
  -9  -3  -1   -0.98    1.64
  -9   4  -1   25.04    3.51
   9  -4  -1   27.40    2.90
   9  -4  -1   27.57    4.23
  -9   4  -1   29.75    4.55
  -9   4  -1   23.61    3.32
   9  -4  -1   27.81    3.23
   9   4   1   27.42    3.38
   9   4   1   28.49    2.56
  -9  -4   1   27.93    3.46
   9   4   1   22.86    3.89
  -9   4  -1   25.31    2.46
   9  -4  -1   21.59    3.41
   9   4   1   25.01    3.19
  -9  -4   1   25.11    4.47
  -9  -4   1   29.40    4.03
  -9  -4   1   27.70    2.62
   9   4   1   21.09    3.23
   9  -4  -1   19.15    3.29
  -9  -4   1   22.72    3.43
  -9  -4  -1   28.50    4.46
  -9   4   1   31.63    3.90
   9  -4   1   24.17    3.54
   9   4  -1   25.34    2.38
  -9   4   1   27.75    2.90
   9  -4   1   21.99    3.28
   9  -4   1   22.98    3.39
   9  -4   1   29.61    2.61
   9   4  -1   24.19    3.45
   9   4  -1   16.54    3.66
  -9  -4  -1   25.57    2.38
   9   4  -1   25.79    3.50
  -9  -4  -1   26.53    3.79
  -9   4   1   26.11    4.49
   9  -4   1   27.17    4.36
   9  -5  -1    6.35    2.37
   9   5   1    9.05    2.86
  -9   5  -1    4.90    3.07
  -9  -5   1    6.16    3.28
  -9   5  -1    7.23    1.61
   9   5   1    8.47    2.74
  -9  -5   1   11.33    2.74
  -9   5  -1    7.53    2.64
  -9  -5   1    2.81    2.88
  -9   5  -1    2.39    2.00
   9  -5  -1    7.40    2.08
   9   5   1    4.69    2.27
   9  -5  -1    7.65    2.67
   9  -5  -1    7.06    1.94
  -9  -5   1   10.42    1.73
   9   5  -1   12.04    2.88
  -9   5   1    9.62    2.85
  -9  -5  -1   11.61    3.45
  -9   5   1    5.05    1.77
   9  -5   1    3.61    2.33
   9   5  -1   11.77    2.92
  -9   5   1    6.95    2.41
  -9  -5  -1    7.90    1.45
  -9   5   1    7.51    3.31
   9  -5   1    7.07    2.38
  -9  -5  -1    6.61    2.74
   9  -5   1    9.53    3.79
   9   5  -1   13.31    2.01
   9   5  -1    7.13    2.87
  -9   6  -1   28.51    2.74
   9  -6  -1   38.00    4.37
   9   6   1   24.92    3.55
   9   6   1   34.31    4.26
  -9   6  -1   23.57    3.81
  -9  -6   1   23.25    4.52
  -9  -6   1   21.59    3.49
  -9  -6   1   23.67    3.89
  -9   6  -1   34.62    4.25
  -9  -6   1   24.59    2.28
  -9   6  -1   26.34    4.87
   9  -6  -1   29.67    4.00
   9   6   1   25.46    4.28
   9   6  -1   25.23    4.35
   9   6  -1   25.90    3.75
  -9   6   1   30.18    4.25
  -9  -6  -1   23.61    1.94
   9  -6   1   22.93    3.59
   9   6  -1   19.02    3.33
  -9   6   1   29.20    4.10
   9  -6   1   31.05    4.13
  -9  -6  -1   26.97    4.57
  -9   6   1   33.49    5.25
  -9   6   1   26.74    3.04
   9  -7  -1   24.31    3.79
  -9   7  -1   19.80    2.51
   9   7   1   24.59    3.83
  -9   7  -1   21.68    3.72
   9   7   1   19.51    3.44
  -9  -7   1   24.45    2.07
  -9   7  -1   30.52    5.19
  -9  -7   1   32.59    4.25
   9   7   1   17.32    3.74
  -9  -7   1   23.64    4.10
  -9  -7   1   29.25    4.92
  -9   7  -1   20.42    3.50
   9  -7  -1   21.90    3.56
  -9   7   1   21.41    2.82
   9  -7   1   14.76    3.05
  -9  -7  -1   19.51    1.39
  -9   7   1   24.96    3.83
  -9   7   1   17.66    4.15
  -9   7   1   15.91    3.31
   9   7  -1   23.65    3.58
  -9  -7  -1   27.89    4.79
  -9   7   1   21.87    3.68
   9  -7   1   19.64    3.48
   9   7  -1   30.32    4.24
  -9   8  -1    0.42    2.18
  -9  -8   1    3.13    0.96
  -9   8  -1    1.93    2.13
   9   8   1    2.43    2.04
   9  -8  -1    3.29    2.37
  -9   8  -1    3.74    2.95
  -9   8  -1    1.21    1.95
   9   8   1    3.23    2.54
  -9  -8   1    9.29    3.33
  -9   8  -1    2.68    1.52
   9   8   1    2.99    2.22
   9  -8  -1    0.63    1.95
  -9  -8   1    1.59    1.97
  -9   8   1   -0.66    1.97
  -9  -8  -1    3.18    2.72
   9   8  -1    1.81    1.83
  -9   8   1    2.52    2.06
   9   8  -1    3.90    2.32
   9  -8   1    2.85    2.26
  -9  -8  -1   -0.06    0.83
  -9   8   1    4.01    3.10
   9  -8   1    1.54    2.10
  -9   8   1    5.76    2.46
  -9   8   1    3.29    1.84
  -9  -9   1    8.27    1.08
   9  -9  -1    8.92    2.80
  -9  -9   1    8.96    2.90
  -9   9  -1    7.86    2.04
   9   9   1    7.31    2.67
  -9   9  -1    8.73    3.17
  -9   9  -1    7.50    3.70
  -9  -9   1    7.83    1.11
  -9   9  -1    6.07    2.96
  -9   9  -1    5.50    2.87
  -9  -9   1    8.38    3.91
   9   9   1    3.12    2.40
   9  -9   1    8.07    2.82
   9   9  -1    8.59    2.93
   9   9  -1    7.52    2.76
  -9   9   1    3.76    2.26
  -9   9   1    9.00    2.93
  -9   9   1    6.27    2.69
  -9  -9  -1    3.96    3.05
  -9   9   1    4.10    2.07
   9  -9   1    7.80    2.65
   9  -9   1    9.00    3.26
  -9   9   1    5.01    3.31
  -9  10  -1   68.09    8.27
  -9 -10   1   53.36    2.59
   9  10   1   50.25    5.98
  -9  10  -1   65.79    6.75
  -9 -10   1   64.75    8.05
  -9  10  -1   65.15    6.99
  -9 -10   1   57.57    2.65
   9  10   1   55.80    6.04
  -9 -10   1   62.56    6.38
   9 -10  -1   52.30    5.85
  -9  10  -1   63.53    4.71
  -9 -10  -1   52.12    6.78
   9 -10   1   50.82    5.95
   9  10  -1   47.83    5.84
   9 -10   1   47.80    5.69
  -9  10   1   66.04    6.81
  -9  10   1   54.36    6.24
  -9  10   1   44.95    6.86
   9  10  -1   64.73    6.68
   9 -10   1   67.04    7.63
  -9  10   1   62.59    4.89
  -9  10   1   68.33    6.71
  -9  11  -1    6.75    3.09
  -9  11  -1   18.34    5.06
   9  11   1   15.60    3.55
   9  11   1   12.06    3.73
  -9 -11   1   14.54    4.96
   9 -11  -1   17.85    4.08
  -9 -11   1   19.01    4.21
  -9  11  -1   20.16    4.43
  -9  11  -1   15.34    3.07
   9 -11  -1   19.24    4.50
   9 -11   1   12.25    3.38
   9  11  -1   16.21    3.55
  -9  11   1   15.06    3.78
   9 -11   1   17.28    4.71
  -9  11   1   11.71    2.88
  -9  11   1   10.92    4.26
  -9  11   1   26.65    4.78
  -9 -11  -1    9.66    4.30
   9  11  -1   29.55    4.84
   9 -11   1   12.52    3.48
  -9  11   1   11.79    3.59
   9 -12  -1   43.16    5.68
  -9  12  -1   42.18    7.71
  -9  12  -1   46.45    6.16
  -9 -12   1   33.00    5.38
   9  12   1   38.36    5.83
  -9  12  -1   39.70    5.98
  -9  12  -1   47.60    5.01
  -9 -12   1   39.87    7.51
   9 -12  -1   45.14    6.94
  -9  12   1   51.32    6.77
  -9  12   1   44.87    6.02
   9 -12   1   34.26    5.17
   9  12  -1   41.13    6.12
  -9  12   1   35.57    6.63
  -9 -12  -1   38.15    6.83
   9 -12   1   41.42    5.74
  -9  12   1   41.92    4.92
   9 -12   1   41.56    7.05
  -9  13  -1   -2.51    1.96
  -9  13  -1   -0.35    2.82
   9 -13  -1   -4.79    2.75
  -9  13  -1    0.75    2.82
  -9 -13   1    4.12    4.07
   9 -13  -1   -2.37    2.53
  -9  13  -1   -4.64    3.22
   9  13   1   -1.36    2.99
  -9  13   1    2.46    2.98
  -9  13   1    5.71    4.07
  -9 -13  -1    4.15    4.18
   9  13  -1   -2.11    2.93
   9 -13   1    2.59    2.92
   9 -13   1   -1.70    2.57
  -9  13   1    3.59    3.29
  -9  13   1   -1.21    2.20
   9 -13   1   -1.02    2.85
  -9 -14   1   14.75    5.92
   9 -14  -1    1.07    3.36
   9  14   1    2.93    3.62
  -9  14  -1    9.58    5.12
  -9  14  -1    6.94    3.95
  -9  14  -1   15.04    3.53
  -9  14  -1    3.00    3.68
   9 -14  -1   -3.40    2.96
  -9  14   1   11.45    3.87
  -9 -14  -1    7.09    4.40
  -9  14   1   12.26    3.49
  -9  14   1   19.15    6.13
   9 -14   1    4.68    3.10
   9  14  -1    5.76    4.01
  -9  14   1    4.21    3.55
   9 -14   1    3.85    4.35
   9 -15  -1   10.72    5.19
   9 -15  -1    9.18    3.86
  -9  15  -1   11.25    4.82
  -9  15  -1    6.85    4.83
  -9  15  -1    8.35    4.37
  -9  15  -1    3.29    3.09
  -9 -15   1   16.30    5.80
   9  15   1    4.03    3.62
  -9  15   1    5.77    3.55
   9 -15   1   14.39    5.61
   9 -15   1   14.20    4.32
  -9  15   1   13.91    4.74
  -9 -15  -1    6.42    5.14
  -9  15   1    9.50    3.67
   9  15  -1   14.81    4.78
  -9  15   1    8.01    4.92
   9 -16  -1   -4.46    3.09
  -9 -16   1    3.17    4.71
  -9  16  -1    6.17    4.30
   9  16   1   -0.66    2.77
  -9  16  -1   -2.56    4.06
   9  16   1   -3.21    3.09
   9 -16  -1    0.50    3.30
   9  16   1    6.13    5.57
  -9  16  -1   -0.88    2.51
   9  16  -1   10.08    5.68
  -9  16   1    0.16    4.47
  -9  16   1    3.14    3.71
   9 -16   1   -4.21    3.78
  -9 -16  -1    6.72    5.03
   9  16  -1   -0.56    3.24
   9 -16   1   -1.89    3.00
  -9  16   1   -2.65    2.61
  -9  16   1    3.81    3.12
   9 -17  -1    3.36    4.47
   9  17   1    3.59    5.12
  -9  17  -1    0.58    5.22
   9  17   1    0.37    3.58
   9 -17  -1    5.55    3.71
  -9  17  -1   12.00    5.16
  -9 -17   1   22.82    7.04
   9  17   1   11.08    4.73
   9  17  -1   11.79    5.44
  -9  17   1    2.98    4.58
  -9  17   1    3.78    4.00
  -9 -17  -1    8.18    6.46
   9 -17   1    5.40    3.92
   9 -17   1    4.94    5.35
  -9  17   1    7.85    4.50
  -9  17   1    5.69    3.61
   9  17  -1    1.50    5.18
   9  17  -1    3.53    3.90
   9 -18  -1    9.86    6.63
   9 -18  -1    3.16    4.74
  -9  18  -1    7.36    5.96
  -9 -18   1   -0.97    5.34
   9  18   1   -6.02    4.03
   9  18   1    7.03    4.87
  -9  18  -1   -2.25    4.07
   9  18   1    7.13    4.71
  -9  18   1    9.97    6.02
   9  18  -1   -4.80    4.10
   9  18  -1    1.31    3.82
  -9  18   1    5.04    4.82
   9  18  -1    9.91    4.73
   9 -18   1    4.40    4.00
   9 -18   1    2.48    5.03
  -9  19  -1   -3.41    4.79
   9  19   1    5.78    4.97
   9 -19  -1   -2.64    4.95
  -9  19  -1    4.17    4.39
  -9  19   1   -3.92    4.10
   9  19  -1    1.62    4.60
  -9  19   1   12.13    8.32
   9 -19   1    2.16    5.02
  10   0  -1    1.41    1.74
  10   0  -1    0.27    1.69
  10   0   1   -1.07    1.31
  10   0   1    1.46    1.81
  10   0   1   -0.80    1.45
 -10   0   1    1.47    1.28
 -10   0   1    2.02    2.70
 -10   0   1   -0.33    1.49
  10   0   1   -1.54    1.67
 -10   0   1   -0.68    1.74
 -10   0  -1   -0.63    2.45
  10   0  -1    0.53    1.61
  10   0  -1   -1.11    1.27
  10   0  -1    1.88    2.27
 -10   0  -1    2.65    1.66
 -10   0  -1    0.31    1.39
 -10   0  -1    0.21    1.03
 -10   0  -1   -0.68    1.46
  10   0   1   -1.01    1.87
 -10   0   1    2.58    1.95
 -10  -1   1   18.70    1.76
 -10  -1   1   20.71    3.11
 -10   1  -1   17.36    2.50
  10   1   1   17.30    2.80
  10  -1  -1   23.38    3.98
 -10  -1   1   17.66    2.37
  10   1   1   17.48    2.81
  10  -1  -1   24.88    2.84
  10  -1  -1   17.51    2.91
  10   1   1   24.53    2.85
  10   1   1   19.13    2.59
 -10   1  -1   23.08    4.15
 -10  -1   1   24.44    3.52
 -10   1  -1   19.44    2.74
  10   1   1   21.77    2.88
  10  -1  -1   16.31    2.90
 -10  -1   1   19.79    4.02
 -10  -1   1   22.66    2.86
 -10   1  -1   20.80    3.24
  10  -1  -1   19.28    2.32
 -10   1  -1   19.46    2.80
  10   1   1   16.18    3.18
 -10  -1  -1   25.56    4.10
 -10   1   1   20.03    2.89
  10   1  -1   21.73    3.02
  10  -1   1   20.76    3.16
  10   1  -1   16.06    2.57
  10  -1   1   26.83    3.94
  10   1  -1   20.35    3.14
 -10   1   1   12.95    3.36
 -10  -1  -1   18.35    2.67
 -10   1   1   16.72    2.52
  10   1  -1   19.86    2.39
  10  -1   1   20.33    2.70
  10   1  -1   24.62    2.98
  10   1  -1   14.37    3.33
  10  -1   1   17.33    2.86
 -10  -1  -1   24.85    2.90
 -10   1   1   25.67    3.63
 -10   1   1   21.57    2.45
  10  -1   1   16.98    2.31
 -10  -1  -1   21.13    3.15
  10   2   1   49.06    3.75
  10  -2  -1   48.18    5.49
  10  -2  -1   60.42    5.30
 -10   2  -1   47.84    4.09
 -10  -2   1   43.09    5.30
 -10   2  -1   41.77    3.35
  10  -2  -1   42.06    4.36
 -10  -2   1   45.46    4.55
 -10   2  -1   45.07    4.39
  10   2   1   44.22    4.95
  10   2   1   35.96    3.85
  10  -2  -1   47.21    3.60
 -10   2  -1   44.83    5.33
 -10  -2   1   39.71    4.33
 -10  -2   1   40.52    3.73
  10   2   1   46.22    4.58
  10   2   1   49.43    4.08
 -10  -2   1   45.52    2.67
  10   2   1   41.74    4.26
 -10   2   1   52.21    5.00
 -10   2   1   46.49    5.34
  10   2  -1   40.21    4.97
  10   2  -1   47.33    3.94
  10   2  -1   36.47    4.16
 -10   2   1   47.08    3.76
  10   2  -1   46.01    3.57
 -10  -2  -1   35.64    3.42
  10   2  -1   43.37    4.05
 -10   2   1   46.14    3.56
  10  -2   1   40.41    4.24
  10  -2   1   44.77    4.47
  10  -2   1   42.58    3.26
 -10  -2  -1   44.60    4.58
 -10  -2  -1   48.87    5.46
  10   2  -1   44.48    4.39
  10  -2   1   53.61    5.48
 -10   3  -1    1.24    1.47
  10  -3  -1   -0.85    2.27
  10   3   1    5.61    2.35
  10   3   1    2.42    1.77
  10  -3  -1    1.50    2.18
 -10  -3   1    0.04    1.91
 -10  -3   1    1.88    2.12
 -10   3  -1   -2.73    1.49
  10   3   1    4.38    2.00
  10   3   1   -1.48    2.23
 -10   3  -1    2.77    1.83
  10   3   1    1.91    2.20
 -10  -3   1    2.98    2.96
  10  -3  -1    2.32    1.54
 -10  -3   1    2.10    1.47
 -10   3  -1    0.11    2.67
  10   3   1    0.80    0.80
  10   3   1    3.76    1.66
  10  -3  -1    4.11    2.24
 -10  -3  -1   -0.13    0.47
  10   3  -1    1.08    2.57
  10  -3   1   -1.64    1.84
 -10   3   1    0.17    1.98
 -10   3   1    1.46    1.51
 -10  -3  -1    1.93    1.39
 -10   3   1    1.73    2.59
  10  -3   1   -0.94    1.72
 -10  -3  -1    6.19    2.35
  10   3  -1    2.14    1.13
  10   3  -1   -0.46    1.51
  10  -3   1    1.30    1.27
  10  -3   1    2.05    2.41
 -10   3   1   -1.46    1.51
  10   3  -1    3.65    1.74
 -10  -3  -1    0.93    2.54
  10   3  -1   -1.70    1.80
  10   3  -1    2.05    1.94
  10  -4  -1   43.69    3.47
  10   4   1   35.88    3.13
  10  -4  -1   41.10    4.48
 -10   4  -1   36.22    3.17
 -10  -4   1   35.87    4.40
  10   4   1   37.75    4.93
 -10   4  -1   41.57    4.07
 -10   4  -1   43.22    5.53
  10   4   1   36.50    4.25
  10  -4  -1   40.56    4.48
  10   4   1   37.76    4.40
 -10  -4   1   40.56    4.55
 -10   4  -1   42.23    4.43
 -10   4  -1   36.75    4.27
  10   4   1   38.89    2.53
 -10  -4   1   35.70    5.03
 -10  -4   1   34.68    3.19
  10  -4  -1   44.33    4.27
  10   4   1   41.61    4.65
  10   4  -1   36.03    3.37
  10   4  -1   43.38    5.56
 -10   4   1   54.75    6.22
 -10   4   1   40.99    4.47
  10   4  -1   31.83    3.95
  10   4  -1   36.88    4.24
  10  -4   1   37.77    3.10
 -10   4   1   40.33    3.41
  10   4  -1   37.18    3.79
  10   4  -1   42.76    2.87
 -10  -4  -1   40.44    5.13
  10  -4   1   41.05    4.85
 -10  -4  -1   34.04    4.28
 -10  -4  -1   37.19    2.97
  10  -4   1   41.58    4.46
  10  -4   1   36.75    4.26
  10  -4   1   30.30    4.72
  10  -5  -1    2.30    1.59
 -10   5  -1   -0.24    2.88
 -10  -5   1    4.99    2.62
  10   5   1    3.35    2.41
 -10  -5   1    4.17    3.02
 -10  -5   1    1.64    1.27
 -10   5  -1   -1.35    1.99
 -10   5  -1    3.26    1.40
 -10   5  -1    1.31    1.99
  10  -5  -1    2.14    1.98
  10   5   1    2.11    2.14
  10  -5  -1   -1.08    1.85
 -10  -5   1    7.03    2.56
  10   5   1    3.65    2.14
  10  -5  -1   -1.73    1.56
  10   5   1    4.12    1.44
 -10   5   1    2.35    2.32
 -10  -5  -1    1.50    2.32
  10  -5   1    1.26    1.96
  10   5  -1    4.86    1.48
 -10  -5  -1   -0.17    0.52
 -10  -5  -1    3.35    1.26
  10  -5   1    4.77    2.65
  10   5  -1    2.09    2.03
 -10  -5  -1   11.32    3.45
 -10   5   1   -3.32    2.69
  10   5  -1    4.16    2.25
 -10   5   1    4.10    2.21
  10  -5   1    2.15    1.39
 -10   5   1    2.00    1.59
  10   5  -1    6.40    2.85
 -10   6  -1   33.00    4.21
 -10  -6   1   38.21    5.40
 -10  -6   1   34.83    4.26
 -10   6  -1   34.84    5.46
  10  -6  -1   38.92    4.72
  10   6   1   35.00    4.30
  10   6   1   35.03    4.35
 -10  -6   1   31.08    2.63
 -10  -6   1   32.96    4.55
 -10   6  -1   34.23    2.94
  10  -6  -1   36.21    4.54
 -10   6  -1   33.43    4.51
  10   6   1   35.38    5.17
 -10   6   1   42.36    5.01
  10  -6   1   38.89    4.69
  10   6  -1   38.97    4.79
 -10   6   1   31.65    5.29
  10   6  -1   38.01    3.36
 -10  -6  -1   30.21    2.37
  10   6  -1   26.79    3.90
 -10  -6  -1   40.44    5.46
  10   6  -1   33.57    5.57
 -10   6   1   35.00    4.55
  10  -6   1   39.92    4.81
 -10   6   1   35.12    3.49
 -10   7  -1    7.08    2.58
 -10  -7   1    6.73    2.63
  10   7   1    5.99    2.86
 -10  -7   1    5.66    3.43
  10  -7  -1    4.88    2.77
 -10   7  -1    4.04    1.49
  10   7   1    8.76    2.48
 -10  -7   1    5.38    1.28
 -10   7  -1    1.49    2.68
  10  -7  -1    3.95    2.23
 -10   7  -1    3.36    2.34
  10   7   1    3.32    2.22
 -10  -7   1    5.82    2.46
 -10  -7  -1    2.61    2.87
 -10   7   1    7.01    2.62
  10   7  -1    6.17    2.44
 -10  -7  -1    5.98    1.01
  10  -7   1    3.82    2.19
 -10   7   1    4.06    3.27
  10   7  -1    4.50    2.32
  10  -7   1    5.23    2.42
  10   7  -1    5.30    1.80
 -10   7   1    3.75    1.73
 -10   7   1    3.52    2.45
  10   8   1    3.80    2.43
 -10  -8   1    5.67    3.23
  10   8   1    8.08    2.60
 -10  -8   1    3.98    2.27
 -10  -8   1    4.35    1.13
 -10   8  -1    5.08    2.61
 -10   8  -1    3.76    3.19
 -10   8  -1    2.52    1.52
  10  -8  -1    5.90    2.53
 -10   8   1    1.02    2.05
 -10   8   1    5.70    2.66
 -10  -8  -1   -0.04    0.84
  10  -8   1    3.82    2.28
  10   8  -1    5.30    2.57
 -10   8   1    3.79    2.97
 -10   8   1    3.47    2.35
 -10  -8  -1    3.71    2.62
 -10   8   1    8.69    2.20
  10   8  -1    4.49    2.24
  10  -8   1    2.81    2.32
 -10  -9   1    6.57    3.67
 -10   9  -1    1.17    3.07
 -10   9  -1    6.54    2.80
 -10  -9   1    2.87    0.90
  10   9   1    2.36    2.12
 -10  -9   1    0.96    2.29
  10  -9  -1    5.43    2.85
  10   9   1    5.72    3.02
 -10  -9   1    3.68    0.97
 -10   9  -1    3.96    1.67
 -10   9  -1    5.12    2.80
  10   9  -1    2.91    2.21
  10  -9   1    3.86    2.45
 -10  -9  -1    4.73    3.28
  10  -9   1    1.34    2.19
  10   9  -1    3.56    2.42
 -10   9   1    3.92    2.66
 -10   9   1    5.30    1.97
 -10   9   1    3.42    3.45
 -10   9   1    0.87    2.19
 -10   9   1    2.47    2.57
 -10  -9  -1   -0.54    0.85
 -10  10  -1   14.60    2.67
  10 -10  -1   11.61    3.56
 -10 -10   1   20.52    5.25
 -10  10  -1   15.41    3.87
 -10  10  -1   19.64    3.99
  10  10   1   12.78    3.53
 -10 -10   1   13.33    1.17
  10  10   1   15.89    3.77
 -10 -10   1   19.83    4.04
 -10  10  -1   12.25    4.63
 -10  10   1   17.52    3.04
 -10  10   1   15.35    3.89
 -10  10   1   17.31    4.11
  10 -10   1   21.29    4.05
  10  10  -1    6.73    3.10
 -10  10   1   25.42    4.52
 -10 -10  -1   11.08    4.00
 -10  10   1   12.92    4.33
  10  10  -1   13.18    3.27
  10  11   1    1.31    2.67
 -10 -11   1   -1.21    2.29
 -10  11  -1   -0.87    1.59
  10 -11  -1   -3.51    2.56
 -10  11  -1   -0.30    2.34
 -10  11  -1    0.57    2.56
 -10 -11   1    0.98    3.29
 -10  11  -1    0.84    3.81
 -10  11   1   -0.30    2.32
  10 -11   1    3.64    3.38
  10  11  -1   -0.55    2.46
  10 -11   1    3.93    2.78
 -10  11   1   -2.71    2.92
 -10  11   1    6.50    2.91
 -10  11   1    3.75    2.10
 -10 -11  -1    0.69    1.42
 -10 -11  -1    2.06    3.33
  10 -12  -1    2.52    3.00
 -10  12  -1    0.06    2.77
 -10  12  -1   -1.44    1.88
 -10 -12   1   -0.74    3.51
 -10  12  -1    4.80    3.20
  10  12   1    2.89    3.01
 -10  12  -1   -4.60    3.25
  10 -12   1    6.12    3.34
 -10  12   1    1.89    2.24
 -10  12   1   -2.37    2.66
 -10 -12  -1   -5.38    2.97
  10 -12   1    0.75    3.12
 -10  12   1   -0.15    3.85
  10  12  -1   -1.93    2.49
 -10  12   1    3.80    3.45
 -10  13  -1   -2.09    2.97
  10  13   1    4.08    3.75
 -10  13  -1    0.69    4.12
  10 -13  -1    3.58    3.10
 -10  13  -1    8.52    3.91
 -10 -13   1   -2.57    3.72
 -10  13  -1    3.05    2.32
 -10  13   1   -1.84    3.04
  10 -13   1    0.78    3.85
  10  13  -1    6.21    3.54
 -10  13   1    4.64    3.37
  10 -13   1    0.46    3.14
 -10  13   1    6.05    4.30
 -10 -13  -1    0.93    3.87
 -10  13   1    2.82    2.49
 -10  14  -1   -5.24    2.52
 -10 -14   1   -2.84    3.97
  10 -14  -1   -3.60    2.73
  10  14   1   -0.66    2.89
 -10  14  -1    3.37    3.63
 -10  14  -1    0.85    2.28
 -10  14  -1    3.27    4.05
  10 -14   1    4.01    3.78
 -10  14   1    2.44    3.47
 -10  14   1   -0.16    2.52
  10 -14   1   -1.27    2.59
 -10  14   1    5.61    4.60
 -10  14   1    5.27    3.56
  10  14  -1    1.32    3.20
 -10 -14  -1   -0.80    4.10
  10  15   1    3.77    3.65
  10 -15  -1    4.47    3.48
 -10 -15   1   -1.84    4.14
 -10  15  -1    1.37    2.60
 -10  15  -1   -2.31    3.13
 -10  15  -1   -1.70    3.59
  10 -15  -1    0.65    3.50
 -10  15  -1    3.49    4.21
 -10  15   1    4.36    4.41
 -10  15   1    3.67    3.84
  10 -15   1   -1.72    3.02
 -10 -15  -1    6.94    4.87
 -10  15   1    2.38    3.29
  10  15  -1    3.63    3.73
  10 -15   1    1.93    4.15
 -10  15   1    2.10    2.58
 -10  16  -1   -2.04    3.66
  10 -16  -1    4.79    3.59
  10  16   1   -3.68    3.85
 -10  16  -1    0.12    4.23
 -10 -16   1    0.79    4.60
  10  16   1    4.34    3.76
  10 -16  -1   -1.47    3.73
 -10  16   1   -3.28    3.18
  10 -16   1    4.47    3.61
 -10  16   1    3.68    4.56
  10  16  -1    6.78    4.56
  10 -16   1   -0.64    3.66
 -10  16   1    0.36    3.02
 -10  16   1   -1.86    3.40
 -10 -16  -1    5.94    5.05
  10  17   1    4.48    5.02
  10 -17  -1   -4.75    2.87
  10  17   1   -0.93    3.68
  10  17   1    2.23    3.67
  10 -17  -1    0.73    3.95
 -10  17  -1   -4.89    3.27
 -10 -17   1    0.35    5.10
 -10  17  -1   -0.79    4.60
  10  17  -1    2.70    4.94
 -10  17   1    9.53    5.48
  10  17  -1    0.53    3.63
  10 -17   1    7.63    4.85
 -10  17   1    9.48    4.82
  10  17  -1    2.93    3.61
 -10 -17  -1   -4.76    5.44
  10 -17   1   -1.92    3.13
 -10 -18   1    0.37    6.21
 -10  18  -1    1.17    5.00
  10  18   1    1.73    5.17
  10  18   1    8.88    4.84
  10 -18  -1    3.29    3.97
  10  18   1   10.89    5.16
 -10  18  -1    2.20    3.83
 -10  18   1    1.02    4.42
  10  18  -1    4.80    5.54
 -10  18   1    6.44    4.14
  10 -18   1   -5.34    4.19
  10 -18   1   -5.92    3.21
  10  18  -1   -0.39    4.04
  10  18  -1    1.45    4.05
 -10  19  -1    4.05    4.81
 -10  19  -1    4.71   10.28
  10  19   1   -1.25    4.24
 -10  19   1    3.61    4.11
  10  19  -1   -4.12    3.45
  10 -19   1    3.63    5.04
  11   0   1   -2.12    1.57
  11   0  -1   -0.81    1.68
  11   0   1    0.03    1.39
 -11   0  -1   -2.47    2.41
 -11   0   1   -2.12    1.66
 -11   0  -1   -0.25    1.59
  11   0   1   -0.90    1.70
 -11   0  -1    1.11    1.64
 -11   0   1    0.40    1.72
  11   0  -1   -2.11    1.76
  11   0  -1   -3.34    1.29
 -11   0   1    0.21    1.32
 -11   0   1   -2.67    2.59
  11   0   1   -0.80    1.59
 -11   0  -1   -1.27    1.50
 -11   0   1   -2.44    1.85
 -11   0  -1   -1.62    1.59
 -11   0   1   -0.03    1.04
  11   0  -1    0.11    2.19
  11   0  -1   -0.34    1.96
  11   0   1   -1.30    2.16
  11  -1  -1    5.29    2.32
 -11  -1   1    1.71    1.77
  11   1   1    7.58    2.78
  11  -1  -1    3.78    2.34
 -11  -1   1    4.55    3.11
  11  -1  -1    2.62    2.84
  11   1   1    5.04    2.24
 -11   1  -1    2.70    1.83
  11   1   1    4.74    2.15
 -11  -1   1    2.59    1.68
 -11  -1   1    3.97    2.18
 -11   1  -1    1.69    1.80
  11   1   1    6.71    2.23
 -11  -1   1    3.28    1.13
 -11  -1   1    3.32    2.27
  11   1   1    4.07    2.44
 -11   1  -1    3.79    2.29
  11   1   1    3.72    1.93
 -11   1  -1    3.16    2.92
  11  -1  -1    3.39    1.81
 -11  -1  -1    0.51    0.94
  11  -1   1    4.23    2.34
  11   1  -1    3.46    2.13
  11  -1   1    5.06    1.90
  11  -1   1    5.04    2.38
  11  -1   1    4.43    2.61
  11   1  -1    4.00    1.99
  11   1  -1    0.44    1.41
 -11   1   1    1.74    1.57
 -11   1   1    7.00    2.24
 -11  -1  -1    4.67    2.30
 -11  -1  -1    2.37    1.87
 -11   1   1    4.37    2.36
  11   1  -1    6.36    2.28
  11   1  -1    2.15    1.82
 -11  -1  -1    6.36    2.89
  11   1  -1    5.62    2.81
  11  -1   1    3.33    1.62
 -11   1   1    3.84    3.13
 -11  -1  -1    4.97    2.00
  11  -2  -1   94.19    6.40
  11   2   1   96.49    5.78
  11  -2  -1   92.76    6.40
 -11   2  -1   95.67    5.58
 -11  -2   1  111.08    7.75
  11   2   1   98.59    6.18
  11  -2  -1  103.14    7.49
 -11  -2   1  103.67    4.57
 -11   2  -1   98.02    6.40
  11   2   1   88.89    6.09
 -11  -2   1  110.28    6.84
 -11   2  -1   95.93    5.90
  11  -2  -1   95.45    5.59
 -11  -2   1   98.68    6.50
 -11   2  -1   92.12    7.17
  11   2   1   99.99    5.87
 -11  -2   1   96.89    5.62
  11   2   1  101.21    6.09
  11   2   1   91.11    6.91
 -11  -2  -1   97.26    5.61
 -11  -2  -1  105.46    7.61
  11  -2   1  105.48    6.47
  11   2  -1  100.45    6.03
  11  -2   1   97.49    6.38
 -11  -2  -1   96.87    6.31
 -11   2   1   98.82    7.43
  11  -2   1  101.23    7.24
  11   2  -1   87.35    6.43
  11   2  -1  110.58    7.58
 -11   2   1   94.81    5.80
  11   2  -1  100.22    6.06
 -11   2   1   90.86    6.39
  11   2  -1  101.35    5.57
 -11   2   1   95.73    5.54
  11  -2   1   96.07    5.31
 -11   3  -1   -0.07    1.46
  11  -3  -1    0.32    1.43
  11   3   1   -3.08    1.47
 -11  -3   1    0.81    2.17
 -11  -3   1   -0.15    1.38
 -11   3  -1    1.52    2.75
  11  -3  -1   -1.62    1.86
  11   3   1    1.76    2.38
  11  -3  -1   -0.12    1.97
 -11   3  -1   -1.34    1.75
 -11  -3   1   -0.36    2.81
  11   3   1   -0.67    2.09
 -11   3  -1    1.06    1.73
  11   3   1   -0.63    0.70
  11   3   1    0.42    1.60
  11   3   1    0.98    1.66
 -11  -3   1    1.80    2.09
 -11  -3  -1    0.03    0.51
 -11   3   1    2.46    2.82
 -11   3   1   -0.24    2.05
  11  -3   1   -1.11    2.22
  11   3  -1    0.52    2.54
  11   3  -1    0.63    1.01
  11   3  -1    0.00    1.42
 -11   3   1    0.11    1.60
  11  -3   1   -0.23    2.01
  11   3  -1    1.53    1.93
 -11  -3  -1   -1.08    1.33
  11  -3   1    1.84    1.36
 -11  -3  -1    2.55    2.10
  11   3  -1   -1.04    1.54
 -11   3   1    3.70    1.67
 -11  -3  -1    1.28    2.67
  11  -3   1    3.18    2.06
  11   3  -1    1.73    2.25
 -11   4  -1  188.49    8.54
 -11   4  -1  198.37   11.32
  11   4   1  176.99    9.71
 -11  -4   1  189.44    8.71
 -11   4  -1  197.40   10.19
  11  -4  -1  183.42    9.42
 -11  -4   1  197.59   11.40
  11   4   1  198.55    8.70
  11  -4  -1  176.97    8.79
 -11   4  -1  203.23   10.04
 -11  -4   1  185.49    9.95
  11   4   1  187.76    9.85
  11   4   1  190.13   10.59
  11   4   1  185.63    7.71
  11  -4  -1  186.34   10.00
 -11  -4   1  202.31   10.55
  11  -4  -1  189.89   10.05
 -11   4  -1  185.01    9.34
  11   4  -1  177.19    9.92
  11  -4   1  187.93    9.99
  11   4  -1  189.43    8.09
  11   4  -1  197.75   11.04
  11   4  -1  197.52    9.24
  11  -4   1  187.15    8.48
 -11   4   1  173.32    8.74
 -11   4   1  195.91   11.30
 -11  -4  -1  179.80    8.43
 -11  -4  -1  183.62   10.07
 -11  -4  -1  166.92   10.52
  11   4  -1  182.68    9.55
  11   4  -1  192.89    8.85
  11  -4   1  186.88    9.93
 -11   4   1  188.90    9.06
 -11   4   1  193.13   10.09
 -11  -5   1    6.54    2.97
  11   5   1    0.65    1.84
  11  -5  -1    3.83    2.31
  11   5   1    5.72    1.53
 -11  -5   1    2.75    3.14
  11  -5  -1    6.31    2.40
 -11   5  -1    7.80    3.27
 -11  -5   1    1.15    2.13
  11   5   1    5.27    1.33
 -11  -5   1    4.53    1.52
 -11   5  -1    3.76    1.50
  11   5   1    4.57    2.43
 -11   5  -1    4.41    2.06
 -11   5  -1    4.06    2.15
  11   5   1    2.00    2.52
  11  -5  -1    6.55    1.93
 -11   5   1    7.45    2.60
  11   5  -1    0.06    2.63
 -11   5   1    0.48    1.94
 -11  -5  -1    0.19    2.56
  11   5  -1    0.62    1.99
 -11   5   1    3.03    3.02
  11  -5   1    3.78    1.47
 -11   5   1    4.77    1.84
  11   5  -1    2.72    1.30
 -11  -5  -1    3.94    1.37
 -11  -5  -1    1.29    2.28
  11   5  -1    3.57    2.39
  11  -5   1    3.76    2.23
  11  -5   1    8.74    2.60
 -11  -6   1  184.56   10.28
 -11   6  -1  172.18   11.20
 -11   6  -1  185.19   10.93
 -11  -6   1  170.09    7.88
 -11   6  -1  171.99    9.88
  11   6   1  162.03   10.28
 -11  -6   1  185.22   11.26
 -11  -6   1  167.48    9.77
  11   6   1  170.95    9.75
  11  -6  -1  182.91    9.97
  11   6   1  170.42    9.48
  11  -6  -1  172.79    9.87
 -11   6  -1  184.26    8.14
  11  -6   1  182.47   10.00
  11  -6   1  186.43   10.03
 -11  -6  -1  167.93    7.59
  11   6  -1  187.32    8.19
 -11   6   1  176.04    9.78
  11   6  -1  172.97    9.47
 -11  -6  -1  180.51   10.22
 -11   6   1  168.43    9.81
 -11   6   1  172.17   11.08
  11   6  -1  176.38    9.88
 -11  -6  -1  168.75   10.72
 -11   6   1  169.83    8.46
  11   7   1    1.88    1.98
 -11   7  -1   -1.25    2.64
 -11   7  -1    3.88    2.31
 -11  -7   1    1.17    1.04
 -11  -7   1    1.74    2.34
  11  -7  -1    0.70    1.87
  11  -7  -1    1.76    2.20
 -11   7  -1   -3.49    0.99
  11   7   1    2.29    2.33
 -11  -7   1    0.79    1.86
 -11  -7   1    0.62    2.49
  11   7   1    1.25    2.36
  11   7  -1    0.75    1.41
  11   7  -1    1.77    2.25
 -11   7   1    1.03    1.89
 -11   7   1    0.97    1.99
 -11   7   1   -0.88    2.65
  11  -7   1    0.66    2.00
 -11  -7  -1    0.09    0.78
 -11  -7  -1    0.42    0.91
  11   7  -1    0.69    1.92
  11  -7   1   -2.48    1.53
 -11  -7  -1   -1.82    2.42
 -11   7   1    2.19    1.54
 -11  -8   1   -0.48    2.63
 -11  -8   1    4.06    1.17
 -11   8  -1    1.84    2.31
  11   8   1    8.83    2.62
  11  -8  -1    4.23    2.56
 -11  -8   1    7.08    2.92
 -11  -8   1    4.87    2.79
 -11   8  -1   15.43    4.31
 -11   8  -1    6.80    1.82
  11   8   1    2.83    2.52
 -11   8   1    4.33    2.37
  11  -8   1    9.36    3.01
 -11   8   1    6.68    1.99
  11  -8   1    6.78    2.68
  11   8  -1    7.11    2.51
  11   8  -1    5.31    2.53
 -11   8   1    7.01    2.92
 -11   8   1    9.84    3.71
 -11  -8  -1    5.78    0.90
 -11  -8  -1    0.21    2.34
  11   9   1   -2.81    1.91
 -11   9  -1   -0.57    2.29
 -11   9  -1   -2.20    2.72
 -11   9  -1    0.11    1.36
 -11  -9   1   -3.48    1.74
  11  -9  -1    3.92    2.52
 -11  -9   1    0.85    2.62
  11   9   1    1.61    2.18
 -11  -9   1   -0.87    0.81
 -11   9   1    3.32    2.63
  11   9  -1    2.18    2.32
  11   9  -1    0.84    2.22
 -11  -9  -1   -0.74    1.01
 -11   9   1   -0.41    1.61
  11  -9   1    0.61    2.42
  11  -9   1    2.36    2.60
 -11  -9  -1    1.16    2.48
 -11   9   1   -1.52    2.88
 -11   9   1    2.77    2.40
 -11 -10   1   55.43    2.71
 -11 -10   1   59.57    7.91
 -11 -10   1   57.57    2.78
  11  10   1   63.08    6.85
  11 -10  -1   61.62    6.77
  11  10   1   46.06    5.72
 -11  10  -1   50.26    6.43
 -11 -10   1   61.34    6.59
 -11  10  -1   63.56    8.58
 -11  10  -1   61.40    4.58
 -11  10   1   66.61    6.87
  11  10  -1   70.74    7.20
  11  10  -1   64.50    7.13
 -11  10   1   86.24    9.68
 -11  10   1   53.09    5.10
  11 -10   1   61.12    6.85
 -11  10   1   64.84    7.13
 -11 -10  -1   47.85    7.27
 -11 -11   1    1.73    2.57
 -11  11  -1    2.58    2.76
  11  11   1    5.08    2.94
 -11  11  -1    1.97    3.89
 -11  11  -1    2.59    2.82
 -11 -11   1    0.19    3.47
 -11  11  -1    0.91    1.75
  11 -11  -1   -4.84    2.04
 -11 -11  -1    7.44    4.02
  11  11  -1   -1.69    2.61
  11 -11   1   -2.90    2.21
 -11  11   1    2.34    3.97
 -11  11   1    0.78    1.87
 -11  11   1    3.17    2.98
 -11  11   1   -0.46    2.81
 -11  12  -1   44.22    4.67
  11 -12  -1   37.86    5.76
 -11  12  -1   55.39    7.27
 -11  12  -1   35.81    5.84
  11  12   1   39.85    6.37
 -11 -12   1   48.26    7.91
 -11  12  -1   37.63    7.15
 -11  12   1   62.80    7.21
  11 -12   1   41.04    5.98
 -11  12   1   38.01    4.80
 -11 -12  -1   40.41    7.02
 -11  12   1   37.31    5.89
 -11  12   1   52.07    8.31
  11  12  -1   36.15    6.14
 -11  13  -1    1.73    2.28
 -11 -13   1   -1.86    3.69
  11  13   1    6.88    3.58
 -11  13  -1    2.04    3.09
  11 -13  -1    1.34    2.96
 -11  13  -1   -0.28    3.81
 -11  13  -1    9.79    4.22
 -11  13   1    8.52    5.09
 -11 -13  -1    6.94    4.89
 -11  13   1   14.08    4.24
 -11  13   1    6.73    3.74
  11  13  -1    6.97    3.77
 -11  13   1    8.00    3.01
  11 -13   1    1.11    2.97
  11 -14  -1   16.28    4.25
 -11  14  -1   16.97    3.47
  11  14   1    6.90    4.20
 -11  14  -1    4.99    4.36
 -11 -14   1    6.46    5.27
 -11  14  -1   12.92    4.44
 -11  14  -1   14.40    4.79
 -11  14   1   14.41    4.70
  11  14  -1   15.73    4.68
  11 -14   1   11.40    4.38
 -11  14   1   12.94    5.69
 -11  14   1   10.10    4.57
 -11 -14  -1   10.23    5.27
 -11  14   1   16.44    3.77
  11  15   1   10.43    4.45
 -11  15  -1   -5.17    3.81
  11 -15  -1    3.59    3.24
 -11 -15   1   -1.75    4.73
 -11  15  -1    1.67    3.76
 -11  15   1    1.92    2.87
 -11 -15  -1    3.82    4.19
 -11  15   1    3.09    3.64
  11  15  -1    0.12    3.44
 -11  15   1   -1.22    4.04
 -11  15   1    1.88    3.61
  11 -15   1    4.84    3.76
 -11 -16   1   -0.17    4.35
 -11  16  -1    2.04    4.29
  11 -16  -1   -2.69    3.32
  11  16   1    0.56    3.40
 -11  16  -1    8.95    5.50
 -11  16   1    5.74    6.58
 -11  16   1    2.53    3.86
  11 -16   1    3.91    3.67
 -11  16   1    3.45    4.70
 -11 -16  -1    2.35    5.21
  11  16  -1    1.11    4.17
 -11  17  -1   -1.40    4.12
  11  17   1    4.04    5.48
  11 -17  -1    8.20    4.34
 -11 -17   1    7.30    6.44
  11  17   1    7.02    4.66
 -11  17  -1    9.05    5.82
 -11  17   1    4.66    4.19
  11 -17   1    0.20    4.01
 -11  17   1    3.17    4.96
  11  17  -1    6.36    4.47
  11  18   1   23.58    6.00
 -11  18  -1   28.12    6.92
  11  18   1    9.68    6.41
  11 -18  -1   25.62    5.95
  11  18   1   39.01    7.80
 -11  18  -1   12.74    6.09
  11  18  -1   24.71    6.54
  11 -18   1   21.47    6.01
  11  18  -1   15.76    5.79
 -11  18   1   18.36    7.26
 -11  18   1   13.48    5.06
  11  18  -1   25.30    8.45
 -11  19  -1    2.00    4.48
  11  19   1    0.04    4.48
 -11  19   1   -0.73    4.67
  11  19  -1    5.76    5.00
 -12   0   1   -1.81    0.97
 -12   0  -1   -0.19    2.64
 -12   0  -1   -0.87    0.69
  12   0  -1   -3.37    1.49
 -12   0  -1   -0.42    1.58
  12   0   1    0.22    1.78
 -12   0   1    0.92    2.02
 -12   0   1    0.73    2.05
  12   0  -1    1.17    1.62
  12   0  -1    0.64    1.39
  12   0  -1   -1.32    1.85
 -12   0   1    2.77    2.79
 -12   0  -1   -0.56    1.85
 -12   0   1   -0.94    1.25
  12   0   1   -1.93    1.76
  12   0   1   -0.10    1.64
 -12   0  -1    0.80    1.80
  12   0   1    1.74    2.59
  12   0   1    1.79    1.67
  12   0  -1    1.36    2.53
  12   1   1   -1.51    1.70
  12  -1  -1   -0.08    1.90
 -12   1  -1   -1.57    1.59
 -12  -1   1    0.98    0.96
 -12  -1   1    1.98    2.34
  12   1   1    1.10    2.24
 -12  -1   1   -0.69    2.03
 -12   1  -1    2.19    2.17
  12  -1  -1    0.75    1.41
  12   1   1   -0.75    1.88
  12   1   1    0.49    2.02
 -12  -1   1    1.02    1.60
  12  -1  -1   -0.07    1.34
 -12   1  -1    2.00    2.69
  12   1   1    0.01    1.69
  12   1   1    1.49    1.64
 -12  -1   1   -2.98    2.58
  12  -1  -1   -0.73    1.89
 -12   1  -1    0.86    1.64
 -12  -1  -1    2.34    1.89
 -12  -1  -1    0.26    1.04
  12  -1   1    3.05    2.15
  12   1  -1    3.80    2.03
 -12  -1  -1    2.06    1.80
 -12   1   1    4.04    2.90
 -12  -1  -1    0.59    2.88
  12  -1   1    1.06    1.58
  12   1  -1    0.50    2.16
 -12   1   1   -1.47    1.29
  12  -1   1    0.35    1.64
  12   1  -1   -0.12    1.49
  12   1  -1    0.57    1.88
  12  -1   1    0.80    2.26
 -12  -1  -1   -0.76    1.64
  12   1  -1    1.11    2.49
  12  -1   1    0.64    1.98
 -12   1   1   -1.05    2.06
 -12   1   1   -0.74    1.81
  12   2   1    2.07    1.80
 -12  -2   1    0.48    2.21
  12   2   1    2.25    1.66
 -12   2  -1   -0.79    1.98
  12   2   1    1.18    2.10
 -12  -2   1    1.45    0.98
 -12   2  -1   -1.06    2.60
 -12   2  -1    2.02    1.71
 -12   2  -1    0.91    1.77
 -12  -2   1    4.22    3.20
 -12  -2   1    3.12    1.84
  12  -2  -1   -0.04    2.17
  12   2   1    2.50    2.65
  12  -2  -1   -1.10    2.14
  12  -2  -1    3.17    1.80
  12   2   1   -0.29    1.77
 -12  -2   1    3.63    2.16
 -12   2   1    0.65    1.80
 -12  -2  -1    2.01    1.51
  12   2  -1    1.09    2.10
  12   2  -1    1.56    1.92
  12  -2   1    2.26    1.48
 -12   2   1   -1.42    2.77
  12   2  -1    1.78    1.99
 -12  -2  -1   -0.74    2.54
  12   2  -1   -0.43    1.44
  12  -2   1    5.49    2.39
  12  -2   1    6.00    2.95
 -12  -2  -1    0.21    0.77
 -12  -2  -1    1.66    2.19
  12   2  -1    0.71    2.42
 -12   2   1    0.62    2.11
 -12   2   1    0.61    1.53
  12  -2   1   -0.74    1.81
 -12   3  -1  132.14    8.93
 -12  -3   1  109.14    8.44
 -12   3  -1  129.65    6.50
  12   3   1  119.02    6.67
  12  -3  -1  136.51    7.94
  12  -3  -1  117.92    6.49
 -12   3  -1  137.35    7.20
  12  -3  -1  119.18    7.61
  12   3   1  121.36    7.48
 -12   3  -1  121.84    7.65
 -12  -3   1  113.71    7.63
  12   3   1  118.90    7.30
 -12  -3   1  106.49    6.42
 -12  -3   1  124.77    7.74
  12   3   1  108.66    7.96
 -12  -3  -1  137.37    8.94
 -12   3   1  140.72    8.09
  12   3  -1  133.65    8.58
  12   3  -1  124.15    6.64
  12  -3   1  137.18    7.93
  12  -3   1  125.36    7.69
  12   3  -1  109.72    7.30
  12   3  -1  108.60    6.83
  12  -3   1  126.81    6.26
 -12   3   1  116.94    8.51
 -12   3   1  108.87    6.51
 -12   3   1  124.15    6.69
 -12  -3  -1  119.67    7.67
 -12  -3  -1  117.84    6.46
  12   3  -1  118.01    6.76
 -12  -4   1    1.92    1.52
  12   4   1    2.16    2.02
 -12   4  -1   -0.23    1.77
 -12   4  -1   -1.61    1.69
 -12  -4   1   -0.75    1.79
  12   4   1    1.44    0.83
 -12  -4   1   -0.20    2.09
  12   4   1   -0.33    1.82
  12  -4  -1    1.38    1.94
  12   4   1    0.85    1.42
  12   4   1   -0.83    1.98
 -12   4  -1    1.02    2.55
 -12  -4   1    0.41    2.72
 -12   4  -1   -0.12    1.28
  12  -4  -1    0.65    1.47
  12  -4  -1    1.24    2.09
  12  -4   1   -2.00    1.68
 -12  -4  -1    0.33    1.83
 -12  -4  -1    0.03    0.64
 -12   4   1   -0.43    1.37
 -12   4   1    1.49    2.79
 -12  -4  -1   -1.76    1.16
  12  -4   1   -1.22    1.53
  12  -4   1   -1.22    1.05
 -12   4   1    1.28    1.60
  12   4  -1    0.20    2.02
  12   4  -1   -1.28    1.52
  12   4  -1   -0.02    1.87
 -12   4   1   -1.88    1.76
 -12  -4  -1    0.36    2.47
  12   4  -1    0.20    1.02
  12  -5  -1   33.68    4.46
 -12   5  -1   27.87    4.17
  12   5   1   38.02    4.54
  12   5   1   46.03    4.93
 -12  -5   1   35.70    4.57
 -12  -5   1   30.25    4.40
  12  -5  -1   36.18    4.83
  12   5   1   35.82    5.22
 -12  -5   1   32.00    3.15
  12   5   1   34.47    3.17
 -12  -5   1   33.94    5.44
 -12   5  -1   36.84    3.33
 -12   5  -1   33.48    5.18
  12   5   1   31.83    2.46
  12  -5  -1   34.15    3.60
 -12   5  -1   35.89    4.02
 -12  -5  -1   32.80    4.77
  12   5  -1   32.56    2.67
 -12  -5  -1   30.67    4.90
  12  -5   1   36.17    3.33
 -12   5   1   34.33    4.53
  12   5  -1   29.34    4.20
  12   5  -1   31.77    3.99
 -12   5   1   34.08    4.76
  12  -5   1   39.97    4.69
 -12  -5  -1   28.63    2.86
 -12   5   1   34.69    3.56
  12  -5   1   38.57    4.77
 -12   5   1   31.50    5.29
  12  -6  -1    0.99    1.32
 -12  -6   1    1.75    2.28
 -12   6  -1    0.55    2.19
  12   6   1   -0.07    1.05
  12  -6  -1   -1.33    1.60
 -12   6  -1   -0.31    1.25
 -12  -6   1    1.30    1.27
 -12   6  -1    3.56    3.13
 -12  -6   1   -0.54    1.94
 -12  -6   1    2.38    2.72
  12   6   1    1.12    1.81
  12   6   1   -1.80    1.96
  12   6   1    0.44    2.35
  12  -6  -1    0.04    2.07
  12   6  -1    0.51    1.77
 -12  -6  -1    0.25    1.06
  12  -6   1    0.01    1.97
 -12   6   1    2.99    3.20
  12   6  -1   -0.46    1.07
 -12   6   1   -1.48    1.30
 -12   6   1   -0.50    1.92
 -12  -6  -1   -0.51    0.70
  12   6  -1   -2.41    1.86
  12  -6   1   -0.94    1.81
 -12  -6  -1   -2.95    2.04
 -12  -6  -1   -1.34    2.00
 -12   6   1   -0.09    1.53
 -12   7  -1    3.46    2.37
 -12   7  -1    2.26    3.06
  12   7   1   -1.21    1.82
 -12   7  -1    2.73    1.52
  12  -7  -1    3.50    2.45
  12  -7  -1    4.48    2.72
 -12  -7   1    2.31    2.12
 -12  -7   1    2.32    1.22
  12   7   1    0.11    2.00
 -12  -7   1    2.21    3.03
 -12  -7   1   -1.34    2.11
  12  -7   1    7.15    2.64
 -12  -7  -1    1.66    2.75
  12   7  -1    4.17    1.63
 -12   7   1    1.49    1.59
  12  -7   1    0.93    2.18
 -12   7   1    6.18    2.54
 -12  -7  -1    2.10    1.07
 -12   7   1   -1.06    2.70
 -12   7   1    0.33    2.17
  12   7  -1    5.46    2.55
 -12  -7  -1   -0.24    0.87
  12   7  -1    3.37    2.19
 -12  -8   1   -0.73    2.01
  12  -8  -1   -0.47    2.47
 -12   8  -1   -1.58    2.05
  12   8   1    0.57    1.93
 -12  -8   1   -0.92    2.09
 -12  -8   1   -1.59    0.92
 -12   8  -1    0.46    1.41
 -12  -8   1    1.18    2.67
 -12   8  -1    3.17    3.29
  12   8   1    0.74    2.19
  12  -8   1    1.10    2.37
 -12  -8  -1   -1.31    2.51
  12   8  -1    0.34    2.28
  12   8  -1   -0.74    2.20
 -12  -8  -1   -0.38    0.77
  12  -8   1    2.84    2.18
 -12  -8  -1    0.02    1.02
 -12   8   1   -2.50    2.68
 -12   8   1    1.69    2.32
 -12   8   1   -0.71    1.43
 -12   9  -1   22.42    2.96
 -12  -9   1   22.28    4.17
 -12   9  -1   24.97    4.77
 -12   9  -1   26.08    5.42
  12  -9  -1   24.00    4.45
 -12  -9   1   30.22    5.90
 -12  -9   1   21.44    2.13
  12   9   1   30.36    4.83
  12   9   1   23.32    4.17
 -12   9   1   16.28    4.69
  12  -9   1   22.00    4.35
 -12   9   1   25.81    3.39
 -12  -9  -1   36.00    6.38
  12   9  -1   25.07    4.71
 -12   9   1   26.26    4.72
  12   9  -1   27.09    4.40
 -12 -10   1    2.02    3.52
 -12  10  -1    6.60    3.95
 -12  10  -1    9.24    3.64
  12  10   1    7.07    3.41
 -12 -10   1    3.83    2.65
 -12 -10   1    5.77    0.99
 -12  10  -1    7.08    2.10
  12 -10  -1    9.72    3.51
 -12 -10  -1   -1.48    3.28
  12 -10   1    3.32    2.98
  12  10  -1    2.38    2.56
 -12  10   1    5.61    3.80
 -12  10   1    8.39    3.27
 -12  10   1    1.66    1.95
 -12 -10  -1    0.20    1.25
  12 -11  -1   54.46    6.80
 -12  11  -1   42.30    6.14
 -12  11  -1   55.98    4.77
 -12  11  -1   60.45    8.63
 -12 -11   1   62.13    8.84
  12  11   1   51.56    6.64
 -12  11   1   50.47    6.36
 -12  11   1   62.33    7.55
  12  11  -1   50.79    6.67
 -12 -11  -1   62.29    8.53
 -12  11   1   52.39    5.30
  12 -11   1   57.37    6.85
 -12  11   1   65.36    8.79
  12 -12  -1   42.39    6.47
 -12  12  -1   49.20    6.63
  12  12   1   32.59    5.73
 -12 -12   1   57.23    8.60
 -12  12  -1   36.35    7.26
 -12  12  -1   46.48    4.69
 -12  12   1   50.88    6.87
 -12  12   1   47.00    6.51
 -12  12   1   46.14    5.06
 -12  12   1   38.84    7.30
  12  12  -1   42.77    6.23
 -12 -12  -1   64.08    8.92
  12 -12   1   43.49    6.55
 -12  13  -1   36.02    6.42
  12 -13  -1   38.32    6.10
 -12  13  -1   38.27    4.54
 -12  13  -1   44.12    8.24
  12  13   1   36.09    6.09
 -12 -13   1   38.34    7.66
 -12  13  -1   29.81    5.59
 -12  13   1   45.16    5.18
 -12  13   1   39.79    8.21
  12  13  -1   49.52    7.18
 -12  13   1   31.53    5.76
 -12 -13  -1   48.29    8.69
 -12  13   1   33.26    6.01
  12 -13   1   32.36    5.95
  12 -14  -1   44.13    6.76
 -12  14  -1   37.33    6.32
 -12  14  -1   37.21    6.77
  12  14   1   33.71    6.60
 -12  14  -1   19.11    6.49
 -12 -14   1   45.83    8.74
 -12  14   1   31.58    7.73
 -12  14   1   36.09    5.04
 -12  14   1   28.84    5.83
 -12  14   1   31.24    6.22
  12  14  -1   36.85    6.51
  12 -14   1   47.42    6.91
 -12 -14  -1   39.93    7.78
  12  15   1   10.56    4.43
  12 -15  -1    4.63    3.72
 -12  15  -1   17.88    6.54
 -12 -15   1    9.07    6.05
 -12  15  -1    8.36    3.98
 -12  15   1    6.55    5.41
 -12  15   1    6.60    3.56
 -12 -15  -1    5.92    5.11
 -12  15   1   10.22    4.30
  12  15  -1   10.86    4.61
 -12  15   1    5.20    4.02
  12 -15   1    7.18    3.80
  12 -16  -1   15.22    4.78
  12  16   1    9.09    4.65
 -12 -16   1    9.89    5.98
 -12  16  -1    7.56    4.52
 -12  16  -1   21.84    7.07
 -12 -16  -1   14.95    6.72
 -12  16   1   23.67    7.78
  12  16  -1   11.98    5.15
 -12  16   1   11.35    4.60
  12 -16   1   13.64    5.04
 -12 -17   1    3.96    5.62
  12  17   1    2.98    4.09
 -12  17  -1   -0.16    4.86
 -12  17  -1    9.87    4.96
  12 -17  -1    1.65    3.83
  12  17  -1    6.88    5.02
 -12  17   1   -8.84    4.29
  12 -17   1    2.26    4.20
 -12  17   1    4.18    4.25
  12  18   1   -0.75    3.98
  12 -18  -1    7.00    4.76
  12  18   1    0.85    6.53
  12  18   1    3.20    4.91
 -12  18  -1   -0.46    5.22
 -12  18  -1    7.11    4.94
 -12  18   1    7.23    6.81
  12  18  -1    2.37    7.31
  12  18  -1    8.72    4.74
  12 -18   1    2.81    4.05
 -12  18   1   -3.30    3.65
  13   0  -1   -1.84    1.66
 -13   0   1   -0.22    2.75
 -13   0   1   -1.10    1.23
  13   0  -1   -0.46    1.86
 -13   0  -1   -0.75    1.41
  13   0   1    0.39    1.53
  13   0  -1   -1.27    1.33
  13   0   1   -1.31    1.57
 -13   0   1   -0.10    1.00
 -13   0  -1   -0.71    1.86
 -13   0  -1   -1.90    2.30
 -13   0  -1   -1.04    0.66
  13   0   1   -0.33    1.61
  13   0   1   -0.45    2.08
 -13   0   1    3.11    2.38
  13   0   1   -0.91    1.65
 -13   0   1   -0.93    1.88
 -13   0  -1    1.45    1.83
 -13  -1   1    3.41    2.17
 -13   1  -1   -0.88    2.34
 -13  -1   1    3.07    2.96
  13   1   1   -1.09    2.05
 -13   1  -1   -0.80    1.83
 -13  -1   1    1.24    2.11
  13  -1  -1   -0.10    1.97
  13  -1  -1    1.63    2.00
 -13  -1   1    3.08    1.69
  13   1   1    2.67    2.12
  13   1   1    1.41    1.85
  13   1   1   -0.45    1.53
 -13   1  -1    0.78    1.65
  13   1   1   -1.77    1.78
 -13  -1   1    1.15    0.97
 -13   1  -1    0.16    1.61
 -13  -1  -1    4.57    2.09
 -13   1   1   -3.67    1.79
 -13  -1  -1    1.35    1.81
 -13   1   1    0.42    1.88
  13   1  -1    1.86    1.75
 -13   1   1   -0.20    1.39
  13   1  -1    0.62    1.44
  13   1  -1    2.98    2.13
  13  -1   1   -1.46    2.01
 -13  -1  -1    0.62    2.01
 -13  -1  -1    5.26    3.03
  13  -1   1   -0.13    1.43
 -13   1   1   -0.02    2.54
  13  -1   1    2.91    1.65
  13  -1   1    2.08    1.93
  13  -1   1   -0.07    2.41
  13   1  -1    4.31    2.05
  13  -2  -1   -0.60    2.05
 -13   2  -1    2.80    2.08
 -13  -2   1    0.04    2.52
  13   2   1    3.10    2.17
  13   2   1    3.57    2.58
  13   2   1    1.61    1.80
  13   2   1    0.86    1.82
 -13   2  -1    2.24    2.63
 -13   2  -1    0.28    1.66
  13  -2  -1    1.97    2.19
 -13  -2   1    2.45    2.11
  13  -2  -1    0.97    1.61
 -13   2  -1    0.86    1.64
 -13  -2   1   -2.16    1.81
  13   2  -1    2.13    2.16
  13  -2   1    0.58    1.80
  13  -2   1    2.29    2.05
 -13   2   1    3.58    1.91
 -13  -2  -1   -0.45    1.00
 -13   2   1    4.25    3.00
 -13   2   1    1.08    2.27
 -13  -2  -1    2.91    1.82
 -13   2   1    1.41    1.52
  13   2  -1   -0.17    1.75
 -13  -2  -1    0.90    2.17
  13  -2   1    1.63    1.44
 -13  -2  -1    1.83    2.59
  13   2  -1    6.04    2.23
  13   2  -1   -0.42    1.38
  13   3   1   -0.48    2.15
  13  -3  -1    2.98    2.21
 -13  -3   1    1.06    2.11
 -13  -3   1    0.20    2.11
 -13  -3   1    2.16    1.61
 -13   3  -1    2.08    1.73
 -13  -3   1   -1.47    2.32
  13  -3  -1    1.66    1.48
 -13   3  -1   -0.37    1.46
  13  -3  -1    0.40    1.95
  13   3   1    1.58    1.66
  13   3   1    1.74    1.94
 -13   3  -1   -4.12    2.20
  13   3   1    2.22    1.88
 -13   3  -1    1.49    2.10
 -13  -3  -1    2.43    2.74
  13   3  -1   -0.44    1.60
 -13  -3  -1   -0.26    0.94
 -13  -3  -1    0.23    1.43
 -13   3   1    2.94    1.67
  13  -3   1    2.02    2.08
 -13  -3  -1   -0.11    1.78
 -13   3   1    2.22    1.87
  13  -3   1    0.71    1.32
  13  -3   1    1.75    2.10
 -13   3   1    2.17    2.82
 -13   3   1    2.17    2.14
  13   3  -1   -0.94    1.76
  13   3  -1    0.65    1.53
  13   3  -1    3.45    2.05
  13  -4  -1   -0.58    1.28
 -13   4  -1   -1.02    1.31
  13  -4  -1   -1.84    2.16
  13   4   1    1.06    1.93
 -13  -4   1   -4.62    1.47
 -13  -4   1   -1.36    1.31
  13   4   1    1.05    1.86
  13   4   1   -0.32    2.23
 -13  -4   1    1.12    2.09
  13   4   1   -0.03    1.39
 -13   4  -1    0.27    2.58
  13  -4  -1   -0.30    1.89
  13   4   1   -0.13    0.73
 -13  -4   1    2.59    2.92
 -13   4  -1   -1.54    1.82
 -13   4  -1    0.88    1.61
 -13  -4  -1    1.84    2.00
  13   4  -1    1.74    1.56
  13  -4   1    1.00    1.24
  13   4  -1   -2.90    1.29
 -13  -4  -1    0.25    0.85
  13  -4   1    2.79    2.15
 -13  -4  -1    0.74    2.59
 -13   4   1   -0.62    1.95
 -13  -4  -1   -0.30    1.22
 -13   4   1    5.47    3.23
  13  -4   1    0.57    1.91
  13   4  -1    0.40    0.94
 -13   4   1   -1.40    1.31
  13   4  -1    0.35    1.94
 -13   4   1   -0.56    1.52
 -13  -5   1    5.42    2.54
 -13   5  -1    2.54    3.11
 -13   5  -1    2.35    1.99
  13  -5  -1   -0.61    1.83
  13   5   1    2.17    1.00
 -13   5  -1    2.13    2.16
  13   5   1    7.98    2.52
  13  -5  -1    3.84    1.70
 -13  -5   1    2.59    1.47
 -13  -5   1    2.68    2.32
  13   5   1    3.34    1.59
 -13   5  -1    0.38    1.39
  13   5   1    1.58    2.01
  13  -5  -1   -0.57    2.07
 -13  -5   1    2.06    2.85
  13   5   1    3.56    2.80
  13  -5   1    3.81    2.24
  13   5  -1    1.87    1.93
 -13   5   1    3.56    1.77
 -13   5   1    1.33    1.69
 -13  -5  -1   -0.02    2.17
 -13   5   1    2.49    2.82
 -13  -5  -1   -0.39    0.72
 -13  -5  -1    1.42    1.44
  13   5  -1    3.67    2.26
 -13   5   1    0.52    1.92
 -13   5   1    1.16    1.99
  13  -5   1   -0.53    1.25
  13   5  -1    3.13    1.29
  13  -5   1    2.14    2.21
 -13  -5  -1    2.56    2.79
 -13   6  -1    5.13    3.31
  13   6   1    0.43    1.05
 -13   6  -1   -0.58    2.09
  13  -6  -1    4.83    2.59
  13   6   1    1.04    2.09
 -13  -6   1   -1.01    1.13
 -13  -6   1    0.07    2.07
 -13   6  -1    2.10    1.40
 -13  -6   1   -1.31    2.32
 -13  -6   1   -0.32    2.57
  13  -6  -1    3.36    1.69
  13  -6  -1    0.57    1.96
  13   6   1   -0.21    2.12
 -13   6   1   -2.42    2.24
 -13  -6  -1    0.21    0.81
  13  -6   1    1.27    2.09
  13  -6   1    1.56    1.41
 -13  -6  -1    0.54    1.16
  13   6  -1    2.11    2.32
 -13   6   1    1.29    1.61
  13   6  -1    0.30    1.20
  13  -6   1    2.74    2.38
 -13  -6  -1    3.71    2.52
 -13  -6  -1   -0.98    2.55
  13   6  -1   -2.03    1.59
 -13   6   1    1.88    2.27
 -13  -7   1   21.74    4.25
 -13   7  -1   27.72    5.41
  13   7   1   26.48    4.09
 -13   7  -1   20.68    2.70
  13  -7  -1   14.88    3.77
  13   7   1   22.98    4.16
 -13  -7   1   24.77    2.58
 -13  -7   1   31.27    4.60
 -13   7  -1   19.74    3.96
  13  -7  -1   19.92    4.05
  13   7   1   27.26    2.90
 -13  -7   1   22.86    4.76
  13   7  -1   27.18    4.31
  13  -7   1   26.57    4.30
  13  -7   1   12.07    3.59
  13   7  -1   29.14    4.45
 -13   7   1    8.24    3.81
 -13   7   1   17.33    2.75
 -13   7   1   18.18    3.86
 -13  -7  -1   27.26    2.57
 -13  -7  -1   21.13    4.73
  13   7  -1   30.25    3.07
  13   8   1    0.80    2.06
 -13  -8   1    1.29    1.23
 -13  -8   1    1.01    2.65
  13   8   1   -0.51    2.47
 -13   8  -1   -2.11    2.67
 -13  -8   1    1.69    2.52
 -13   8  -1    0.01    1.40
 -13  -8   1   -2.64    2.00
 -13   8  -1   -0.13    2.21
  13   8   1    0.21    1.36
  13  -8  -1   -1.34    2.22
 -13  -8  -1    5.35    3.40
  13   8  -1   -0.93    2.04
 -13   8   1    0.88    2.32
 -13   8   1   -1.76    2.97
 -13  -8  -1    0.37    1.01
 -13  -8  -1   -0.54    0.95
  13  -8   1   -0.19    2.08
  13   8  -1   -1.38    2.35
 -13   8   1    1.31    1.64
  13  -8   1    1.89    2.55
 -13  -9   1   54.60    6.30
  13  -9  -1   49.96    6.36
 -13  -9   1   52.45    7.59
 -13   9  -1   43.98    5.91
  13   9   1   48.30    6.00
 -13   9  -1   46.93    7.39
 -13   9  -1   41.16    4.06
 -13  -9   1   45.59    3.03
  13   9   1   55.73    6.36
 -13  -9  -1   46.21    2.30
 -13  -9  -1   54.94    7.57
 -13   9   1   43.45    4.55
  13  -9   1   36.46    5.47
  13   9  -1   44.91    6.12
 -13   9   1   36.49    5.48
  13   9  -1   44.24    5.98
 -13   9   1   36.95    7.08
 -13  10  -1    3.41    3.04
 -13 -10   1    1.10    3.35
  13 -10  -1    3.57    3.20
 -13  10  -1    1.15    1.71
 -13 -10   1    1.76    0.99
 -13 -10   1    0.35    2.36
  13  10   1    3.24    2.91
 -13  10  -1   -0.43    3.44
 -13  10   1   -0.87    1.84
 -13  10   1    0.77    2.72
 -13 -10  -1    1.37    3.69
  13 -10   1    1.21    3.08
 -13  10   1    1.75    4.20
  13  10  -1    2.42    2.82
 -13  11  -1   31.10    5.57
 -13  11  -1   23.69    3.52
  13  11   1   31.77    5.48
 -13  11  -1   30.27    6.50
  13 -11  -1   34.07    5.64
 -13 -11   1   34.19    7.06
  13  11  -1   29.86    5.22
 -13 -11  -1   37.98    7.15
  13 -11   1   32.82    5.88
 -13  11   1   35.77    5.80
 -13  11   1   27.62    6.39
 -13  11   1   28.31    3.93
 -13  12  -1    0.59    1.90
  13  12   1   -3.03    2.94
 -13  12  -1    1.82    3.17
 -13  12  -1    5.87    4.60
  13 -12  -1    1.36    3.66
 -13 -12   1    4.85    4.61
 -13  12   1   -2.03    2.87
 -13 -12  -1    5.28    4.20
 -13  12   1    1.80    2.34
 -13  12   1    0.66    3.97
  13  12  -1   -2.77    2.52
  13 -12   1    3.11    3.33
  13 -13  -1    5.52    3.54
 -13  13  -1    6.13    3.92
 -13  13  -1    7.22    2.58
  13  13   1    6.64    3.68
 -13  13  -1    1.97    4.12
 -13 -13   1   11.31    5.46
  13 -13   1    1.68    3.26
 -13  13   1    5.66    3.73
 -13 -13  -1   14.09    5.53
  13  13  -1    1.25    3.72
 -13  13   1    7.78    2.87
 -13  13   1    8.08    4.98
 -13  14  -1   -3.58    3.72
  13 -14  -1   -0.45    3.65
 -13 -14   1    0.98    4.42
  13  14   1   -0.02    3.14
 -13  14   1   -1.30    3.05
 -13 -14  -1    2.55    4.07
  13 -14   1    0.90    3.31
 -13  14   1    0.34    3.38
  13  14  -1   -2.17    3.12
 -13  14   1    6.20    4.91
 -13  14   1    0.50    2.34
  13  15   1    3.57    3.84
 -13 -15   1    1.78    4.77
  13 -15  -1    7.62    4.27
 -13  15  -1   -3.53    4.85
 -13 -15  -1    2.78    4.85
 -13  15   1    3.35    4.44
  13 -15   1   -0.53    3.33
 -13  15   1    5.50    4.00
  13  15  -1   -1.70    3.22
 -13  16  -1   -1.62    4.50
  13 -16  -1   -3.40    3.33
 -13 -16   1   -2.41    4.62
  13  16   1   -0.88    3.85
 -13  16   1   10.10    4.59
  13 -16   1    2.21    4.18
  13  16  -1   -0.21    3.53
 -13  16   1    7.12    5.87
 -13  17  -1    4.98    5.57
  13  17   1    6.43    4.89
  13 -17  -1    1.66    4.02
 -13 -17   1   -5.85    9.01
 -13  17   1    7.30    4.96
  13 -17   1   -2.35    3.35
 -13  17   1    2.42    3.81
  13  17  -1    0.49    4.17
  13 -18  -1    2.36    4.43
 -13  18  -1   -5.34    4.72
 -13  18   1    0.21    3.58
  13 -18   1    3.72    4.55
 -13  18   1   -3.02    4.81
 -14   0   1   -0.55    1.94
 -14   0   1    1.89    1.47
  14   0  -1    3.32    2.31
  14   0   1    2.98    2.18
 -14   0  -1   -0.30    1.52
 -14   0  -1    0.37    1.80
 -14   0  -1   -1.53    1.40
  14   0   1   -0.45    1.66
 -14   0   1    1.48    1.04
 -14   0  -1    2.17    2.95
 -14   0  -1    0.86    0.66
 -14   0   1    4.82    2.87
  14   0  -1    0.08    1.83
  14   0  -1    1.79    1.57
 -14   0   1    3.06    1.93
 -14  -1   1    1.49    2.66
  14   1   1    1.48    1.83
 -14  -1   1   -0.48    2.10
  14   1   1   -2.22    1.81
 -14  -1   1    0.39    1.40
 -14   1  -1   -1.21    1.99
 -14   1  -1    0.78    1.81
 -14   1  -1   -1.58    1.41
 -14   1  -1   -1.80    2.54
  14  -1  -1    0.57    1.97
 -14  -1   1   -0.26    1.75
  14   1   1   -0.47    2.64
  14   1   1    2.29    1.90
 -14  -1   1   -0.12    0.84
  14  -1  -1   -0.82    1.79
 -14  -1  -1    2.27    1.95
  14   1  -1    1.30    1.75
 -14   1   1   -0.22    1.85
 -14  -1  -1   -2.69    2.22
 -14   1   1    0.00    1.89
  14   1  -1    2.25    2.12
  14  -1   1    0.92    2.00
  14  -1   1    2.38    1.70
 -14   1   1   -0.07    2.52
  14   1  -1    0.64    2.02
 -14  -1  -1   -1.93    1.51
 -14   1   1    2.77    1.52
  14   1  -1   -0.41    1.28
  14  -1   1    0.46    1.90
 -14  -1  -1   -1.06    1.78
 -14  -2   1    5.18    3.02
 -14   2  -1    0.71    1.72
  14   2   1    3.52    2.62
  14  -2  -1    4.71    2.49
 -14  -2   1    1.02    1.97
  14   2   1    2.56    1.99
 -14  -2   1    3.38    2.45
 -14   2  -1    0.14    1.72
 -14   2  -1    3.67    2.31
  14  -2  -1    7.50    2.84
  14   2   1    3.34    2.00
 -14   2  -1    0.90    2.59
  14   2   1    0.12    2.04
 -14   2   1    1.53    1.82
  14  -2   1    4.64    2.20
  14   2  -1    4.17    1.84
  14   2  -1    3.87    1.94
 -14  -2  -1    0.06    1.74
  14   2  -1    4.36    2.28
 -14   2   1    2.93    1.62
 -14  -2  -1   -0.01    2.54
  14  -2   1    3.54    2.09
  14  -2   1    0.41    1.47
  14   2  -1    3.52    2.22
 -14   2   1    2.46    2.77
 -14   2   1    4.71    2.70
 -14  -2  -1    0.98    1.44
 -14  -3   1   25.80    4.08
 -14  -3   1   27.23    4.39
 -14   3  -1   25.72    4.00
  14   3   1   41.05    6.50
 -14  -3   1   34.94    5.69
  14   3   1   33.05    4.37
 -14   3  -1   39.87    5.70
  14   3   1   31.93    3.76
 -14   3  -1   28.82    3.67
 -14   3  -1   40.74    3.79
  14   3   1   32.79    4.44
  14  -3  -1   38.19    4.82
  14  -3  -1   30.54    4.30
 -14  -3  -1   35.64    5.27
  14   3  -1   36.78    4.14
 -14   3   1   30.17    5.42
  14   3  -1   31.66    4.44
  14  -3   1   33.25    3.41
 -14   3   1   28.83    3.63
  14  -3   1   29.14    4.18
  14  -3   1   32.41    4.47
 -14   3   1   31.20    4.59
 -14  -3  -1   29.21    4.22
 -14   3   1   36.16    3.78
  14   3  -1   37.62    4.07
 -14  -4   1    4.02    2.97
 -14   4  -1    4.41    2.31
 -14  -4   1    3.62    2.37
 -14  -4   1    4.73    2.67
  14  -4  -1   -0.28    1.79
 -14   4  -1    0.01    1.72
 -14   4  -1   -3.47    2.37
  14   4   1   -0.41    1.97
 -14   4  -1    0.71    1.48
 -14  -4   1    1.50    1.61
  14   4   1    0.36    1.48
  14  -4  -1    1.41    2.26
  14   4   1    0.72    2.06
 -14  -4  -1   -1.93    0.71
  14   4  -1    2.20    2.10
 -14   4   1    0.24    2.05
 -14   4   1   -0.49    2.45
 -14   4   1    2.71    1.80
  14   4  -1    1.45    1.94
  14  -4   1    2.52    1.43
  14  -4   1    0.06    1.75
  14   4  -1   -0.02    1.61
 -14   4   1   -1.80    1.30
  14  -4   1    2.60    2.35
 -14  -4  -1   -2.31    1.33
 -14  -4  -1    2.99    2.91
 -14  -4  -1   -1.90    1.66
 -14  -5   1   33.52    4.74
 -14   5  -1   38.62    5.14
  14   5   1   31.65    4.38
 -14   5  -1   39.91    6.13
  14   5   1   37.80    3.71
  14  -5  -1   40.41    5.18
 -14   5  -1   31.96    3.37
  14   5   1   29.65    2.26
 -14   5  -1   40.08    4.54
  14   5   1   34.72    4.67
 -14  -5   1   42.57    6.01
 -14  -5   1   41.43    5.46
 -14  -5   1   27.92    3.27
  14  -5  -1   49.55    5.71
  14   5  -1   34.23    4.76
 -14  -5  -1   36.28    4.95
 -14  -5  -1   43.29    6.13
 -14  -5  -1   28.80    3.24
  14  -5   1   31.89    3.34
 -14   5   1   35.72    5.73
  14  -5   1   39.09    4.85
 -14   5   1   30.59    3.59
  14  -5   1   28.70    4.49
 -14   5   1   36.12    4.05
  14   5  -1   34.77    2.68
 -14   5   1   36.82    4.84
  14   5  -1   37.45    4.74
 -14  -6   1    6.39    2.83
 -14   6  -1    7.54    2.77
 -14   6  -1    4.76    2.47
  14  -6  -1    3.14    2.40
 -14  -6   1    9.10    3.69
 -14  -6   1    8.43    1.96
 -14  -6   1    2.35    2.37
  14  -6  -1    6.52    3.11
  14   6   1    5.87    1.44
  14   6   1   11.38    3.27
 -14   6  -1    9.36    3.79
 -14   6  -1    6.80    1.95
  14   6   1    5.33    2.49
 -14   6   1    4.16    1.87
 -14   6   1   11.46    2.71
  14   6  -1    6.07    2.76
 -14  -6  -1    5.86    1.70
 -14   6   1    3.61    2.61
  14  -6   1    3.28    2.66
  14  -6   1    6.67    1.95
  14  -6   1   10.29    3.12
 -14   6   1    1.99    3.15
 -14  -6  -1    9.37    3.26
 -14  -6  -1    4.59    3.14
  14   6  -1    5.44    2.75
  14   6  -1    6.73    1.57
 -14  -7   1   14.07    2.21
  14   7   1    9.25    1.86
 -14   7  -1    8.00    3.18
 -14   7  -1   10.63    2.20
 -14   7  -1    7.61    3.91
  14   7   1    6.48    2.71
 -14  -7   1    6.61    3.04
 -14  -7   1   13.80    4.50
  14   7   1    6.29    2.95
  14  -7  -1   13.52    3.94
 -14  -7   1   13.20    3.82
 -14   7   1    7.98    2.22
 -14   7   1    5.95    2.92
  14  -7   1    7.86    2.94
 -14   7   1   18.45    4.83
  14   7  -1   10.25    3.21
 -14  -7  -1    5.07    3.49
  14   7  -1   12.41    2.21
 -14  -7  -1    7.93    1.80
  14  -7   1    5.79    3.02
  14   7  -1    9.48    2.87
 -14  -8   1    9.58    4.44
 -14   8  -1   10.01    4.64
 -14  -8   1   16.38    4.23
  14   8   1   10.75    2.15
 -14  -8   1   13.90    3.54
  14   8   1   13.14    3.67
 -14   8  -1   12.71    2.38
 -14   8  -1    8.43    3.28
 -14  -8   1   10.50    1.95
  14  -8  -1   15.19    4.17
  14   8   1   12.93    3.66
 -14   8   1   13.03    4.74
 -14  -8  -1    9.37    4.02
  14   8  -1   13.30    3.65
  14  -8   1    7.74    3.29
 -14   8   1   13.57    2.80
  14  -8   1   15.74    4.14
 -14  -8  -1   11.87    1.76
  14   8  -1   15.29    3.88
 -14   8   1   17.60    3.91
 -14   9  -1    6.40    4.02
 -14  -9   1   -3.24    2.87
 -14  -9   1   -3.33    2.28
  14   9   1   -0.10    2.56
 -14   9  -1    2.98    2.89
  14  -9  -1   -6.36    2.17
 -14   9  -1    1.23    1.63
 -14   9   1    3.02    2.04
 -14  -9  -1    0.22    1.60
 -14  -9  -1    1.61    3.42
  14   9  -1    1.83    3.04
 -14   9   1   -0.70    2.59
 -14   9   1   -1.27    3.29
  14  -9   1   -2.31    2.53
 -14  10  -1    9.07    4.53
 -14  10  -1   13.38    4.26
  14  10   1   10.21    3.69
 -14 -10   1    8.95    4.66
  14 -10  -1    4.43    3.96
 -14  10  -1   10.82    2.52
 -14  10   1    8.58    4.63
  14 -10   1   19.89    4.85
 -14  10   1    8.24    3.50
  14  10  -1   10.77    3.53
 -14 -10  -1    3.40    3.75
 -14  10   1    8.30    2.66
 -14  11  -1   -1.79    1.83
 -14 -11   1    0.95    3.87
 -14  11  -1    3.01    4.54
 -14  11  -1    4.44    3.33
  14 -11  -1    1.26    3.84
  14  11   1    0.81    3.16
 -14 -11  -1    3.84    4.42
 -14  11   1   -1.17    1.96
  14 -11   1   -4.12    2.73
 -14  11   1    2.18    3.20
  14  11  -1    0.79    3.30
 -14  11   1   -3.59    3.61
  14  12   1   15.85    4.91
 -14 -12   1   24.65    6.33
 -14  12  -1   20.05    6.50
 -14  12  -1   13.03    2.87
  14 -12  -1   14.29    4.66
 -14  12  -1   15.16    4.69
  14 -12   1   18.02    4.90
  14  12  -1   21.20    5.00
 -14  12   1   13.28    4.45
 -14  12   1   14.25    5.74
 -14 -12  -1   13.70    5.39
 -14  12   1   11.49    3.08
 -14  13  -1    9.92    4.99
  14  13   1   -1.81    3.58
 -14 -13   1    2.11    4.24
  14 -13  -1    1.38    3.11
 -14  13   1   -0.53    4.44
 -14 -13  -1   -0.05    3.91
  14  13  -1   -2.55    2.80
  14 -13   1    2.89    3.90
 -14  13   1   -1.17    2.11
 -14  13   1    3.99    3.61
  14  14   1   25.94    5.81
  14 -14  -1    7.70    4.61
 -14  14  -1   12.70    5.68
 -14 -14   1   22.86    7.24
 -14 -14  -1   35.82    8.04
 -14  14   1   17.74    6.11
  14  14  -1   27.77    5.91
  14 -14   1   22.71    5.56
  14 -15  -1    3.94    4.11
 -14 -15   1   -0.09    4.93
 -14  15  -1    6.71    4.83
  14  15   1    0.61    3.80
 -14 -15  -1   -4.49    4.08
 -14  15   1    4.73    5.33
  14 -15   1   -3.85    3.51
  14  15  -1   -4.16    3.22
 -14  16  -1   14.70    7.06
  14  16   1   26.48    6.41
 -14 -16   1   28.52    8.42
  14 -16  -1   14.93    5.20
 -14  16   1   28.41    8.20
  14 -16   1   11.80    5.18
  14  16  -1   15.53    5.75
  14 -17  -1    7.73    4.49
  14  17   1    4.35    4.26
 -14  17  -1   10.59    6.47
  14 -17   1    0.87    3.75
  14  17  -1    0.59    4.35
 -14  17   1   15.04    6.65
 -14  18  -1   -0.98    8.21
  14 -18  -1    7.41    5.25
  14 -18   1   -1.78    4.53
  15   0  -1    3.28    2.13
 -15   0  -1    1.83    2.10
 -15   0  -1    0.75    1.66
 -15   0   1    1.74    1.98
  15   0  -1    0.82    1.37
  15   0   1    2.81    2.15
 -15   0   1   -2.23    1.81
 -15   0   1   -0.11    1.40
 -15   0  -1    0.10    1.88
 -15   0   1    1.40    2.62
 -15   0  -1   -1.22    2.44
 -15   0   1   -1.31    0.87
 -15   0  -1    0.66    0.65
  15   0   1    0.45    1.90
  15   0  -1    0.05    1.91
 -15  -1   1    4.07    3.16
  15   1   1    1.15    2.01
 -15   1  -1    2.96    2.33
  15  -1  -1    0.98    2.03
  15   1   1   -0.26    1.74
 -15  -1   1    1.36    1.53
 -15   1  -1    1.25    1.79
 -15  -1   1    4.55    2.50
  15  -1  -1    3.18    2.49
  15   1   1    0.48    1.93
 -15  -1   1    1.47    2.12
 -15   1  -1   -3.12    1.35
 -15   1  -1    1.29    2.61
 -15  -1   1    0.45    0.88
  15   1  -1    5.24    2.28
  15   1  -1   -0.67    1.89
 -15  -1  -1   -0.13    1.81
 -15   1   1    0.69    1.92
 -15  -1  -1    2.59    1.96
  15  -1   1    2.07    2.06
 -15  -1  -1   -0.83    2.70
  15  -1   1    2.99    2.16
 -15   1   1   -0.20    2.58
  15   1  -1    2.31    1.83
  15   1  -1    0.62    1.83
 -15   1   1    2.44    1.68
 -15   1   1    0.86    2.10
 -15  -1  -1   -0.60    1.78
 -15  -2   1  204.71   12.48
  15   2   1  207.12   10.95
 -15   2  -1  186.15   11.86
  15  -2  -1  189.63   10.92
 -15  -2   1  214.70   11.17
  15   2   1  209.52   10.33
 -15   2  -1  204.57    9.95
 -15   2  -1  189.82   10.89
  15   2   1  187.68   10.38
 -15   2  -1  189.94    9.95
 -15  -2   1  198.24   11.14
  15  -2  -1  199.60   10.93
 -15  -2  -1  194.82   10.79
 -15  -2  -1  193.74   12.18
  15   2  -1  212.18   10.42
  15   2  -1  224.47   10.68
 -15   2   1  194.21    9.59
 -15  -2  -1  197.24   10.84
  15  -2   1  200.18   10.84
  15  -2   1  188.98   10.76
 -15   2   1  182.76   10.81
  15   2  -1  205.11   11.14
 -15   2   1  196.82   12.35
 -15   2   1  204.39   10.24
  15   3   1    0.91    2.21
 -15  -3   1    5.10    3.19
 -15   3  -1   -0.24    1.66
 -15   3  -1   -1.93    2.00
  15  -3  -1   -0.71    1.92
 -15   3  -1    1.22    1.74
 -15  -3   1    1.83    2.23
  15   3   1   -1.46    1.64
 -15  -3   1    1.08    2.25
 -15   3  -1    1.02    2.75
  15   3   1    4.30    2.29
  15  -3  -1   -2.66    2.14
 -15   3   1    1.95    1.66
 -15  -3  -1    1.95    2.71
 -15  -3  -1    0.03    1.18
  15  -3   1    1.38    1.45
 -15   3   1    1.42    2.39
 -15   3   1    2.84    3.10
  15   3  -1   -0.28    1.84
 -15  -3  -1    3.03    2.44
 -15   3   1    3.81    2.00
  15  -3   1   -3.16    1.61
  15   3  -1   -2.53    1.67
  15  -3   1    3.64    2.41
  15   3  -1    2.33    1.93
 -15   4  -1  207.22    9.75
 -15  -4   1  194.78   12.65
  15   4   1  208.35   11.17
 -15  -4   1  200.88   11.39
 -15   4  -1  209.49   10.57
  15  -4  -1  206.18   11.40
 -15   4  -1  205.81   12.70
  15   4   1  181.76   10.71
  15   4   1  195.94    9.92
 -15   4  -1  197.54   11.30
  15  -4  -1  202.61   11.28
 -15  -4   1  199.33   11.20
 -15   4   1  193.90   10.00
 -15   4   1  206.94   12.79
  15  -4   1  194.54   11.19
  15   4  -1  176.20   10.25
  15  -4   1  201.27    9.56
  15   4  -1  186.48   10.90
 -15  -4  -1  213.52   12.71
 -15   4   1  210.30   10.16
  15   4  -1  204.06   10.22
  15  -4   1  221.23   11.59
 -15  -4  -1  191.47   11.06
 -15   4   1  204.23   11.40
  15   5   1   -0.89    2.00
  15   5   1    1.01    1.54
  15   5   1    1.85    0.96
 -15  -5   1    4.10    3.31
 -15   5  -1    1.13    1.63
 -15  -5   1   -0.55    2.10
 -15  -5   1    2.28    2.47
 -15   5  -1    1.04    3.20
  15  -5  -1    3.94    2.55
 -15   5  -1    2.33    2.15
  15  -5  -1    1.40    2.28
  15   5   1    0.52    2.31
 -15   5  -1    3.96    2.74
 -15  -5  -1   -0.66    2.66
 -15  -5  -1    1.50    2.38
 -15  -5  -1    1.65    1.58
 -15   5   1    2.94    2.00
  15   5  -1    3.00    1.19
  15  -5   1    6.87    3.16
 -15  -5  -1   -0.32    1.07
  15  -5   1    1.04    1.43
 -15   5   1    3.99    1.98
 -15   5   1    0.55    3.01
  15   5  -1   -0.20    1.97
  15   5  -1    1.67    2.53
 -15   5   1    1.39    2.31
  15  -5   1    1.32    2.32
  15   6   1   69.73    4.88
 -15  -6   1   88.28    9.27
  15   6   1   71.02    6.14
 -15  -6   1   72.70    4.90
  15  -6  -1   85.55    7.94
 -15   6  -1   79.11    5.04
  15   6   1   67.40    3.94
  15  -6  -1   83.94    7.89
  15   6   1   78.05    7.34
 -15  -6   1   66.71    7.24
 -15   6  -1   80.74    7.65
 -15  -6   1   74.34    7.37
 -15   6  -1   75.17    8.38
 -15   6  -1   80.57    6.24
 -15   6   1   72.25    5.67
  15   6  -1   72.81    4.30
  15   6  -1   67.64    6.93
 -15  -6  -1   70.10    4.80
  15  -6   1   62.65    4.74
  15  -6   1   74.68    7.48
 -15   6   1   59.28    7.82
  15   6  -1   75.65    6.35
 -15  -6  -1   70.13    7.34
 -15   6   1   73.68    5.24
 -15   6   1   80.15    6.74
  15  -6   1   78.86    7.53
 -15  -6  -1   79.14    8.87
 -15   7  -1   -1.90    1.91
  15   7   1    1.38    1.25
  15   7   1   -0.98    2.11
 -15  -7   1    0.48    2.54
 -15  -7   1    2.65    2.58
 -15   7  -1   -0.90    2.75
 -15  -7   1   -0.44    1.31
 -15  -7   1    0.17    3.50
 -15   7  -1    1.24    2.59
  15  -7  -1   -4.14    2.25
 -15   7  -1   -0.11    1.43
  15   7   1    2.79    2.94
 -15  -7  -1   -0.51    2.22
 -15   7   1   -2.87    2.12
 -15   7   1    1.15    1.81
  15  -7   1   -3.15    2.16
 -15  -7  -1   -3.12    2.79
  15  -7   1    5.55    3.03
 -15  -7  -1   -0.02    1.32
 -15  -7  -1   -0.80    1.26
 -15   7   1   -0.38    2.13
  15   7  -1    0.70    2.57
  15   7  -1    1.55    2.63
 -15   7   1   -2.67    2.80
  15   7  -1   -1.43    1.22
 -15  -8   1   -3.74    1.94
 -15  -8   1    3.70    3.03
 -15   8  -1   -3.09    2.92
 -15   8  -1   -1.63    1.48
 -15   8  -1   -0.14    2.60
 -15  -8   1   -2.38    3.16
  15   8   1   -1.41    2.69
  15  -8  -1    1.94    2.97
  15  -8   1   -1.30    2.63
 -15   8   1   -3.53    2.88
  15  -8   1    0.14    3.11
 -15   8   1    0.94    1.85
 -15  -8  -1   -1.21    1.08
 -15   8   1    0.58    2.67
  15   8  -1    0.17    2.40
 -15  -8  -1   -0.56    3.33
  15   9   1    0.08    2.98
 -15   9  -1    4.69    3.95
  15  -9  -1   -0.85    3.04
 -15  -9   1    2.48    3.46
 -15   9  -1    0.29    3.13
 -15   9  -1    3.19    1.86
 -15   9   1    1.43    2.87
  15   9  -1    3.56    3.00
  15  -9   1    1.74    3.42
 -15  -9  -1    3.83    3.48
 -15   9   1    3.29    3.67
 -15   9   1    4.11    2.24
 -15  10  -1   48.83    6.50
  15 -10  -1   39.48    6.32
 -15  10  -1   38.72    4.14
 -15 -10   1   40.99    7.47
 -15  10  -1   41.69    7.36
  15  10   1   40.83    6.34
  15  10  -1   61.26    7.33
 -15 -10  -1   51.11    8.00
 -15  10   1   44.83    4.76
  15 -10   1   49.48    6.92
 -15  10   1   54.24    8.70
 -15  10   1   44.01    6.55
 -15  11  -1   -0.09    4.18
 -15  11  -1   -1.76    1.74
 -15 -11   1    2.99    4.02
  15 -11  -1   -3.27    2.86
 -15  11  -1   -0.46    2.61
  15  11   1   -2.56    2.69
  15 -11   1    2.53    3.50
  15  11  -1   -0.71    2.61
 -15 -11  -1    6.49    4.38
 -15  11   1    0.12    4.02
 -15  11   1    2.04    3.12
 -15  11   1    0.04    2.09
  15  12   1   41.70    6.57
  15 -12  -1   47.86    7.14
 -15  12  -1   38.48    8.25
 -15 -12   1   47.49    8.55
 -15  12   1   39.70    4.91
 -15  12   1   55.39    7.27
 -15 -12  -1   47.03    8.43
  15  12  -1   40.74    6.78
  15 -12   1   55.62    7.66
 -15  12   1   52.49    8.97
 -15 -13   1   -0.78    4.03
  15 -13  -1    6.92    3.97
 -15  13  -1    5.54    4.70
  15  13   1   -0.69    3.11
  15 -13   1    5.15    3.73
 -15 -13  -1    5.26    4.80
 -15  13   1   -0.34    4.21
  15  13  -1    1.45    3.77
 -15  13   1    3.26    4.46
 -15 -14   1   24.38    7.07
 -15  14  -1   18.76    6.77
  15 -14  -1   18.22    5.49
  15  14   1   28.38    6.12
 -15  14   1   17.39    6.72
 -15 -14  -1   14.05    6.31
  15 -14   1   28.69    6.44
  15  14  -1   21.82    5.61
  15  15   1    6.27    4.18
 -15  15  -1   19.17    6.60
 -15 -15   1   12.52    6.67
  15 -15  -1   15.10    5.17
  15 -15   1   16.39    5.65
  15  15  -1    4.97    4.11
 -15  15   1    2.33    5.13
 -15  16  -1    5.11    5.54
  15 -16  -1    5.98    4.53
  15  16   1    2.01    4.51
  15 -16   1    2.81    4.43
 -15  16   1   -1.88    4.71
  15  16  -1    2.49    3.89
 -15  17  -1   14.83    7.08
  15 -17  -1    7.63    4.90
  15  17   1    6.42    5.16
  15 -17   1    6.49    4.71
 -15  17   1    8.90    6.75
  15  17  -1    0.02    3.96
 -16   0   1    1.22    1.06
 -16   0   1    2.90    1.67
 -16   0  -1   -1.82    1.63
  16   0  -1   -1.24    1.98
 -16   0  -1   -0.56    2.12
  16   0  -1    1.52    1.83
  16   0   1    1.80    2.09
 -16   0  -1    0.89    2.72
  16   0  -1   -0.12    1.88
  16   0   1    1.85    2.07
 -16   0   1    1.55    2.24
 -16   0   1   -2.08    1.88
 -16   0   1    0.26    3.04
 -16   0  -1    1.96    1.89
 -16  -1   1    3.16    2.44
 -16   1  -1    7.08    3.34
 -16   1  -1    1.75    2.02
  16   1   1    4.63    2.22
 -16  -1   1    5.73    2.85
  16   1   1    5.06    2.43
 -16   1  -1    3.19    2.19
 -16  -1   1    4.38    1.16
 -16   1  -1   -1.44    1.80
  16  -1  -1    4.81    2.66
  16  -1  -1    1.86    2.74
 -16  -1   1    8.13    3.89
  16   1   1    2.38    2.00
  16   1  -1    3.79    2.36
  16   1  -1    8.64    2.62
  16  -1   1    1.73    2.59
 -16  -1  -1    6.46    2.32
  16   1  -1    3.74    2.31
 -16   1   1    3.87    2.33
 -16  -1  -1    5.16    3.29
 -16   1   1   -1.11    2.61
  16  -1   1    4.39    2.39
 -16  -1  -1    3.03    2.30
 -16   1   1    2.06    2.31
 -16  -1  -1    1.69    2.29
 -16   1   1    2.33    1.85
 -16  -2   1   10.43    4.03
 -16  -2   1    4.94    2.63
  16  -2  -1    6.62    2.95
  16   2   1    2.36    2.36
  16  -2  -1    4.63    2.98
  16   2   1    4.41    2.10
 -16   2  -1   11.37    3.94
 -16  -2   1   13.05    3.36
 -16   2  -1   10.16    2.55
 -16   2  -1    3.73    2.24
  16   2   1    7.14    2.67
 -16   2  -1   14.28    3.34
  16   2  -1    4.85    2.41
  16  -2   1   11.86    3.33
  16   2  -1    9.23    2.72
 -16   2   1    5.59    2.35
  16  -2   1    3.29    2.54
 -16  -2  -1   11.19    3.13
 -16   2   1   10.75    3.26
 -16  -2  -1   10.68    3.90
 -16  -2  -1    5.24    2.53
  16   2  -1    8.17    3.09
 -16   2   1    5.85    3.40
 -16   2   1    5.22    2.11
 -16  -3   1    0.33    2.21
 -16   3  -1    0.79    1.92
  16   3   1    3.35    2.10
  16  -3  -1   -1.27    1.69
 -16  -3   1    0.65    2.09
 -16   3  -1    0.75    2.20
  16   3   1    1.13    2.14
  16  -3  -1   -1.24    2.16
 -16   3  -1   -1.67    2.49
 -16  -3   1    4.67    3.24
  16   3   1    2.77    2.38
 -16   3  -1    3.39    2.02
 -16   3   1    1.90    2.01
  16   3  -1    0.08    2.04
 -16  -3  -1    2.50    2.54
 -16   3   1    1.74    2.36
  16  -3   1    0.65    2.10
 -16  -3  -1   -0.11    1.45
  16  -3   1   -3.66    1.90
 -16  -3  -1   -0.76    2.69
  16   3  -1    0.38    1.94
 -16   3   1    0.67    3.13
 -16   3   1   -0.16    1.61
  16   3  -1   -1.23    2.20
 -16   4  -1   55.78    5.35
 -16   4  -1   44.14    4.39
 -16  -4   1   41.09    5.63
  16   4   1   40.95    4.38
 -16  -4   1   51.84    7.21
  16   4   1   37.79    5.17
  16  -4  -1   41.72    5.64
  16   4   1   44.26    5.45
 -16  -4   1   40.28    5.66
 -16   4  -1   30.75    5.69
  16  -4  -1   45.18    5.83
 -16   4  -1   38.10    5.39
  16   4  -1   37.75    5.30
 -16  -4  -1   36.08    5.05
  16   4  -1   40.12    4.99
 -16  -4  -1   29.79    5.75
  16  -4   1   46.04    5.82
 -16   4   1   39.91    6.61
 -16   4   1   32.90    4.16
 -16   4   1   42.41    4.45
  16   4  -1   45.72    4.82
 -16   4   1   40.09    5.52
  16  -4   1   49.89    5.89
 -16   5  -1   -3.80    1.35
 -16   5  -1    2.56    3.41
 -16   5  -1    5.27    2.72
 -16  -5   1   -0.47    3.00
 -16   5  -1   -0.77    2.52
 -16  -5   1   -1.77    2.18
  16   5   1    2.55    1.91
  16   5   1    1.84    2.33
  16   5   1    3.58    2.63
 -16  -5   1   -1.93    2.22
  16  -5  -1   -2.68    2.35
  16  -5  -1   -3.47    2.05
 -16  -5  -1    2.39    2.64
 -16  -5  -1    3.42    3.02
 -16   5   1    1.93    2.74
 -16   5   1   -1.14    1.87
  16   5  -1    0.81    2.38
  16  -5   1    1.08    2.47
 -16   5   1    0.67    1.97
 -16  -5  -1   -0.05    1.17
 -16   5   1    2.95    3.37
  16   5  -1    3.30    1.97
  16   5  -1   -0.59    2.24
  16  -5   1    3.96    2.60
  16  -5   1    1.86    1.86
 -16   6  -1   17.48    3.62
 -16   6  -1   15.56    2.87
  16   6   1   20.64    2.12
 -16  -6   1   19.84    5.28
 -16  -6   1   21.12    4.44
  16   6   1   28.91    3.42
 -16   6  -1   20.46    4.41
  16  -6  -1   24.50    5.96
 -16   6  -1   19.69    5.09
  16   6   1   27.50    4.55
  16  -6  -1   18.73    4.43
  16   6   1   22.02    4.27
 -16  -6   1   19.14    4.07
 -16   6   1   20.04    3.68
  16   6  -1   25.24    4.28
  16  -6   1   20.97    3.30
 -16   6   1   19.85    4.33
  16  -6   1   17.02    4.28
 -16   6   1   10.38    4.49
 -16  -6  -1   20.06    4.66
  16  -6   1   26.07    4.79
 -16  -6  -1   29.03    5.70
  16   6  -1   23.42    4.44
 -16   6   1   23.54    3.46
  16   6  -1   27.55    2.73
 -16  -6  -1   24.87    3.16
  16  -7  -1   37.79    5.78
 -16  -7   1   25.24    4.93
  16   7   1   29.52    5.30
 -16  -7   1   18.08    5.10
 -16   7  -1   31.04    3.60
 -16   7  -1   28.91    4.90
 -16   7  -1   39.17    6.64
 -16  -7   1   23.79    3.15
 -16  -7   1   27.66    5.22
 -16   7  -1   31.93    4.66
 -16  -7  -1   20.97    4.66
 -16   7   1   28.17    3.73
 -16   7   1   36.57    4.71
 -16  -7  -1   35.13    6.60
 -16   7   1   29.12    5.28
  16  -7   1   32.08    5.46
  16   7  -1   24.20    4.38
 -16   7   1   35.31    6.84
 -16  -7  -1   35.30    4.06
  16  -7   1   33.26    6.47
 -16  -8   1   -1.31    2.46
  16   8   1    2.63    2.85
 -16   8  -1    0.77    1.78
 -16   8  -1    4.07    3.99
 -16   8  -1   -1.84    2.47
  16  -8  -1    1.33    3.11
 -16   8  -1    0.26    2.40
 -16  -8   1    1.80    3.85
 -16  -8  -1   -1.29    3.29
 -16   8   1   10.68    4.77
 -16   8   1    3.37    2.69
 -16   8   1    0.11    1.96
  16  -8   1   -2.63    2.71
  16   8  -1    1.36    2.91
 -16   8   1   -0.28    2.60
 -16   9  -1    3.27    3.34
  16  -9  -1    4.78    3.74
 -16  -9   1    1.84    3.65
 -16   9  -1   -0.73    3.50
 -16   9  -1    3.95    2.12
  16   9   1    7.17    3.51
  16  -9   1   -0.94    3.06
 -16  -9  -1    4.52    3.66
  16   9  -1   -3.26    2.64
 -16   9   1    2.74    4.21
 -16   9   1    5.32    2.33
 -16   9   1    0.19    2.78
 -16  10  -1   -0.48    3.73
  16  10   1    4.02    3.11
 -16 -10   1    9.16    4.81
 -16  10  -1   -4.77    2.35
  16 -10  -1    4.02    3.58
 -16  10  -1    2.60    1.98
 -16  10   1    1.27    3.19
  16 -10   1   -1.30    3.54
 -16  10   1   -2.59    3.68
 -16 -10  -1   12.36    4.80
 -16  10   1    0.94    2.02
  16  10  -1    4.31    3.07
  16  11   1    2.00    3.50
 -16 -11   1    0.34    4.28
 -16  11  -1    5.37    4.34
  16 -11  -1    2.98    3.50
  16  11  -1    4.91    3.42
 -16  11   1   -4.14    3.40
  16 -11   1   -0.48    3.37
 -16  11   1    1.55    3.47
 -16 -11  -1   -5.28    3.41
 -16  11   1   -0.98    2.08
  16  12   1   -1.23    2.86
 -16  12  -1    1.15    4.07
  16 -12  -1   -4.45    3.03
 -16 -12   1    3.58    4.89
 -16  12   1   -1.72    2.37
 -16  12   1    1.72    3.91
  16  12  -1   -3.24    3.28
 -16 -12  -1    4.37    5.01
 -16  12   1    1.03    4.50
  16 -12   1    1.58    3.52
  16 -13  -1    0.46    4.97
 -16  13  -1    1.85    4.93
  16  13   1    5.32    3.53
 -16 -13   1   -1.80    4.63
 -16 -13  -1   -5.30    3.73
  16  13  -1    1.33    3.46
  16 -13   1   -2.14    4.13
 -16  13   1    7.47    5.30
  16  14   1   -1.51    3.75
  16 -14  -1   -2.90    3.54
 -16 -14   1   -4.15    3.81
 -16  14  -1   -3.01    4.66
  16  14  -1    1.41    3.96
 -16  14   1   -1.62    4.72
  16 -14   1   -4.42    3.32
 -16 -15   1    4.36    5.83
  16  15   1   -4.11    3.35
 -16  15  -1    3.40    5.78
  16 -15  -1   -0.72    3.96
  16 -15   1    2.59    3.88
  16  15  -1    2.73    4.27
 -16  15   1   -0.46    5.15
 -16  16  -1   -1.18    5.48
  16  16   1    4.66    4.64
  16 -16  -1    1.53    4.30
 -16  16   1    2.61    5.87
  16  16  -1    2.66    4.30
  16 -16   1   -2.32    3.77
 -16  17  -1   -2.58    5.86
  16 -17  -1    4.11    5.14
  16 -17   1   -5.34    4.09
 -16  17   1   -5.14    6.09
  17   0   1   -1.03    1.90
 -17   0   1   -3.61    1.77
 -17   0   1   -1.21    2.62
  17   0   1    1.07    2.11
  17   0  -1   -2.19    1.97
 -17   0  -1    1.90    2.37
 -17   0   1    0.36    1.70
 -17   0  -1    0.32    3.06
 -17   0  -1   -1.12    1.82
  17   0  -1    2.78    2.20
 -17   0  -1   -3.34    1.64
 -17   0   1   -2.67    2.10
 -17   0   1    0.74    1.06
  17   0  -1   -1.49    2.13
 -17   1  -1    3.01    2.02
 -17   1  -1    4.46    2.64
  17   1   1    8.20    2.85
  17   1   1    4.69    2.31
 -17  -1   1    5.58    1.13
  17  -1  -1    4.07    2.60
 -17  -1   1    5.64    3.01
 -17  -1   1    4.20    3.62
  17   1   1    6.41    2.78
 -17   1  -1    1.48    1.00
  17  -1  -1    3.03    2.63
 -17   1  -1    5.20    3.28
 -17   1  -1    3.97    2.34
 -17  -1   1    1.94    2.18
 -17   1   1    5.20    2.49
 -17  -1  -1    7.78    4.02
  17  -1   1    0.71    2.18
 -17  -1  -1    7.10    2.70
 -17   1   1    6.51    3.53
  17   1  -1    5.78    2.67
  17  -1   1    3.83    2.71
  17   1  -1    2.31    1.99
 -17  -1  -1    3.87    2.68
  17   1  -1    5.96    2.54
 -17   1   1    1.86    1.38
 -17   1   1    4.09    2.12
 -17   1   1   -0.47    2.27
 -17  -1  -1    3.09    2.49
 -17  -2   1   48.60    5.87
  17  -2  -1   54.25    6.22
 -17   2  -1   47.09    4.85
 -17  -2   1   47.52    6.83
 -17   2  -1   45.57    4.96
  17   2   1   51.38    5.45
 -17  -2   1   39.92    5.27
  17  -2  -1   48.82    5.85
  17   2   1   53.39    5.86
 -17   2  -1   47.79    5.78
 -17   2  -1   47.70    6.94
  17   2   1   47.26    5.72
  17  -2   1   50.27    6.01
 -17  -2  -1   54.86    6.09
 -17  -2  -1   53.03    7.15
 -17  -2  -1   54.94    5.88
 -17   2   1   50.69    5.43
 -17   2   1   42.76    5.53
  17  -2   1   48.90    5.78
  17   2  -1   41.14    4.97
 -17   2   1   49.66    7.34
  17   2  -1   40.74    5.13
  17   2  -1   42.47    5.50
 -17   2   1   48.86    4.66
 -17  -3   1   12.99    3.63
 -17   3  -1    9.91    2.72
 -17  -3   1   12.24    4.44
  17  -3  -1   10.31    3.31
  17   3   1   10.55    3.22
 -17   3  -1   11.35    2.93
 -17   3  -1   10.23    3.16
  17   3   1   12.84    3.19
  17  -3  -1   10.59    3.48
 -17  -3   1    8.46    3.23
  17   3   1    7.69    2.65
 -17   3  -1    8.06    3.94
  17   3  -1   14.90    3.74
 -17   3   1   10.95    4.14
  17   3  -1   13.07    3.29
 -17   3   1    1.47    2.95
  17  -3   1    7.33    3.11
 -17  -3  -1   24.20    5.32
 -17  -3  -1   13.81    3.56
 -17   3   1   12.56    3.00
 -17   3   1   12.63    2.85
  17   3  -1   17.62    3.41
 -17  -3  -1   13.83    3.41
  17  -3   1   12.26    3.34
 -17   4  -1   75.64    8.68
 -17  -4   1   63.37    8.07
  17   4   1   61.60    6.58
 -17  -4   1   59.61    6.84
 -17  -4   1   55.22    6.49
  17   4   1   71.86    5.52
 -17   4  -1   72.31    5.89
  17  -4  -1   72.51    7.40
 -17   4  -1   73.00    7.27
  17   4   1   65.68    6.75
  17  -4  -1   65.34    7.01
 -17   4  -1   66.21    5.23
 -17   4   1   66.78    5.53
 -17  -4  -1   71.36    7.14
  17   4  -1   65.67    5.50
 -17  -4  -1   77.51    9.07
 -17   4   1   82.91    9.26
  17   4  -1   62.66    6.86
  17   4  -1   70.17    5.83
  17  -4   1   69.83    7.18
 -17   4   1   68.93    7.41
  17  -4   1   65.42    6.98
 -17   4   1   62.21    5.32
 -17   5  -1   10.46    3.52
 -17  -5   1    5.64    3.22
 -17   5  -1    9.34    4.01
 -17  -5   1    6.43    3.73
  17  -5  -1    4.13    3.11
 -17   5  -1    5.78    2.54
  17  -5  -1   12.86    3.58
  17   5   1   11.58    3.86
 -17   5  -1    5.14    2.19
  17   5   1    7.47    2.29
 -17  -5   1    4.02    3.19
  17   5   1    3.84    2.90
 -17   5   1   18.95    5.11
 -17  -5  -1   12.71    4.26
  17  -5   1    2.36    2.44
  17   5  -1    7.05    2.39
 -17   5   1    8.88    2.61
 -17   5   1    2.97    2.92
 -17  -5  -1    3.50    2.89
  17   5  -1    6.41    2.71
  17  -5   1    1.84    2.97
 -17  -5  -1   -0.48    1.33
 -17   5   1    7.44    2.58
  17   5  -1    7.40    3.69
 -17   6  -1   20.06    5.39
  17   6   1   25.91    4.69
 -17  -6   1   33.77    5.58
 -17   6  -1   31.16    3.74
  17   6   1   23.19    3.38
 -17  -6   1   28.27    6.29
 -17   6  -1   25.37    4.97
 -17   6  -1   32.35    4.55
  17  -6  -1   36.01    5.90
 -17  -6   1   26.65    4.77
 -17   6   1   36.31    5.70
  17  -6   1   30.23    5.45
 -17   6   1   29.69    4.25
 -17  -6  -1   28.01    5.98
 -17   6   1   27.92    5.87
  17   6  -1   33.81    5.04
 -17   6   1   30.70    4.00
 -17  -6  -1   24.85    5.33
 -17  -7   1    2.18    3.97
 -17   7  -1    3.39    2.64
  17  -7  -1    2.66    3.22
 -17   7  -1    2.12    2.82
 -17   7  -1    5.54    2.24
 -17  -7   1    6.02    3.36
 -17   7  -1    7.45    4.20
  17   7   1    6.93    3.28
 -17   7   1    3.86    3.23
 -17   7   1   -1.50    3.80
  17   7  -1    4.74    2.74
 -17   7   1    9.55    3.00
  17  -7   1    3.69    3.38
 -17  -7  -1    9.12    3.88
 -17  -7  -1    3.89    3.71
 -17   7   1    2.65    2.28
 -17   8  -1    0.83    2.63
 -17   8  -1   -0.32    4.10
 -17   8  -1    1.36    1.88
 -17  -8   1    3.13    3.67
 -17   8  -1    6.41    3.44
  17  -8  -1    1.31    3.30
 -17  -8   1    5.58    3.54
  17   8   1   -1.07    2.87
 -17   8   1   -1.35    3.34
  17  -8   1    0.58    3.19
 -17   8   1    0.26    2.06
 -17  -8  -1   -3.18    3.04
  17   8  -1    1.12    2.83
 -17   8   1    5.09    2.81
 -17   8   1   -5.91    2.19
 -17   9  -1   -1.16    2.61
 -17  -9   1   -2.16    2.54
  17   9   1   -0.65    3.02
 -17   9  -1    1.27    3.63
 -17   9  -1    3.01    2.12
 -17  -9   1   -5.39    3.00
  17  -9  -1    3.73    3.63
 -17   9  -1    1.43    3.10
 -17   9   1    3.44    3.34
 -17   9   1    0.69    2.04
 -17   9   1    2.03    4.43
 -17   9   1   -0.52    2.49
  17   9  -1   -0.31    2.89
 -17  -9  -1    2.68    4.00
  17  -9   1   -4.35    2.74
 -17 -10   1   16.11    5.78
 -17  10  -1   11.93    5.24
  17 -10  -1    6.68    3.87
  17  10   1    9.06    3.79
 -17  10   1    8.23    4.02
  17 -10   1    8.80    4.90
 -17  10   1   13.42    3.09
 -17  10   1    7.18    4.87
  17  10  -1    9.38    3.76
 -17 -10  -1    5.50    4.90
  17  11   1    2.16    3.63
 -17 -11   1    3.45    4.60
  17 -11  -1    9.85    4.83
 -17  11  -1    6.13    5.14
  17  11  -1    4.69    3.25
 -17 -11  -1    1.28    3.69
  17 -11   1   -0.16    3.64
 -17  11   1   -1.28    4.18
 -17  11   1    2.04    2.32
  17 -12  -1   18.64    5.82
  17  12   1   21.67    5.57
 -17 -12   1   14.19    6.20
 -17  12  -1   16.13    6.22
  17 -12   1   15.35    5.19
 -17 -12  -1   11.40    5.83
 -17  12   1   18.02    6.49
  17  12  -1   21.64    5.08
  17 -13  -1   -8.20    3.38
 -17 -13   1    6.65    5.63
 -17  13  -1   -4.17    3.90
  17  13   1    3.61    3.97
 -17 -13  -1   -0.48    4.73
 -17  13   1    0.22    4.79
  17 -13   1   -0.10    3.97
  17  13  -1    6.33    4.23
  17  14   1    7.35    4.74
 -17  14  -1    4.41    5.07
 -17 -14   1   12.00    5.70
  17 -14  -1    6.58    4.21
  17  14  -1    4.27    4.42
 -17  14   1    4.64    5.61
  17 -14   1   10.69    5.61
  17  15   1    6.46    4.31
 -17  15  -1    4.18    6.23
  17 -15  -1    1.97    4.84
 -17  15   1    5.69    6.01
  17 -15   1    2.61    4.45
  17  15  -1    9.39    4.97
 -17  16  -1   -2.27    5.09
  17  16   1   -2.32    3.73
  17 -16  -1   -1.15    4.37
  17  16  -1   -0.72    4.13
 -17  16   1   -5.18    4.41
  17 -16   1   -7.56    3.96
  18   0   1   -1.38    2.15
  18   0  -1   -1.21    1.83
 -18   0  -1   -0.78    1.94
 -18   0  -1   -2.31    1.94
 -18   0   1    0.27    1.92
 -18   0   1    0.01    1.09
 -18   0   1   -1.62    1.80
  18   0  -1   -0.43    2.14
 -18   0  -1    0.99    3.21
 -18   0  -1   -3.47    2.20
 -18   0   1   -1.89    2.98
  18   0  -1   -0.18    2.15
 -18   0   1   -0.40    2.38
  18   0   1   -0.90    2.10
  18   1   1    2.07    2.48
 -18  -1   1    6.21    2.77
 -18   1  -1    1.62    2.13
 -18  -1   1    0.82    2.86
 -18  -1   1    8.28    4.32
  18   1   1    4.97    3.02
 -18   1  -1   -1.50    1.91
  18  -1  -1    5.96    3.05
  18   1   1    5.94    2.81
  18  -1  -1    7.49    3.37
 -18   1  -1    2.39    1.02
 -18   1  -1    0.74    3.47
 -18   1  -1    1.78    2.57
 -18  -1   1    2.45    1.04
  18  -1   1    3.85    2.72
 -18   1   1   -1.39    1.72
 -18  -1  -1   -0.73    3.29
 -18   1   1    7.46    2.53
  18   1  -1    3.47    2.50
 -18  -1  -1    5.89    2.98
  18   1  -1    2.96    2.52
 -18   1   1    2.94    3.44
  18   1  -1    1.42    2.20
 -18  -1  -1    1.26    2.23
 -18   1   1    2.32    2.60
 -18  -1  -1    1.46    2.47
 -18   1   1    1.66    1.33
  18  -1   1   -0.88    2.24
 -18  -2   1    2.88    3.80
 -18   2  -1   -1.68    2.80
  18   2   1    4.09    2.57
  18   2   1    2.62    2.68
  18  -2  -1    2.00    2.56
  18  -2  -1    1.32    2.67
 -18   2  -1    3.71    2.85
 -18   2  -1    1.20    2.12
  18   2   1    4.97    2.81
 -18  -2   1    2.86    2.85
 -18  -2   1    0.38    2.40
 -18   2  -1   -0.89    2.09
  18   2  -1    0.91    2.42
 -18   2   1    4.07    2.03
  18  -2   1    1.32    2.79
 -18   2   1    5.89    2.69
  18   2  -1    3.99    2.83
  18   2  -1    2.34    2.33
 -18  -2  -1    7.31    3.70
 -18   2   1   -3.84    2.77
 -18  -2  -1   -0.67    2.15
 -18   2   1    0.91    2.56
  18  -2   1    0.20    2.74
 -18  -2  -1    3.34    2.49
 -18   3  -1   45.12    6.93
  18   3   1   50.98    7.17
 -18   3  -1   45.34    5.27
  18  -3  -1   54.99    6.69
  18   3   1   50.29    5.96
 -18  -3   1   36.29    6.70
 -18  -3   1   40.83    5.67
 -18   3  -1   35.30    5.39
 -18  -3   1   34.97    5.46
 -18   3  -1   43.83    4.90
  18  -3  -1   49.12    6.32
  18   3   1   48.06    5.25
 -18   3   1   47.65    4.88
  18  -3   1   45.70    5.98
 -18   3   1   47.08    7.34
  18   3  -1   41.84    6.33
  18  -3   1   35.25    5.64
 -18  -3  -1   63.71    8.18
  18   3  -1   42.37    5.26
 -18  -3  -1   47.59    5.79
 -18  -3  -1   35.08    5.16
  18   3  -1   35.14    4.75
 -18   3   1   48.03    5.27
 -18   3   1   49.00    6.36
 -18  -4   1    4.44    3.64
 -18   4  -1   -1.87    1.89
  18   4   1    4.11    2.82
  18  -4  -1    0.76    2.63
 -18  -4   1    0.79    2.54
 -18   4  -1    6.18    4.03
 -18   4  -1   -3.44    2.04
  18  -4  -1   -3.68    2.53
 -18   4  -1   -2.63    2.11
 -18  -4   1   -0.69    2.67
  18   4   1   -3.31    1.88
 -18   4   1    2.14    2.21
 -18  -4  -1    0.80    2.68
 -18   4   1    0.85    2.08
 -18   4   1    2.39    3.90
  18   4  -1    0.57    2.21
 -18   4   1   -0.66    2.65
  18  -4   1    0.08    2.78
 -18  -4  -1   -1.35    1.68
 -18  -4  -1    5.22    3.80
  18   4  -1   -2.26    1.85
 -18  -5   1   31.19    6.28
 -18  -5   1   25.29    4.74
  18  -5  -1   30.26    5.62
  18   5   1   36.97    5.44
 -18  -5   1   37.04    5.72
 -18   5  -1   36.67    6.82
 -18   5  -1   42.87    5.14
  18   5   1   36.46    4.44
 -18   5  -1   26.96    3.91
 -18   5  -1   37.63    5.64
 -18   5   1   37.40    5.72
 -18   5   1   39.30    6.98
 -18   5   1   34.70    4.56
 -18   5   1   35.62    4.65
 -18  -5  -1   39.66    5.83
  18  -5   1   25.71    5.15
 -18  -5  -1   44.65    7.25
  18   5  -1   36.51    5.42
  18   5  -1   40.75    4.68
 -18   6  -1    5.25    2.32
 -18   6  -1    5.64    3.25
  18  -6  -1   12.02    4.44
 -18   6  -1    8.29    3.16
 -18  -6   1    6.22    3.26
 -18  -6   1    2.79    3.92
  18   6   1    6.85    2.34
  18   6   1    7.56    3.63
 -18   6  -1    5.08    3.88
 -18   6   1    1.92    2.51
 -18   6   1    7.29    4.67
 -18   6   1    2.89    2.54
  18   6  -1    7.85    3.31
 -18   6   1    4.39    3.22
  18  -6   1   13.32    4.25
 -18  -6  -1   11.41    4.63
 -18  -6  -1    6.93    3.82
 -18   7  -1   -6.37    1.89
 -18   7  -1    2.91    2.06
  18   7   1    3.73    3.09
 -18  -7   1   -2.88    3.08
 -18   7  -1    6.48    4.65
 -18  -7   1    4.63    4.14
 -18   7  -1    3.09    2.60
  18  -7  -1    3.80    3.64
 -18  -7  -1    2.55    3.39
 -18   7   1    1.35    2.49
 -18   7   1    1.14    3.97
  18  -7   1    3.59    3.51
 -18  -7  -1   -3.40    3.28
 -18   7   1    5.96    2.62
 -18   7   1    3.84    3.01
  18   7  -1    2.92    2.98
 -18   8  -1    3.56    2.29
  18   8   1    3.41    3.39
 -18   8  -1    2.88    4.19
  18  -8  -1    8.41    4.46
 -18  -8   1    1.47    4.13
 -18  -8   1    2.04    3.30
 -18   8  -1    5.14    3.08
  18   8  -1    4.12    3.42
  18  -8   1    2.11    3.62
 -18   8   1    6.56    2.72
 -18   8   1    4.97    2.75
 -18   8   1    4.09    3.35
 -18   8   1    0.82    4.30
 -18  -8  -1    1.07    4.09
  18   9   1   14.24    4.45
 -18   9  -1   21.79    6.38
 -18   9  -1   14.56    4.07
 -18  -9   1   10.54    5.13
  18  -9  -1   11.36    4.88
 -18  -9   1    2.03    3.36
 -18   9  -1   14.36    3.71
  18   9  -1   13.36    4.22
 -18   9   1    6.26    2.67
 -18   9   1    6.81    4.64
 -18   9   1   15.56    4.78
 -18   9   1    6.74    3.28
 -18  -9  -1    3.85    4.62
  18  -9   1   14.97    4.73
 -18  10  -1   -4.74    2.19
 -18  10  -1    0.12    4.30
 -18 -10   1    1.07    4.26
  18 -10  -1    5.73    4.04
  18  10   1    1.65    3.31
 -18 -10  -1   -2.45    4.00
 -18  10   1    0.16    2.85
 -18  10   1   -1.54    1.91
 -18  10   1   -2.44    3.99
  18  10  -1    8.63    3.52
  18 -10   1    0.25    3.51
  18 -11  -1   10.73    4.93
[truncated: 4,339,779 more chars]
