# Supplementary material for: Crystal structure of a dicationic PdII dimer containing a 2-[(diisopropylphosphanyl)methyl]quinoline-8-thiolate pincer ligand
Source: Acta Crystallogr E Crystallogr Commun. 2022 Jan 1;78(Pt 1):18–22. doi: 10.1107/S2056989021012561 (PMC8739195; doi:10.1107/S2056989021012561)
Supplement: Supplementary file 2 [file e-78-00018-Isup3.hkl]

data_I                                                                          
_shelx_title ' AC_SbF6_2_a.res in Pbca'                                         
_shelx_refln_list_code          4                                               
_shelx_F_calc_maximum      772.86                                               
_exptl_crystal_F_000      5232.00                                               
_reflns_d_resolution_high  0.7855                                               
                                                                                
loop_                                                                           
 _space_group_symop_operation_xyz                                               
 'x, y, z'                                                                      
 '-x+1/2, -y, z+1/2'                                                            
 '-x, y+1/2, -z+1/2'                                                            
 'x+1/2, -y+1/2, -z'                                                            
 '-x, -y, -z'                                                                   
 'x-1/2, y, -z-1/2'                                                             
 'x, -y-1/2, z-1/2'                                                             
 '-x-1/2, y-1/2, z'                                                             
                                                                                
_cell_length_a    23.5167                                                       
_cell_length_b    16.1492                                                       
_cell_length_c    24.0414                                                       
_cell_angle_alpha  90.000                                                       
_cell_angle_beta   90.000                                                       
_cell_angle_gamma  90.000                                                       
                                                                                
_shelx_F_squared_multiplier     1.000                                           
                                                                                
loop_                                                                           
 _refln_index_h                                                                 
 _refln_index_k                                                                 
 _refln_index_l                                                                 
 _refln_F_squared_calc                                                          
 _refln_F_squared_meas                                                          
 _refln_F_squared_sigma                                                         
 _refln_observed_status                                                         
   6   0   0     597312.25     586764.38      7798.63 o                         
   8   0   0      92473.75      95897.19      1463.95 o                         
  10   0   0     504066.03     463942.97      5781.82 o                         
  12   0   0       7226.93       7702.22       479.10 o                         
  14   0   0     190964.45     191941.20      3093.34 o                         
  16   0   0     161637.17     163447.95      3002.72 o                         
  18   0   0        194.90       1007.78       461.10 o                         
  20   0   0      18301.50      18944.87      1349.01 o                         
  22   0   0      46415.36      49324.67      2240.95 o                         
  24   0   0       9777.42      11688.49      1772.87 o                         
  26   0   0      55603.00      54697.20      3014.86 o                         
  28   0   0         57.47       -964.87      1275.81 o                         
   6   1   0      15843.32      18020.07       365.15 o                         
   8   1   0      62975.93      63512.51       739.01 o                         
  10   1   0      26702.49      26220.04       498.77 o                         
  12   1   0        154.77        291.60       226.01 o                         
  14   1   0      40823.80      42420.36       805.14 o                         
  16   1   0     122614.78     120316.18      1853.95 o                         
  18   1   0     118622.20     117929.21      1787.86 o                         
  20   1   0      28141.31      31261.83      1320.29 o                         
  22   1   0       7687.84       8598.73       845.09 o                         
  24   1   0      50322.97      56796.93      2580.47 o                         
  26   1   0      37450.77      40438.45      2000.29 o                         
  28   1   0       7155.06       8554.32      1235.43 o                         
   2   2   0       9290.24       2714.77       712.34 o                         
   6   2   0       1260.48        979.37       169.66 o                         
   8   2   0     170468.94     172552.02      1709.90 o                         
  10   2   0     258081.98     262151.97      2614.00 o                         
  12   2   0       3439.77       3735.61       362.39 o                         
  14   2   0       6118.88       5925.11       469.30 o                         
  16   2   0      46347.12      45701.89      1169.54 o                         
  18   2   0       2730.76       3373.54       524.97 o                         
  20   2   0       7609.86       7961.14       792.50 o                         
  22   2   0      23349.66      27099.96      1380.28 o                         
  24   2   0       2596.21       1998.30       870.45 o                         
  26   2   0      46938.77      46728.28      1982.41 o                         
  28   2   0        304.70        623.32       939.16 o                         
   2   3   0      23935.42      23224.98       981.33 o                         
   4   3   0      25856.87      21151.51       526.48 o                         
   6   3   0     169782.09     152551.89      1484.55 o                         
   8   3   0      56465.08      54948.00       723.75 o                         
  10   3   0     129688.84     128431.72      1506.36 o                         
  12   3   0      41050.81      41940.30      1043.58 o                         
  14   3   0      24280.80      24484.42       906.35 o                         
  16   3   0     114279.01     109790.34      1849.34 o                         
  18   3   0     106989.56     109912.40      2391.33 o                         
  20   3   0      12560.96      13263.75       938.56 o                         
  22   3   0         36.01        303.30       637.61 o                         
  24   3   0      24871.79      26085.65      1434.19 o                         
  26   3   0      21099.93      19708.73      1675.64 o                         
  28   3   0        968.75       -157.54       981.04 o                         
   0   4   0     108836.27     108353.92      2580.55 o                         
   2   4   0     224230.97     211507.80      1992.72 o                         
   4   4   0      27633.41      24143.77       487.70 o                         
   6   4   0      61303.14      64707.11       828.45 o                         
   8   4   0     162663.23     179526.94      1740.62 o                         
  10   4   0     143540.31     138011.23      1602.70 o                         
  12   4   0      13404.71      13175.53       483.74 o                         
  14   4   0        281.77        906.21       407.63 o                         
  16   4   0      15576.33      17890.99       945.32 o                         
  18   4   0       1825.62       2794.24       600.75 o                         
  20   4   0         10.34         37.98       603.80 o                         
  22   4   0       3991.91       3156.27       735.13 o                         
  24   4   0       9879.14       9114.60       972.87 o                         
  26   4   0      24171.38      22207.76      1722.52 o                         
  28   4   0       5221.36       4514.72      1561.74 o                         
   2   5   0         25.96        201.78       149.48 o                         
   4   5   0       1431.91       1270.68       202.06 o                         
   6   5   0      89052.55      84226.87      1009.76 o                         
   8   5   0     129567.98     124774.72      1667.21 o                         
  10   5   0     167374.39     161731.41      2040.66 o                         
  12   5   0      69539.67      68774.20      1033.06 o                         
  14   5   0       9869.03      10926.10       596.70 o                         
  16   5   0      78673.69      75563.27      1515.34 o                         
  18   5   0      42108.52      41769.02      1430.03 o                         
  20   5   0      12906.66      17657.80      1110.06 o                         
  22   5   0       1950.31       2968.30       744.03 o                         
  24   5   0      33463.73      35968.63      2657.55 o                         
  26   5   0      15569.93      18381.01      1923.63 o                         
  28   5   0        431.95       1926.71      1400.11 o                         
   0   6   0      48629.18      57999.26      1074.63 o                         
   2   6   0     199689.64     200153.44      1890.38 o                         
   4   6   0     107847.78     106292.09      1203.71 o                         
   6   6   0     243907.86     234648.31      2332.89 o                         
   8   6   0     348493.44     354662.00      4080.20 o                         
  10   6   0        392.47        -60.38       287.83 o                         
  12   6   0      23896.12      27986.92       765.29 o                         
  14   6   0       6420.54       8208.10       477.63 o                         
  16   6   0     109480.98     119116.72      1878.30 o                         
  18   6   0      14919.37      18818.38      1139.63 o                         
  20   6   0       5860.86       6991.32       933.59 o                         
  22   6   0      18734.14      18254.62      1313.99 o                         
  24   6   0      20408.48      19697.95      1690.95 o                         
  26   6   0          7.47          4.11      1204.70 o                         
  28   6   0      12219.60      12658.08      2261.18 o                         
   2   7   0      52012.38      48392.20       774.48 o                         
   4   7   0      20909.28      18854.14       728.44 o                         
   6   7   0      43968.27      43087.03       992.76 o                         
   8   7   0      55055.34      54064.88      1024.68 o                         
  10   7   0      53502.07      54027.66      1083.54 o                         
  12   7   0      43464.81      40931.80      1004.09 o                         
  14   7   0       6759.85       7826.10       538.08 o                         
  16   7   0      87964.12      85925.56      1834.41 o                         
  18   7   0      22421.97      23708.39      1280.63 o                         
  20   7   0      11720.12      13692.87      1147.19 o                         
  22   7   0       1325.99       1545.23       933.44 o                         
  24   7   0      19344.36      18071.60      2517.86 o                         
  26   7   0      12166.35      13828.19      3801.82 o                         
  28   7   0       3690.69        113.46      2121.12 o                         
   0   8   0        953.39        555.46       386.30 o                         
   2   8   0     207348.34     205198.70      2259.07 o                         
   4   8   0     195211.55     188511.66      2265.48 o                         
   6   8   0     461483.62     465791.06      5078.12 o                         
   8   8   0     185358.80     184988.12      2517.71 o                         
  10   8   0      58622.41      63144.61      1609.00 o                         
  12   8   0      37691.71      39816.32      1126.80 o                         
  14   8   0      11205.50      12031.80       679.62 o                         
  16   8   0      31239.61      36953.20      1584.87 o                         
  18   8   0       8658.66       8285.77       986.07 o                         
  20   8   0      22448.37      23369.56      1536.89 o                         
  22   8   0      35415.59      37519.79      2328.61 o                         
  24   8   0      16824.48      13834.61      1999.73 o                         
  26   8   0       5582.66       5650.26      2408.56 o                         
   2   9   0        137.09        160.57       255.59 o                         
   4   9   0       9594.42      10179.40       524.36 o                         
   6   9   0       1679.07       1478.89       263.48 o                         
   8   9   0      47785.02      46893.19      1138.47 o                         
  10   9   0      13907.00      14684.92       811.46 o                         
  12   9   0         73.26       -126.23       440.71 o                         
  14   9   0       8282.10       8423.46       893.61 o                         
  16   9   0      82145.22      82415.16      2517.17 o                         
  18   9   0      68327.88      76574.87      2835.27 o                         
  20   9   0       3544.68       3080.82      1086.68 o                         
  22   9   0        542.02       -933.63       933.63 o                         
  24   9   0       7640.55       9176.23      2027.41 o                         
  26   9   0      18546.08      13459.21      2831.33 o                         
   0  10   0       3669.12       3962.90       504.58 o                         
   2  10   0     212582.58     215181.48      2498.29 o                         
   4  10   0     175031.33     173015.27      2533.56 o                         
   6  10   0     150233.94     152072.17      2448.77 o                         
   8  10   0     132185.39     133348.89      2153.41 o                         
  10  10   0       1686.60        982.78       510.24 o                         
  12  10   0       5873.29       4998.62       771.35 o                         
  14  10   0      11975.51       9810.15      1038.84 o                         
  16  10   0       6547.91       8303.28      1269.38 o                         
  18  10   0       3225.68       4896.98      1116.33 o                         
  20  10   0      12015.64      10616.68      1750.52 o                         
  22  10   0       5001.93       2869.03      1222.35 o                         
  24  10   0        116.26      -1629.78      1629.78 o                         
  26  10   0        954.44       -805.59      1738.15 o                         
   2  11   0       2086.22       4264.45       433.72 o                         
   4  11   0      45547.51      41216.16      1066.11 o                         
   6  11   0        475.27        574.52       289.17 o                         
   8  11   0      36057.87      36909.17      1210.74 o                         
  10  11   0       4238.44       4255.38       680.65 o                         
  12  11   0        913.94       1529.26       722.90 o                         
  14  11   0      12327.48      11600.92      1469.16 o                         
  16  11   0      71312.47      68493.38      2454.12 o                         
  18  11   0      69427.96      65963.66      4306.61 o                         
  20  11   0        205.50        302.32      1113.96 o                         
  22  11   0       5715.38       3655.48      1381.86 o                         
  24  11   0       9422.11      14978.54      2639.70 o                         
   0  12   0     252761.41     255758.41      4215.95 o                         
   2  12   0     144631.33     147619.05      2056.95 o                         
   4  12   0       7232.63       7444.21       542.62 o                         
   6  12   0       8713.58       9149.62       733.25 o                         
   8  12   0      29838.71      29775.32      1386.53 o                         
  10  12   0      35311.49      35384.44      1536.81 o                         
  12  12   0        106.04        673.91       703.42 o                         
  14  12   0       3049.96       1516.96       824.35 o                         
  16  12   0        479.67        363.15      1226.01 o                         
  18  12   0        259.54      -1152.25      1152.25 o                         
  20  12   0       1363.56       -765.83      1361.83 o                         
  22  12   0        205.71        554.03      1645.53 o                         
  24  12   0       1614.62       2732.06      2317.46 o                         
   2  13   0      28936.24      30781.08      1245.75 o                         
   4  13   0      16591.36      13740.52       759.75 o                         
   6  13   0       1936.00        345.92       646.71 o                         
   8  13   0      93550.06      93411.59      2369.72 o                         
  10  13   0      16210.17      15047.50      1166.06 o                         
  12  13   0       1208.00       1189.19       819.35 o                         
  14  13   0        121.28       -849.80       849.80 o                         
  16  13   0      21794.32      22098.45      2274.19 o                         
  18  13   0      52719.59      52030.07      3321.28 o                         
  20  13   0       2749.01       3287.25      1589.85 o                         
  22  13   0       4903.63       6634.89      2043.56 o                         
   0  14   0      76540.18      82859.03      2832.94 o                         
   2  14   0        194.03        236.92       508.44 o                         
   4  14   0      35707.84      34891.20      1449.90 o                         
   6  14   0        132.10       -595.63       595.63 o                         
   8  14   0      12765.84      15203.92      1145.82 o                         
  10  14   0      89345.52      85887.77      2415.24 o                         
  12  14   0        110.36        415.96       776.63 o                         
  14  14   0      11932.75      15219.71      2259.92 o                         
  16  14   0       3064.36       2986.46      1376.48 o                         
  18  14   0       1908.05       -543.61      1617.47 o                         
  20  14   0       3680.73       3895.83      1851.04 o                         
   2  15   0         12.09        904.08       668.19 o                         
   4  15   0         93.57       -474.50       654.06 o                         
   6  15   0       6527.64       7168.34       959.01 o                         
   8  15   0      42312.68      45410.96      1847.14 o                         
  10  15   0      26894.36      25674.92      1523.37 o                         
  12  15   0       2301.40       1541.55      1156.46 o                         
  14  15   0        712.25       1356.54      1428.73 o                         
  16  15   0      16887.21      11379.36      2252.15 o                         
  18  15   0      21598.61      20069.82      2717.42 o                         
  20  15   0       2579.84       3407.37      2117.33 o                         
   0  16   0     159217.17     152891.73      4993.21 o                         
   2  16   0       2011.32       -330.78       702.44 o                         
   4  16   0      42165.88      44551.25      2018.17 o                         
   6  16   0       1101.96        463.20       783.59 o                         
   8  16   0       7387.09       8678.75       981.83 o                         
  10  16   0      59920.94      61837.74      2645.60 o                         
  12  16   0       1399.44        233.37      1087.87 o                         
  14  16   0      19396.41      17276.11      2416.48 o                         
  16  16   0        331.56       -756.75      1627.99 o                         
  18  16   0       1399.54       1581.57      2644.07 o                         
   2  17   0       1646.76        882.73       887.94 o                         
   4  17   0        547.56        -47.11       827.21 o                         
   6  17   0      10304.70       8825.75      1087.56 o                         
   8  17   0      13286.50      12981.54      1152.90 o                         
  10  17   0      20203.78      20044.02      1545.40 o                         
  12  17   0       5580.64       3295.59      1453.41 o                         
  14  17   0       2461.85       3022.67      1672.64 o                         
  16  17   0       7435.56       1892.72      2238.88 o                         
   0  18   0     100361.32     100325.94      4466.44 o                         
   2  18   0       4334.56       4489.95      1087.39 o                         
   4  18   0      17785.20      17704.72      1519.05 o                         
   6  18   0          8.10        498.56       989.19 o                         
   8  18   0       1846.97       2141.62      1122.02 o                         
  10  18   0      28442.22      28315.60      1951.72 o                         
  12  18   0       1642.86        206.23      1188.59 o                         
  14  18   0       3550.57       1030.45      2797.82 o                         
   2  19   0      14542.74      15156.84      1521.55 o                         
   4  19   0       1742.66       1422.67      1113.19 o                         
   6  19   0       6211.31       6518.54      1342.16 o                         
   8  19   0        231.06       -340.50      1215.12 o                         
  10  19   0       3159.08       3280.51      1837.75 o                         
   0  20   0      20542.04      25480.18      6163.96 o                         
   2  20   0      11245.21      10148.00      2762.75 o                         
   4  20   0          1.16        372.93      2066.00 o                         
   6  20   0       4513.55       4928.00      2327.21 o                         
   2   1   1        519.16        -23.62        23.62 o                         
   3   1   1        196.05         18.94        38.48 o                         
   5   1   1       9007.08      10689.37       271.92 o                         
   6   1   1      25472.09      29934.03       318.77 o                         
   7   1   1         81.56        249.14        93.15 o                         
   8   1   1       7833.83       8736.25       208.52 o                         
   9   1   1       2151.52       2230.62       154.92 o                         
  10   1   1      10106.08      12621.10       274.44 o                         
  11   1   1       2199.58       2285.12       192.88 o                         
  12   1   1        126.73        299.72       175.67 o                         
  13   1   1        220.04        592.19       195.82 o                         
  14   1   1         34.80         89.59       196.59 o                         
  15   1   1        861.18        706.43       218.31 o                         
  16   1   1       1920.30       2217.73       275.08 o                         
  17   1   1       2772.20       2506.73       251.75 o                         
  18   1   1       1694.18       1586.55       257.94 o                         
  19   1   1       4657.73       4921.73       397.46 o                         
  20   1   1        106.68        108.01       331.48 o                         
  21   1   1        380.77        786.57       429.40 o                         
  22   1   1        230.54        488.06       423.83 o                         
  23   1   1        470.52        797.75       456.16 o                         
  24   1   1       6323.13       7338.29       622.34 o                         
  25   1   1        687.18        819.92       507.81 o                         
  26   1   1         76.95       -166.62       535.45 o                         
  27   1   1        313.58        900.83       596.75 o                         
  28   1   1        672.74       -292.12       765.67 o                         
  29   1   1          8.55        -98.74       820.49 o                         
   0   2   1         42.60        -42.83        42.83 o                         
   2   2   1       1489.17        274.71        78.37 o                         
   3   2   1       2880.05       3126.14       308.58 o                         
   4   2   1        664.34        380.90        81.73 o                         
   5   2   1     199592.62     200660.09      1527.66 o                         
   6   2   1       2296.47       1345.76       110.27 o                         
   7   2   1       5034.40       4513.11       153.37 o                         
   8   2   1          3.42        193.91       102.21 o                         
   9   2   1      30467.33      31644.87       398.43 o                         
  10   2   1      28818.97      28049.45       430.48 o                         
  11   2   1      63508.43      61443.63       652.79 o                         
  12   2   1       1091.05        770.87       187.86 o                         
  13   2   1        574.36        860.25       213.27 o                         
  14   2   1       1846.29       1576.70       245.09 o                         
  15   2   1     120634.88     124643.27      1380.90 o                         
  16   2   1       5233.27       4697.74       392.53 o                         
  17   2   1      28968.79      30084.12       723.75 o                         
  18   2   1        583.63       1207.95       327.60 o                         
  19   2   1      17238.91      18186.18       676.31 o                         
  20   2   1       2238.59       2557.04       418.54 o                         
  21   2   1      31802.69      32012.66      1021.65 o                         
  22   2   1        232.72        265.22       440.06 o                         
  23   2   1        718.44        207.70       525.92 o                         
  24   2   1        124.80       -130.87       519.54 o                         
  25   2   1       7191.69       5434.77       635.57 o                         
  26   2   1       5158.47       6229.39       725.13 o                         
  27   2   1        328.14        303.25       609.78 o                         
  28   2   1         28.41       -139.89       682.84 o                         
  29   2   1        957.04        -77.64       847.11 o                         
   1   3   1      28211.88      23619.13      1979.71 o                         
   3   3   1      20259.52      18811.35      1182.82 o                         
   4   3   1     131727.94     128301.38       958.23 o                         
   5   3   1        643.15        366.85       101.09 o                         
   6   3   1     109418.20     106393.49       793.55 o                         
   7   3   1        688.44        765.34       110.40 o                         
   8   3   1     102525.52      94774.88       745.66 o                         
   9   3   1         85.60        -46.22       130.68 o                         
  10   3   1        567.74        741.54       167.18 o                         
  11   3   1        643.22        198.48       152.87 o                         
  12   3   1      72243.90      76336.45       938.86 o                         
  13   3   1        309.63        587.36       199.72 o                         
  14   3   1      19170.27      20642.58       536.13 o                         
  15   3   1        950.48        459.56       241.28 o                         
  16   3   1        265.83        337.14       266.31 o                         
  17   3   1       7165.73       7369.24       421.02 o                         
  18   3   1      25146.76      27940.01       736.24 o                         
  19   3   1       5260.63       6380.52       498.95 o                         
  20   3   1       1560.52        778.33       427.75 o                         
  21   3   1        288.54       -455.02       455.02 o                         
  22   3   1         29.94        234.60       438.94 o                         
  23   3   1       2110.94       1772.08       511.74 o                         
  24   3   1      16527.31      17021.79       873.03 o                         
  25   3   1       3120.35       3049.53       662.18 o                         
  26   3   1         42.49        302.15       613.94 o                         
  27   3   1       2546.40       2989.31       719.41 o                         
  28   3   1       3674.94       3299.50       859.97 o                         
  29   3   1       1480.74       1440.98      1016.97 o                         
   0   4   1      19396.73      17249.76       730.56 o                         
   1   4   1     238512.78     235936.28      1665.37 o                         
   2   4   1       3692.57       3920.49       146.66 o                         
   3   4   1      12265.41      11814.74       234.77 o                         
   4   4   1       3114.39       4299.09       173.47 o                         
   5   4   1      78887.18      80665.10       659.01 o                         
   6   4   1       1540.55       1850.49       134.21 o                         
   7   4   1      61464.21      62802.17       571.20 o                         
   8   4   1       1926.65       1822.62       148.97 o                         
   9   4   1      15565.37      16200.50       350.91 o                         
  10   4   1      22980.03      24358.03       409.82 o                         
  11   4   1     113515.21     117560.17      1019.12 o                         
  12   4   1        190.17         -7.09       161.87 o                         
  13   4   1         35.54        -42.64       164.29 o                         
  14   4   1        498.47        309.46       213.36 o                         
  15   4   1     120930.53     125327.59      1397.78 o                         
  16   4   1      25020.17      26168.27       685.99 o                         
  17   4   1      39624.76      42318.43       859.58 o                         
  18   4   1         27.87        -66.14       323.80 o                         
  19   4   1      37625.00      39649.13      1129.31 o                         
  20   4   1       2953.11       2158.71       463.97 o                         
  21   4   1      46757.47      47582.59      1226.30 o                         
  22   4   1          6.60       -115.82       451.94 o                         
  23   4   1       1416.80       1831.71       516.90 o                         
  24   4   1          0.62        -12.80       533.33 o                         
  25   4   1       9346.87       9214.55       810.81 o                         
  26   4   1       4935.46       3519.00       815.81 o                         
  27   4   1       4453.30       3354.19       971.61 o                         
  28   4   1        868.45       1405.97       909.76 o                         
  29   4   1       1781.98       1232.53       973.35 o                         
   1   5   1       5471.95       5621.38       171.18 o                         
   2   5   1      59804.43      56457.11       502.42 o                         
   3   5   1       2941.67       3099.80       166.09 o                         
   4   5   1      38612.88      32909.86       402.41 o                         
   5   5   1      13089.94      15437.52       306.93 o                         
   6   5   1       6923.11       9245.32       244.77 o                         
   7   5   1          9.59        -11.62       146.20 o                         
   8   5   1      22293.63      29210.54       501.05 o                         
   9   5   1       3587.31       5040.03       272.13 o                         
  10   5   1       1515.18       1425.60       233.88 o                         
  11   5   1       2156.98       2402.99       223.98 o                         
  12   5   1      18638.95      21248.85       453.42 o                         
  13   5   1       1302.49       1212.65       188.29 o                         
  14   5   1      18824.19      21753.48       509.15 o                         
  15   5   1        970.12        997.76       222.40 o                         
  16   5   1        778.71        355.07       267.35 o                         
  17   5   1       3451.51       3886.91       411.24 o                         
  18   5   1      20799.44      22276.04       755.07 o                         
  19   5   1        560.63        858.69       412.72 o                         
  20   5   1      14099.88      15889.44       735.75 o                         
  21   5   1        557.60       -175.34       434.23 o                         
  22   5   1       2188.88       1482.40       489.22 o                         
  23   5   1       2088.21       1739.93       586.19 o                         
  24   5   1       6635.92       8046.02       800.26 o                         
  25   5   1         75.65       -684.07       687.35 o                         
  26   5   1         77.24       1398.79       882.09 o                         
  27   5   1       1870.16       2250.89       954.95 o                         
  28   5   1       1355.30        158.70      1098.65 o                         
  29   5   1       1865.84       -315.09      3506.65 o                         
   0   6   1      26225.99      24497.09       510.16 o                         
   1   6   1      18698.84      18563.19       315.97 o                         
   2   6   1       1799.60       1586.92       136.16 o                         
   3   6   1      11159.28      11628.36       286.05 o                         
   4   6   1       9065.36       8655.10       276.83 o                         
   5   6   1      12097.83      12355.70       313.51 o                         
   6   6   1      25985.28      27305.08       511.68 o                         
   7   6   1      52821.46      55173.31       670.59 o                         
   8   6   1       6229.53       7636.73       308.29 o                         
   9   6   1      14272.39      16799.82       470.87 o                         
  10   6   1      19361.87      21736.12       508.02 o                         
  11   6   1     105368.05     109733.20      1197.70 o                         
  12   6   1        108.12        -67.15       181.27 o                         
  13   6   1        851.06        470.83       199.05 o                         
  14   6   1       4205.47       3992.16       289.14 o                         
  15   6   1      45666.82      45929.56       730.51 o                         
  16   6   1      12209.15      13992.92       466.56 o                         
  17   6   1      16056.56      18358.33       710.95 o                         
  18   6   1       3468.27       4007.74       488.66 o                         
  19   6   1      10778.82      10393.39       656.57 o                         
  20   6   1      21513.39      21227.17       891.23 o                         
  21   6   1      18288.23      18468.16       874.13 o                         
  22   6   1         16.82       -495.13       515.47 o                         
  23   6   1        584.97       -571.96       571.96 o                         
  24   6   1         75.77        964.06       716.16 o                         
  25   6   1      10200.58       9757.79      1189.83 o                         
  26   6   1        529.16        745.39       902.10 o                         
  27   6   1       1753.23       1963.19      1053.86 o                         
  28   6   1        340.44       -101.76      1302.33 o                         
   1   7   1         18.90         87.67       162.34 o                         
   2   7   1      32503.49      34539.22       480.49 o                         
   3   7   1       3716.59       4215.10       222.31 o                         
   4   7   1      33835.16      35052.32       568.11 o                         
   5   7   1        583.67        628.52       198.54 o                         
   6   7   1     168802.19     174512.52      1595.64 o                         
   7   7   1        522.37        556.39       169.34 o                         
   8   7   1       2483.87       3898.01       292.06 o                         
   9   7   1      12474.19      13926.81       484.96 o                         
  10   7   1       2898.20       3164.68       263.20 o                         
  11   7   1        453.61        272.83       199.62 o                         
  12   7   1       1555.94       1274.27       236.35 o                         
  13   7   1      14003.71      14953.89       656.87 o                         
  14   7   1       5709.83       6119.52       405.80 o                         
  15   7   1         15.19       -202.00       237.85 o                         
  16   7   1      18910.26      18843.61       664.39 o                         
  17   7   1       4148.25       2811.73       479.68 o                         
  18   7   1       1508.70       1065.60       452.09 o                         
  19   7   1       1933.77       2093.60       510.91 o                         
  20   7   1         39.76       -376.92       472.66 o                         
  21   7   1       3640.67       3865.19       679.12 o                         
  22   7   1       5175.22       4458.92       790.27 o                         
  23   7   1       2539.00       1664.27       727.63 o                         
  24   7   1        270.22       -641.35       723.40 o                         
  25   7   1          0.47        291.17       906.70 o                         
  26   7   1       2084.50       1523.95      1056.76 o                         
  27   7   1        491.65        479.40      1022.27 o                         
  28   7   1       1198.08       1821.71      1695.37 o                         
   0   8   1       1355.15       1548.13       284.36 o                         
   1   8   1       3884.76       3576.76       235.53 o                         
   2   8   1       4077.92       4557.83       246.68 o                         
   3   8   1       3630.40       4152.28       233.85 o                         
   4   8   1        785.11        826.14       190.16 o                         
   5   8   1       7099.22       8091.45       356.04 o                         
   6   8   1      11555.31      12825.73       416.50 o                         
   7   8   1        732.04        844.95       191.28 o                         
   8   8   1        815.60       1289.13       197.18 o                         
   9   8   1       1800.67       1487.19       231.69 o                         
  10   8   1       3031.99       2464.99       268.83 o                         
  11   8   1       3898.87       3504.39       374.50 o                         
  12   8   1         89.83        -68.96       225.35 o                         
  13   8   1         62.74         68.81       238.42 o                         
  14   8   1       7109.59       7750.56       430.70 o                         
  15   8   1          1.95       -340.18       340.18 o                         
  16   8   1        434.33        530.94       429.71 o                         
  17   8   1         20.70        433.77       449.47 o                         
  18   8   1       3265.71       2331.63       553.52 o                         
  19   8   1         80.79        306.50       543.89 o                         
  20   8   1       4661.26       4738.13       715.16 o                         
  21   8   1       1280.69       1189.62       655.83 o                         
  22   8   1         17.73       -176.60       642.94 o                         
  23   8   1       1535.15       1790.24       816.05 o                         
  24   8   1         91.49       -733.75       733.75 o                         
  25   8   1         29.79       -396.61       886.84 o                         
  26   8   1         35.46      -1025.09      1025.09 o                         
  27   8   1         53.71        515.37      1419.03 o                         
   1   9   1       9648.24      11160.29       333.24 o                         
   2   9   1      18206.81      18532.90       415.67 o                         
   3   9   1      15855.68      15801.13       405.42 o                         
   4   9   1        605.06       1404.02       235.57 o                         
   5   9   1       5278.30       6901.93       358.62 o                         
   6   9   1       4821.52       5079.02       319.74 o                         
   7   9   1       4175.10       4381.29       300.77 o                         
   8   9   1       2694.42       2438.23       234.91 o                         
   9   9   1       4406.73       4548.06       296.52 o                         
  10   9   1       1791.58       1921.94       239.35 o                         
  11   9   1          5.51         59.22       251.15 o                         
  12   9   1      15658.28      15304.75       624.15 o                         
  13   9   1      28415.90      28632.49       750.68 o                         
  14   9   1        589.42       -116.81       430.23 o                         
  15   9   1       1483.01       1464.61       521.57 o                         
  16   9   1       1061.64       1470.25       544.31 o                         
  17   9   1       1404.46         65.84       458.10 o                         
  18   9   1       5284.52       6732.09       772.15 o                         
  19   9   1       1358.17       1335.88       614.57 o                         
  20   9   1         94.94       -557.47       804.17 o                         
  21   9   1        419.35       -249.46       763.34 o                         
  22   9   1       2124.44       2789.50       825.61 o                         
  23   9   1       2925.16       1745.62       957.16 o                         
  24   9   1       1546.55       1517.00      1066.83 o                         
  25   9   1        535.59       -996.67       996.67 o                         
  26   9   1         71.41        110.49      1337.78 o                         
   0  10   1      15146.22      13468.40       533.89 o                         
   1  10   1      16775.38      16998.77       414.81 o                         
   2  10   1        524.55       1105.06       201.82 o                         
   3  10   1       2660.90       2885.45       259.29 o                         
   4  10   1        743.29        221.18       233.10 o                         
   5  10   1     111319.98     110726.84      1326.92 o                         
   6  10   1      15681.82      14988.91       560.72 o                         
   7  10   1      12716.65      12820.80       472.18 o                         
   8  10   1       1768.79       2088.38       244.59 o                         
   9  10   1      36624.78      36119.28       938.10 o                         
  10  10   1       9373.07       9511.61       499.47 o                         
  11  10   1      37197.57      36918.00      1007.02 o                         
  12  10   1       3548.63       2856.28       478.21 o                         
  13  10   1       1297.09        877.89       371.15 o                         
  14  10   1       5467.78       6118.75       655.37 o                         
  15  10   1      29345.32      28487.11      1132.52 o                         
  16  10   1       1622.45       1159.03       681.01 o                         
  17  10   1       8252.71       6138.06       830.44 o                         
  18  10   1         58.80        106.03       581.19 o                         
  19  10   1       4784.20       3770.93       799.71 o                         
  20  10   1        468.89        784.20       698.00 o                         
  21  10   1      13155.61      11905.50      1094.50 o                         
  22  10   1       3039.88       1674.73       974.09 o                         
  23  10   1          3.82        574.65       920.53 o                         
  24  10   1       1873.80       2646.34      1198.61 o                         
  25  10   1       7322.47       7268.87      1817.24 o                         
  26  10   1        142.61        983.34      1575.25 o                         
   1  11   1       8183.39       9055.50       372.85 o                         
   2  11   1     130976.27     130635.14      1296.58 o                         
   3  11   1      23971.20      22486.21       528.70 o                         
   4  11   1       3159.08       3232.80       301.27 o                         
   5  11   1        382.14        124.74       220.19 o                         
   6  11   1      13731.06      14181.94       511.44 o                         
   7  11   1       5270.84       4972.34       352.62 o                         
   8  11   1      51877.33      52300.23      1014.18 o                         
   9  11   1      10069.34      10098.27       562.57 o                         
  10  11   1        324.04        453.31       361.06 o                         
  11  11   1         24.45        529.43       417.07 o                         
  12  11   1      35062.70      34513.65      1161.00 o                         
  13  11   1      20748.07      19136.14       957.34 o                         
  14  11   1        320.63         86.04       530.87 o                         
  15  11   1        101.04         11.37       504.77 o                         
  16  11   1        289.20        260.28       647.18 o                         
  17  11   1       1938.50       1780.99       751.57 o                         
  18  11   1       4959.47       6085.21      1010.31 o                         
  19  11   1       1642.45       1073.79       747.94 o                         
  20  11   1       1327.57        321.21       784.12 o                         
  21  11   1        546.56       1435.64       993.81 o                         
  22  11   1        147.94        535.24       937.48 o                         
  23  11   1       9035.76       8143.52      1350.05 o                         
  24  11   1       6224.77       4589.07      1437.88 o                         
  25  11   1         10.11        354.24      1393.01 o                         
   0  12   1        656.62       2086.80       384.44 o                         
   1  12   1       1540.87       1787.29       258.47 o                         
   2  12   1       3190.87       4237.35       309.02 o                         
   3  12   1      16906.01      17522.90       535.44 o                         
   4  12   1      14292.00      14346.28       479.20 o                         
   5  12   1      64235.54      63067.55       958.79 o                         
   6  12   1       1344.88       1229.62       320.96 o                         
   7  12   1      21342.37      20897.40       665.68 o                         
   8  12   1          0.71        -41.75       371.18 o                         
   9  12   1      28784.52      26100.50       888.61 o                         
  10  12   1          1.66        172.07       457.01 o                         
  11  12   1      28523.75      27037.77      1136.33 o                         
  12  12   1      27280.37      28706.97      1105.21 o                         
  13  12   1        671.32        628.00       540.91 o                         
  14  12   1      10102.43       9801.41       802.67 o                         
  15  12   1      27959.83      28946.97      1407.58 o                         
  16  12   1         48.30       -134.66       681.53 o                         
  17  12   1      12763.38      11011.37      1267.79 o                         
  18  12   1         12.03        540.00       886.90 o                         
  19  12   1      11777.21      10648.90      1235.59 o                         
  20  12   1         94.78       -814.78       814.78 o                         
  21  12   1      18189.58      19448.80      1490.16 o                         
  22  12   1      10971.12      10164.43      1380.79 o                         
  23  12   1       1046.69       1284.34      1213.79 o                         
  24  12   1       6301.92       7397.45      1794.78 o                         
   1  13   1          8.38        134.29       297.02 o                         
   2  13   1      97441.05      97042.77      1308.43 o                         
   3  13   1       1423.19        822.89       324.70 o                         
   4  13   1       2017.33       1701.01       336.04 o                         
   5  13   1        664.99        563.03       345.39 o                         
   6  13   1       1398.92       1672.07       514.65 o                         
   7  13   1        220.56        617.29       457.23 o                         
   8  13   1      40175.45      39606.10      1112.97 o                         
   9  13   1        153.45       -190.49       430.30 o                         
  10  13   1       2104.36       1409.59       528.19 o                         
  11  13   1       3358.23       2954.12       672.66 o                         
  12  13   1      25593.93      24130.16      1039.12 o                         
  13  13   1       2554.61       3814.75       660.48 o                         
  14  13   1       1848.89        579.03       662.74 o                         
  15  13   1       1657.97       1679.42       830.10 o                         
  16  13   1        629.28        475.80       922.64 o                         
  17  13   1       1122.99          3.61       924.93 o                         
  18  13   1        690.38       2002.43      1083.43 o                         
  19  13   1        533.25       -180.14       998.83 o                         
  20  13   1       3668.89       2423.30      1011.79 o                         
  21  13   1       3411.68       2884.74      1131.61 o                         
  22  13   1       1050.08        890.08      1059.32 o                         
  23  13   1       3650.22       3614.99      1706.09 o                         
   0  14   1       1689.16       2768.18       573.81 o                         
   1  14   1       1111.50       1293.42       373.24 o                         
   2  14   1        808.16        246.15       351.99 o                         
   3  14   1       2534.78       2603.70       438.75 o                         
   4  14   1       4784.72       4529.74       542.21 o                         
   5  14   1      11941.76      12557.82       708.09 o                         
   6  14   1       1541.34       1451.04       473.32 o                         
   7  14   1       3734.01       3062.92       587.06 o                         
   8  14   1        181.78        392.24       473.66 o                         
   9  14   1       3795.23       4367.85       748.48 o                         
  10  14   1          4.08        251.04       502.12 o                         
  11  14   1       8378.17       8002.43       743.15 o                         
  12  14   1      23943.94      23005.53      1138.38 o                         
  13  14   1        125.08         94.03       632.98 o                         
  14  14   1      13763.93      13721.74      1564.27 o                         
  15  14   1      13820.61      13866.89      1379.83 o                         
  16  14   1         67.23       -915.61       915.61 o                         
  17  14   1       3223.94       4353.74      1169.11 o                         
  18  14   1         28.79       -696.49      1005.12 o                         
  19  14   1       5931.45       8986.41      1504.35 o                         
  20  14   1        303.35         -2.63      1030.83 o                         
  21  14   1       4158.82       2883.17      1234.39 o                         
   1  15   1        707.76        373.18       418.09 o                         
   2  15   1      13381.37      16127.56       811.01 o                         
   3  15   1       3413.33       4152.06       561.71 o                         
   4  15   1       1352.84       1304.85       508.39 o                         
   5  15   1       2834.40       2673.46       549.51 o                         
   6  15   1       2515.31       2630.71       561.59 o                         
   7  15   1       7887.52       8463.63       701.10 o                         
   8  15   1      14727.09      15794.82       869.69 o                         
   9  15   1       6309.01       5855.41       673.56 o                         
  10  15   1        253.38       1099.20       542.50 o                         
  11  15   1       2103.75       1192.16       666.81 o                         
  12  15   1       6374.04       5136.97       792.70 o                         
  13  15   1        536.92       1240.45       840.96 o                         
  14  15   1         39.63        -35.88       896.43 o                         
  15  15   1       6183.10       6371.65      1435.31 o                         
  16  15   1         37.57        452.08      1025.03 o                         
  17  15   1       4143.58       3144.65      1272.26 o                         
  18  15   1        889.12       -352.65      1345.69 o                         
  19  15   1       4037.53       2766.36      1261.03 o                         
  20  15   1        918.28        429.51      1435.44 o                         
   0  16   1       8001.63      10636.69      1178.75 o                         
   1  16   1       2265.12       1237.67       608.28 o                         
   2  16   1        600.54       1643.46       555.87 o                         
   3  16   1       6382.31       6503.25       663.00 o                         
   4  16   1       6546.47       6361.59       654.46 o                         
   5  16   1       2634.88       2303.21       566.11 o                         
   6  16   1        205.47       -334.69       520.63 o                         
   7  16   1       1035.38       1196.02       546.75 o                         
   8  16   1        128.87       1095.84       514.78 o                         
   9  16   1         19.81        239.55       516.73 o                         
  10  16   1        181.06        613.31       610.25 o                         
  11  16   1        411.26       1328.38       792.15 o                         
  12  16   1       9626.05       8275.53      1055.73 o                         
  13  16   1       1172.56        572.81       913.04 o                         
  14  16   1      12329.68      12297.72      1680.59 o                         
  15  16   1        566.86       1688.34      1154.54 o                         
  16  16   1        131.47        765.85      1165.14 o                         
  17  16   1          8.64      -1076.34      1076.34 o                         
  18  16   1        280.24       -418.63      1432.37 o                         
   1  17   1       1575.97       1564.20       640.62 o                         
   2  17   1       2202.57       2082.90       686.92 o                         
   3  17   1       5846.85       6050.63       771.54 o                         
   4  17   1      19208.50      21147.88      1099.73 o                         
   5  17   1       1182.69       1013.75       614.73 o                         
   6  17   1      11256.21      12672.58       838.90 o                         
   7  17   1      10323.71      11112.76       819.42 o                         
   8  17   1         95.07       -380.69       545.76 o                         
   9  17   1       4857.54       3696.71       667.61 o                         
  10  17   1         27.06        553.55       624.26 o                         
  11  17   1       2722.49       2871.78       926.01 o                         
  12  17   1        943.60       1455.28       932.35 o                         
  13  17   1       1342.80       1250.20       982.06 o                         
  14  17   1       3175.61       3476.79      1282.41 o                         
  15  17   1       4602.27       4118.28      1302.34 o                         
  16  17   1        441.25      -1444.71      1592.89 o                         
   0  18   1        769.39       1862.02       968.74 o                         
   1  18   1      13378.02      14627.70      1138.62 o                         
   2  18   1        566.06        309.38       646.42 o                         
   3  18   1       7713.95       8267.14       858.54 o                         
   4  18   1       4856.07       4505.23       781.82 o                         
   5  18   1       1365.59        959.20       691.90 o                         
   6  18   1       1166.29        523.04       684.62 o                         
   7  18   1       8191.46       8931.15      1001.24 o                         
   8  18   1         38.06         52.49       721.68 o                         
   9  18   1       3238.91       1908.34       754.55 o                         
  10  18   1         16.19       1140.46       729.16 o                         
  11  18   1      14145.71      13782.81      1174.51 o                         
  12  18   1       2129.00       1802.76       910.28 o                         
  13  18   1        267.55       -191.10      1212.26 o                         
  14  18   1       3146.29       1053.44      1976.39 o                         
   1  19   1        898.77        599.56       715.65 o                         
   2  19   1          5.06        -69.63       706.07 o                         
   3  19   1       1646.05       2046.83       777.43 o                         
   4  19   1      21410.98      19536.61      1225.65 o                         
   5  19   1       1916.53       2511.41       846.70 o                         
   6  19   1      18135.94      20536.75      1337.08 o                         
   7  19   1       5022.64       4763.61       899.87 o                         
   8  19   1        254.67        -55.22       841.64 o                         
   9  19   1       1493.26        829.33      1074.76 o                         
  10  19   1       1596.36        691.81      1157.91 o                         
  11  19   1       1917.51       1053.03      1450.00 o                         
   0  20   1       1958.52       1275.33      1675.41 o                         
   1  20   1       9700.88       7637.03      1695.69 o                         
   2  20   1        286.31       1734.38      1525.13 o                         
   3  20   1       4106.48       2970.95      1643.49 o                         
   4  20   1       1378.81       1563.17      1684.75 o                         
   5  20   1       2433.79       5295.49      2006.19 o                         
   6  20   1       4029.98       3509.80      2146.16 o                         
   1   0   2        328.80          6.17        21.91 o                         
   5   0   2     109819.53     105828.95      1249.20 o                         
   6   0   2       9351.35       8196.12       226.53 o                         
   7   0   2      18994.23      16645.82       372.96 o                         
   8   0   2       3571.10       3617.40       224.91 o                         
   9   0   2      77987.89      74631.49       941.38 o                         
  10   0   2       7315.08       6936.81       324.75 o                         
  11   0   2       2630.85       2212.07       278.85 o                         
  12   0   2      30077.03      26646.34       782.56 o                         
  13   0   2       2854.62       4771.20       373.41 o                         
  14   0   2       2587.55       3520.16       350.72 o                         
  15   0   2      86901.71      80688.24      1284.05 o                         
  16   0   2       4125.68       3159.17       372.13 o                         
  17   0   2      94005.49      94009.87      1510.10 o                         
  18   0   2        973.44       1612.08       381.47 o                         
  19   0   2      38830.63      40956.80      1344.01 o                         
  20   0   2       9554.03      11044.74       693.80 o                         
  21   0   2       7386.53       6436.74       769.24 o                         
  22   0   2       2755.72       2071.83       966.79 o                         
  23   0   2      19482.36      18104.03      1118.09 o                         
  24   0   2       2451.69       1983.45       728.34 o                         
  25   0   2      36381.38      35273.65      1592.96 o                         
  26   0   2       1074.21        601.71       783.79 o                         
  27   0   2      26098.40      23669.27      1625.08 o                         
  28   0   2        363.94       -120.41      1044.91 o                         
  29   0   2        455.80        771.81      1116.88 o                         
   5   1   2      63434.49      35587.58      2004.69 o                         
   6   1   2      12677.81      13311.86       225.16 o                         
   7   1   2     396067.84     383806.28      2395.23 o                         
   8   1   2        517.55        297.64       111.82 o                         
   9   1   2         63.03        106.61       127.66 o                         
  10   1   2       2934.61       3281.87       204.14 o                         
  11   1   2       5010.86       5655.42       252.57 o                         
  12   1   2      14838.80      13516.24       358.21 o                         
  13   1   2     139487.39     133651.89      1296.71 o                         
  14   1   2     115135.90     117980.27      1165.20 o                         
  15   1   2      36978.96      37180.89       748.41 o                         
  16   1   2      85849.38      80735.51       970.63 o                         
  17   1   2      72122.93      73961.27       919.20 o                         
  18   1   2       4846.71       3960.72       313.82 o                         
  19   1   2      77000.16      77393.07      1097.16 o                         
  20   1   2      18616.70      20774.23       688.66 o                         
  21   1   2      27512.12      27857.21       882.71 o                         
  22   1   2      10370.80       9433.06       603.69 o                         
  23   1   2      38584.86      38930.58      1103.76 o                         
  24   1   2      22539.45      23086.09       934.88 o                         
  25   1   2       3885.46       3052.11       661.14 o                         
  26   1   2      15601.16      15414.79       886.87 o                         
  27   1   2        127.26        192.29       607.61 o                         
  28   1   2         87.69       -481.62       725.56 o                         
  29   1   2      14837.27      15142.14      1336.48 o                         
   0   2   2       2121.30        203.43       112.43 o                         
   1   2   2       5341.71       2310.33       471.65 o                         
   3   2   2       4324.44       3227.88       406.32 o                         
   4   2   2      30730.88      25691.66       343.69 o                         
   5   2   2      11146.96       9494.34       210.12 o                         
   6   2   2      55091.80      51125.37       459.34 o                         
   7   2   2      89523.56      89165.85       673.69 o                         
   8   2   2      50049.20      46227.70       432.72 o                         
   9   2   2     175954.06     168949.41      1202.35 o                         
  10   2   2       5378.04       7398.78       258.20 o                         
  11   2   2      11890.50      11967.87       319.69 o                         
  12   2   2      31820.67      28387.89       487.92 o                         
  13   2   2        157.34       -169.63       169.63 o                         
  14   2   2       6377.83       6842.85       316.57 o                         
  15   2   2      18785.33      17987.99       548.09 o                         
  16   2   2       7464.37       6997.15       363.62 o                         
  17   2   2      86629.34      85361.67      1285.42 o                         
  18   2   2        549.17        919.38       293.60 o                         
  19   2   2      44045.08      45368.66      1047.15 o                         
  20   2   2       2483.73       3897.49       439.44 o                         
  21   2   2       1181.93       1239.11       449.53 o                         
  22   2   2       4980.34       5928.69       575.29 o                         
  23   2   2       9207.16       8574.58       641.10 o                         
  24   2   2       4039.70       4461.62       607.42 o                         
  25   2   2      22334.95      22592.46      1004.06 o                         
  26   2   2         68.10       -526.42       526.42 o                         
  27   2   2      13492.53      13511.51       964.10 o                         
  28   2   2          3.22       -316.84       770.14 o                         
  29   2   2         72.59       -809.38       809.38 o                         
   1   3   2      55759.23      56319.23       626.14 o                         
   2   3   2       2011.39       1628.15       206.60 o                         
   3   3   2     358802.41     370951.59      3046.19 o                         
   4   3   2      23877.70      26316.07       287.99 o                         
   5   3   2      61267.40      67985.21       541.84 o                         
   6   3   2      93363.52      88811.33       681.79 o                         
   7   3   2      74289.64      72250.54       596.44 o                         
   8   3   2         13.95       -128.48       132.36 o                         
   9   3   2      34043.16      33104.50       416.05 o                         
  10   3   2      46816.10      46446.34       515.86 o                         
  11   3   2      43403.44      44477.34       546.39 o                         
  12   3   2      25142.23      26248.42       490.70 o                         
  13   3   2      14157.82      14970.56       424.59 o                         
  14   3   2      34473.79      35964.21       647.26 o                         
  15   3   2      27396.45      29767.57       660.13 o                         
  16   3   2      34318.39      36048.55       815.42 o                         
  17   3   2      56943.00      56932.57       969.53 o                         
  18   3   2       1539.60       1092.71       318.34 o                         
  19   3   2       9731.38       9627.92       566.08 o                         
  20   3   2       3241.20       3512.00       486.65 o                         
  21   3   2       4077.68       2705.13       503.88 o                         
  22   3   2       7508.92       6579.52       615.46 o                         
  23   3   2       8651.96       9264.17       682.09 o                         
  24   3   2       6905.67       6746.61       708.06 o                         
  25   3   2       5770.74       5586.52       687.62 o                         
  26   3   2       6692.89       8367.40       782.98 o                         
  27   3   2       3588.34       3919.60       842.94 o                         
  28   3   2        268.32        294.62       871.97 o                         
  29   3   2       2143.70       2544.76      1121.20 o                         
   0   4   2      74612.19      77045.55       875.46 o                         
   1   4   2       2518.87       3209.29       143.46 o                         
   2   4   2      13524.35      10536.97       210.75 o                         
   3   4   2      18984.51      21291.46       317.31 o                         
   4   4   2      12848.38      11780.13       247.42 o                         
   5   4   2        858.96        925.93       110.03 o                         
   6   4   2      12179.17      12767.93       256.12 o                         
   7   4   2     127846.00     135100.16       981.74 o                         
   8   4   2      34953.32      34385.01       434.77 o                         
   9   4   2     126072.70     119854.96      1037.71 o                         
  10   4   2      35550.85      33337.14       649.67 o                         
  11   4   2      39711.66      36768.76       516.19 o                         
  12   4   2        495.80        557.72       178.40 o                         
  13   4   2        223.20        273.32       175.89 o                         
  14   4   2        983.98       1327.39       226.10 o                         
  15   4   2      12330.73      13665.42       607.37 o                         
  16   4   2        633.98        625.03       253.10 o                         
  17   4   2      88565.34      90428.64      1224.33 o                         
  18   4   2       3063.10       2013.83       379.54 o                         
  19   4   2      53674.43      51175.77      1110.99 o                         
  20   4   2      10145.85      11486.14       650.30 o                         
  21   4   2        880.97       1446.30       508.14 o                         
  22   4   2       4474.21       3863.80       557.38 o                         
  23   4   2      10450.88      10029.98       766.30 o                         
  24   4   2       2627.25       1755.29       591.10 o                         
  25   4   2      15296.41      16294.47      1023.19 o                         
  26   4   2       4991.29       4732.48       999.68 o                         
  27   4   2       6343.35       6076.91      1052.65 o                         
  28   4   2       1371.78       1597.90      1009.33 o                         
  29   4   2        251.35        180.17      1499.55 o                         
   1   5   2     104562.58     104920.20       783.16 o                         
   2   5   2      50092.56      46130.85       458.63 o                         
   3   5   2         21.55       -102.87       122.62 o                         
   4   5   2        114.89        152.43       136.41 o                         
   5   5   2       1576.69       2470.98       180.76 o                         
   6   5   2      83978.63      91979.90       784.09 o                         
   7   5   2      58189.73      58835.37       612.17 o                         
   8   5   2     145483.12     149295.59      1245.90 o                         
   9   5   2     254789.80     261075.20      2047.86 o                         
  10   5   2      52456.05      49924.51       653.21 o                         
  11   5   2      32371.18      34563.14       571.94 o                         
  12   5   2         96.80         47.30       179.18 o                         
  13   5   2      41623.71      42597.26       615.25 o                         
  14   5   2       3717.56       4541.73       268.76 o                         
  15   5   2       2242.50       2496.43       247.98 o                         
  16   5   2       3776.09       3860.45       351.06 o                         
  17   5   2       3036.54       2234.35       334.20 o                         
  18   5   2      59260.78      60198.62      1180.67 o                         
  19   5   2      12791.44      12925.89       688.48 o                         
  20   5   2          1.22       -124.73       418.79 o                         
  21   5   2        791.46       -321.89       443.66 o                         
  22   5   2       4868.63       4757.21       629.49 o                         
  23   5   2       2241.26       1829.72       604.34 o                         
  24   5   2         10.76         32.60       611.90 o                         
  25   5   2      13994.54      12770.73      1397.14 o                         
  26   5   2       1649.97        600.80       872.12 o                         
  27   5   2      23599.17      21770.63      1632.36 o                         
  28   5   2       4119.94       2346.72      1135.83 o                         
   0   6   2      81213.32      69264.50       860.60 o                         
   1   6   2       7550.17       7843.81       220.26 o                         
   2   6   2          6.22         39.01       121.82 o                         
   3   6   2        166.99        102.96       133.23 o                         
   4   6   2      53709.74      53651.52       556.54 o                         
   5   6   2       3235.70       3613.40       223.93 o                         
   6   6   2      12781.86      13083.59       371.28 o                         
   7   6   2      48132.55      46706.41       694.53 o                         
   8   6   2      12653.08      12164.96       342.08 o                         
   9   6   2      89318.56      86010.09       957.52 o                         
  10   6   2      32512.63      32915.13       598.65 o                         
  11   6   2      55663.55      54565.00       737.03 o                         
  12   6   2        844.25        464.95       211.66 o                         
  13   6   2       3194.73       4071.08       274.62 o                         
  14   6   2       8255.15       8353.88       347.34 o                         
  15   6   2      45514.48      45372.90       840.68 o                         
  16   6   2         25.82        143.05       236.64 o                         
  17   6   2      62993.76      66159.22      1205.03 o                         
  18   6   2       3967.17       3105.40       522.73 o                         
  19   6   2      31309.22      30443.14      1006.09 o                         
  20   6   2      13455.54      14029.06       764.37 o                         
  21   6   2         71.16       -261.32       579.24 o                         
  22   6   2       1686.33        402.24       572.11 o                         
  23   6   2       7317.01       7235.11       876.18 o                         
  24   6   2       1320.71        616.37      1047.10 o                         
  25   6   2      12754.70      10342.35      1534.57 o                         
  26   6   2       7764.14       6483.70      1178.46 o                         
  27   6   2       9594.16       7673.67      1257.50 o                         
  28   6   2       1383.19       1551.07      1332.52 o                         
   1   7   2     234194.67     226640.00      1665.10 o                         
   2   7   2      15866.08      16318.61       346.87 o                         
   3   7   2      66346.34      65169.14       675.34 o                         
   4   7   2        108.59        -23.27       197.35 o                         
   5   7   2       6685.49       7020.02       311.66 o                         
   6   7   2      15268.68      15614.94       427.69 o                         
   7   7   2       8335.32       8003.07       360.83 o                         
   8   7   2     185581.55     190627.89      1724.91 o                         
   9   7   2     318996.22     331613.47      2826.79 o                         
  10   7   2       4727.38       4851.83       281.69 o                         
  11   7   2      26153.09      29540.82       614.48 o                         
  12   7   2       4584.77       5057.57       322.69 o                         
  13   7   2     128524.42     135491.09      1531.92 o                         
  14   7   2      15585.04      15987.59       501.66 o                         
  15   7   2       1032.40        791.87       274.11 o                         
  16   7   2       7715.19       8116.22       569.35 o                         
  17   7   2      33386.21      35533.08      1038.61 o                         
  18   7   2      64245.69      64198.93      1463.47 o                         
  19   7   2      34349.02      36675.63      1184.09 o                         
  20   7   2       1062.29        717.38       594.00 o                         
  21   7   2        793.09       -553.49       566.03 o                         
  22   7   2      12982.65      13624.54       962.05 o                         
  23   7   2      10272.77       8714.75      1036.09 o                         
  24   7   2        143.93        -82.71       804.53 o                         
  25   7   2      15110.32      14494.88      1274.92 o                         
  26   7   2        634.03        869.38      1048.21 o                         
  27   7   2      22276.04      21876.77      2111.41 o                         
  28   7   2       7494.98       5626.23      1518.58 o                         
   0   8   2     142726.97     131780.36      1598.68 o                         
   1   8   2      15257.95      16681.87       375.41 o                         
   2   8   2       7735.64       7091.47       284.60 o                         
   3   8   2       1732.37       1381.49       199.73 o                         
   4   8   2       6413.46       6038.84       330.32 o                         
   5   8   2       5840.32       7571.85       362.75 o                         
   6   8   2        521.02        565.20       230.23 o                         
   7   8   2       5634.26       5644.18       423.47 o                         
   8   8   2      15517.82      15596.70       435.16 o                         
   9   8   2      47431.05      45304.78       753.49 o                         
  10   8   2      36597.23      35782.72       739.92 o                         
  11   8   2      28811.03      30679.27       758.91 o                         
  12   8   2       1115.21        613.98       252.02 o                         
  13   8   2          0.37       -279.50       279.50 o                         
  14   8   2       1570.92       1243.41       289.92 o                         
  15   8   2      22334.76      23191.27      1014.26 o                         
  16   8   2       3279.76       2882.88       498.04 o                         
  17   8   2      37928.74      37917.40      1125.10 o                         
  18   8   2        304.05         46.53       474.21 o                         
  19   8   2      20227.61      19104.09       990.55 o                         
  20   8   2       9281.46       8381.88       815.43 o                         
  21   8   2        738.03         65.17       591.88 o                         
  22   8   2        288.71       -679.24       679.24 o                         
  23   8   2       7348.67       6695.09      1006.50 o                         
  24   8   2        311.28        242.31       839.49 o                         
  25   8   2       8983.21       8594.05      1374.66 o                         
  26   8   2       9742.58       6874.13      1297.01 o                         
  27   8   2       8540.60       9975.14      1653.74 o                         
   1   9   2     278822.72     278679.12      2119.11 o                         
   2   9   2      42576.01      40605.18       580.68 o                         
   3   9   2       8123.62       9440.04       332.16 o                         
   4   9   2      19298.65      18952.44       527.95 o                         
   5   9   2        719.59         15.51       200.25 o                         
   6   9   2       3913.40       3648.79       304.48 o                         
   7   9   2       1780.01       2042.94       245.66 o                         
   8   9   2     104767.27     102569.09      1203.60 o                         
   9   9   2     240132.67     232307.97      2215.33 o                         
  10   9   2       3720.57       2661.20       294.21 o                         
  11   9   2      26832.96      27775.21       701.49 o                         
  12   9   2      34527.45      35569.14       826.24 o                         
  13   9   2      95549.40      95589.27      1439.47 o                         
  14   9   2       6241.61       5909.70       571.41 o                         
  15   9   2        368.21        539.64       467.69 o                         
  16   9   2       9184.94       8238.72       696.59 o                         
  17   9   2      38942.34      35562.00      1203.32 o                         
  18   9   2      53138.91      58873.32      2039.01 o                         
  19   9   2      19426.22      18029.14      1030.67 o                         
  20   9   2       1702.91       1116.54       622.73 o                         
  21   9   2       5628.34       5746.97       860.82 o                         
  22   9   2       7854.71       9831.30      1408.02 o                         
  23   9   2      15949.87      15548.39      1284.92 o                         
  24   9   2        145.50       1933.43       881.33 o                         
  25   9   2       3905.45       4606.03      1152.76 o                         
  26   9   2       1017.11       1624.07      1502.84 o                         
   0  10   2      80225.73      74733.76      1175.58 o                         
   1  10   2       8735.38       8966.10       345.16 o                         
   2  10   2      41235.26      40467.70       631.63 o                         
   3  10   2      21247.41      21718.17       511.82 o                         
   4  10   2       3808.45       2620.61       292.45 o                         
   5  10   2       8951.52      10314.42       441.37 o                         
   6  10   2         16.76       -251.94       251.94 o                         
   7  10   2       3556.47       3432.05       346.97 o                         
   8  10   2       9434.39       9456.55       407.16 o                         
   9  10   2       4177.82       3816.42       326.79 o                         
  10  10   2      13560.08      13909.97       498.95 o                         
  11  10   2      35310.18      35245.09       781.93 o                         
  12  10   2       2316.58       2116.69       445.10 o                         
  13  10   2        915.75        981.53       467.68 o                         
  14  10   2       4265.56       4594.67       648.30 o                         
  15  10   2      48439.35      50724.57      1465.14 o                         
  16  10   2        769.83        917.96       600.00 o                         
  17  10   2      43781.25      44180.34      1644.06 o                         
  18  10   2        213.16        178.03       600.27 o                         
  19  10   2      10176.50      10380.48       907.10 o                         
  20  10   2        375.82       -562.77       702.16 o                         
  21  10   2       1824.88       2035.90       893.50 o                         
  22  10   2         28.22       -507.53       826.55 o                         
  23  10   2       7394.68       6674.89      1184.07 o                         
  24  10   2        504.64        116.39       894.07 o                         
  25  10   2      21872.47      23889.38      2454.57 o                         
  26  10   2       1047.66       1310.66      1502.76 o                         
   1  11   2     163083.16     175020.80      1572.23 o                         
   2  11   2         24.25        484.76       212.98 o                         
   3  11   2       5398.77       4238.58       287.93 o                         
   4  11   2        684.08        438.08       236.59 o                         
   5  11   2         25.92       -252.64       252.64 o                         
   6  11   2       5844.04       6050.52       467.34 o                         
   7  11   2       8577.94       9751.80       475.13 o                         
   8  11   2       1150.22        924.70       276.42 o                         
   9  11   2     105550.02     103344.30      1331.69 o                         
  10  11   2       3233.65       2916.82       335.86 o                         
  11  11   2       3912.88       4357.63       438.51 o                         
  12  11   2       4995.28       3708.37       569.01 o                         
  13  11   2      23057.49      22159.36      1013.75 o                         
  14  11   2       4806.08       5311.75       659.37 o                         
  15  11   2         24.64       -548.86       548.86 o                         
  16  11   2      11340.42      11311.52       994.43 o                         
  17  11   2       7161.89       6311.54       868.66 o                         
  18  11   2      19877.00      20923.31      1270.52 o                         
  19  11   2          4.87       -657.54       657.54 o                         
  20  11   2       1424.74       1200.39       818.83 o                         
  21  11   2         41.76       -585.84       876.93 o                         
  22  11   2        770.75       1139.29       917.08 o                         
  23  11   2       2642.67       2204.36      1156.91 o                         
  24  11   2       2419.07        871.89      1283.09 o                         
  25  11   2       2824.02       1780.65      1573.91 o                         
   0  12   2      17148.09      17534.16       703.66 o                         
   1  12   2       3196.37       3014.54       282.24 o                         
   2  12   2      31851.66      30067.19       644.27 o                         
   3  12   2       5015.63       5129.85       335.86 o                         
   4  12   2      15628.71      15944.17       512.58 o                         
   5  12   2       1376.78       1811.11       333.21 o                         
   6  12   2       1821.13        921.57       315.64 o                         
   7  12   2         79.40        610.93       361.36 o                         
   8  12   2       3106.04       3067.52       401.33 o                         
   9  12   2       3462.31       3646.93       490.15 o                         
  10  12   2        138.51       -125.99       449.11 o                         
  11  12   2      31128.68      32365.34      1131.04 o                         
  12  12   2       2959.64       3543.42       590.25 o                         
  13  12   2       1353.46       1145.21       568.50 o                         
  14  12   2       6269.24       8146.94       873.62 o                         
  15  12   2      51022.13      50373.42      1801.16 o                         
  16  12   2       1619.32        418.76       695.77 o                         
  17  12   2      24079.93      23996.45      1607.83 o                         
  18  12   2        709.33       -616.24       940.05 o                         
  19  12   2       8162.15       8483.90      1151.50 o                         
  20  12   2       3225.87       2137.17       849.74 o                         
  21  12   2       3715.29       1840.72      1309.46 o                         
  22  12   2        811.40       -592.34       958.69 o                         
  23  12   2       5227.72       2686.58      1192.19 o                         
  24  12   2       1014.15       2526.83      1627.21 o                         
   1  13   2       9667.28      10888.57       507.69 o                         
   2  13   2       3254.52       4160.94       392.85 o                         
   3  13   2      21445.83      20775.74       642.99 o                         
   4  13   2       3481.86       3146.42       362.54 o                         
   5  13   2       1554.75       1232.37       385.29 o                         
   6  13   2      21440.74      22046.27       822.26 o                         
   7  13   2      55737.25      61796.50      1346.05 o                         
   8  13   2        434.28       1009.46       442.28 o                         
   9  13   2      10263.17      11872.96       703.41 o                         
  10  13   2       2024.31       2600.97       537.71 o                         
  11  13   2       1342.51       1119.21       520.20 o                         
  12  13   2       4209.66       3204.09       612.68 o                         
  13  13   2       2674.38        644.15       632.93 o                         
  14  13   2       9787.64      11927.49      1014.46 o                         
  15  13   2       2602.16       2810.69       795.13 o                         
  16  13   2      10874.67      10138.03      1285.37 o                         
  17  13   2       5082.39       3683.76      1129.68 o                         
  18  13   2       1140.44        772.77      1272.33 o                         
  19  13   2       2442.58        534.40      1025.49 o                         
  20  13   2       3170.41       2393.04      1012.98 o                         
  21  13   2       1842.35       2468.20      1095.16 o                         
  22  13   2       1185.26        937.33      1084.22 o                         
  23  13   2       2664.24       2419.87      1698.97 o                         
   0  14   2       3253.12       3727.97       608.49 o                         
   1  14   2       3668.99       2922.70       413.08 o                         
   2  14   2        236.15       -119.53       343.12 o                         
   3  14   2          5.68       -250.47       364.25 o                         
   4  14   2        310.31        -34.98       395.65 o                         
   5  14   2       3192.40       2476.78       501.96 o                         
   6  14   2       7805.69       7415.39       632.63 o                         
   7  14   2       2445.91       2659.45       539.72 o                         
   8  14   2       6831.90       6596.77       644.83 o                         
   9  14   2      25051.30      24947.39       980.51 o                         
  10  14   2        435.98        597.88       492.44 o                         
  11  14   2      33078.91      33996.60      1258.79 o                         
  12  14   2       6402.30       5774.18       797.47 o                         
  13  14   2        328.52       -220.41       648.16 o                         
  14  14   2        898.08        967.30       734.76 o                         
  15  14   2      16438.06      18020.03      1583.12 o                         
  16  14   2       5180.40       4539.36      1124.17 o                         
  17  14   2      10610.97       9687.35      1424.41 o                         
  18  14   2        834.95       1708.40      1082.90 o                         
  19  14   2       5264.79       3939.38      1212.24 o                         
  20  14   2        373.63       -790.76       991.09 o                         
  21  14   2       1925.23        328.58      1139.27 o                         
   1  15   2      16157.06      17565.08       922.68 o                         
   2  15   2       3507.90       4207.56       551.96 o                         
   3  15   2      41000.34      41042.73      1202.03 o                         
   4  15   2      17780.52      18915.66       874.32 o                         
   5  15   2       9759.33       8856.31       699.48 o                         
   6  15   2      12333.45      11151.81       757.64 o                         
   7  15   2      68720.42      70572.19      1529.96 o                         
   8  15   2         44.18        449.69       510.86 o                         
   9  15   2        750.39        376.67       514.16 o                         
  10  15   2      13552.47      14528.23       993.45 o                         
  11  15   2         35.87        245.28       604.42 o                         
  12  15   2      15822.42      14054.12      1240.73 o                         
  13  15   2      14847.17      12725.86      1152.15 o                         
  14  15   2       9572.74       9287.98      1308.92 o                         
  15  15   2      17024.75      17687.15      1626.24 o                         
  16  15   2       7869.33       8506.11      1365.10 o                         
  17  15   2      24638.73      22737.99      1895.92 o                         
  18  15   2       2579.66       3349.53      1271.69 o                         
  19  15   2       6900.23       6634.52      1555.65 o                         
  20  15   2       2643.65       2831.39      2033.58 o                         
   0  16   2         16.39       1126.17       810.48 o                         
   1  16   2         18.03       -380.13       518.01 o                         
   2  16   2       1870.59        665.76       544.10 o                         
   3  16   2        341.40       -449.14       482.04 o                         
   4  16   2       1858.55       1864.22       536.87 o                         
   5  16   2        118.44         53.21       513.81 o                         
   6  16   2       8685.90       8768.76       724.67 o                         
   7  16   2      12980.09      12156.93       935.85 o                         
   8  16   2      11702.36      11504.51       765.32 o                         
   9  16   2      21029.88      21528.71      1033.37 o                         
  10  16   2         38.25       -248.96       586.43 o                         
  11  16   2       3039.14       2608.13       723.41 o                         
  12  16   2        616.55       -699.01       798.08 o                         
  13  16   2        174.07       1095.12       895.51 o                         
  14  16   2        707.74       1315.37      1059.44 o                         
  15  16   2       3524.52       3877.67      1208.12 o                         
  16  16   2       3780.61       3890.74      1300.88 o                         
  17  16   2      14910.86      14087.17      1704.50 o                         
  18  16   2       1829.87      -1257.24      1257.24 o                         
   1  17   2       3427.34       3855.68       704.51 o                         
   2  17   2       1043.76        558.11       588.74 o                         
   3  17   2      16497.83      15694.50       984.25 o                         
   4  17   2      10014.62      10452.47       838.02 o                         
   5  17   2      14349.52      14595.77       914.68 o                         
   6  17   2       5986.23       4531.54       692.63 o                         
   7  17   2      46704.12      46611.68      1423.68 o                         
   8  17   2          5.77       -268.10       550.03 o                         
   9  17   2        693.94        500.34       593.38 o                         
  10  17   2      10274.61       8944.89       898.08 o                         
  11  17   2        139.25       -130.38       731.28 o                         
  12  17   2       7746.05       5953.39      1001.31 o                         
  13  17   2      15665.40      15890.66      1535.17 o                         
  14  17   2       5060.08       7877.99      1360.42 o                         
  15  17   2       7227.42       6503.97      1536.81 o                         
  16  17   2       3030.31       4456.25      2012.50 o                         
   0  18   2       6370.26       6421.64      1138.03 o                         
   1  18   2       2607.67       2427.22       697.68 o                         
   2  18   2        708.46        533.28       655.42 o                         
   3  18   2        303.65        390.17       652.29 o                         
   4  18   2        751.81       1379.55       709.67 o                         
   5  18   2       4737.34       4379.63       793.67 o                         
   6  18   2         65.47        505.39       699.36 o                         
   7  18   2      11239.76      12455.86      1009.66 o                         
   8  18   2       3608.85       2508.02       706.46 o                         
   9  18   2      14234.96      13770.36      1090.74 o                         
  10  18   2       5588.41       4245.11       846.27 o                         
  11  18   2         41.31        519.52       730.82 o                         
  12  18   2        118.79       -682.86       803.26 o                         
  13  18   2         50.33      -1581.01      2195.21 o                         
  14  18   2         39.08        -67.32      1713.73 o                         
   1  19   2      10924.96      10395.01      1233.12 o                         
   2  19   2        475.95        618.25       795.53 o                         
   3  19   2       7691.77       7015.61       990.96 o                         
   4  19   2        117.91       1157.98       786.84 o                         
   5  19   2       9466.76      10393.18      1074.24 o                         
   6  19   2         63.39        324.81       786.76 o                         
   7  19   2      12224.63       9584.43      1069.68 o                         
   8  19   2        359.82       -298.15       809.08 o                         
   9  19   2        292.82       -629.18      1244.10 o                         
  10  19   2       1629.75        854.28      1350.71 o                         
  11  19   2        468.37       2648.10      2507.42 o                         
   0  20   2      14235.53      13997.66      4156.14 o                         
   1  20   2       3120.92       5368.97      1582.46 o                         
   2  20   2       1794.06       1915.99      1366.93 o                         
   3  20   2          1.05       1184.21      1350.76 o                         
   4  20   2         13.73        464.48      1418.83 o                         
   5  20   2       6845.04       7456.36      1934.55 o                         
   6  20   2       1215.61        132.78      1431.52 o                         
   4   1   3     141582.73     144507.61      1177.59 o                         
   5   1   3       1997.63       1923.25       105.84 o                         
   6   1   3        293.34        212.87        91.99 o                         
   7   1   3       3753.92       4485.81       157.87 o                         
   8   1   3      11136.95       8657.49       212.97 o                         
   9   1   3       9329.41      10076.52       249.65 o                         
  10   1   3       3357.82       5136.00       225.99 o                         
  11   1   3       7941.37       8539.98       285.08 o                         
  12   1   3        990.37        588.58       181.25 o                         
  13   1   3       8916.42       8907.47       328.18 o                         
  14   1   3       2916.58       2357.55       226.19 o                         
  15   1   3        191.05        -85.24       192.19 o                         
  16   1   3       1538.56       2026.96       273.98 o                         
  17   1   3       3427.45       2907.20       289.34 o                         
  18   1   3       5831.12       6730.91       401.16 o                         
  19   1   3       6760.36       7661.95       432.82 o                         
  20   1   3       5735.88       5042.52       413.57 o                         
  21   1   3       2967.99       3248.93       454.19 o                         
  22   1   3       1430.17       1586.46       473.18 o                         
  23   1   3       3274.39       2820.36       514.78 o                         
  24   1   3       3469.08       3264.98       553.87 o                         
  25   1   3        206.46        -73.63       489.90 o                         
  26   1   3        176.33       1069.55       565.20 o                         
  27   1   3        115.30        191.79       685.58 o                         
  28   1   3       2934.58       3859.27       877.62 o                         
  29   1   3       1261.54        953.08       868.16 o                         
   0   2   3       5427.97       4847.45       552.44 o                         
   1   2   3      36347.55      21787.10      4493.38 o                         
   2   2   3       2350.23        902.11       153.33 o                         
   3   2   3       8604.76      10361.76       270.25 o                         
   4   2   3      33795.09      32260.32       539.93 o                         
   5   2   3       7450.51       8219.10       177.91 o                         
   6   2   3        312.17        375.84        93.23 o                         
   7   2   3       1949.38       1832.41       140.51 o                         
   8   2   3       2700.35       2142.17       148.56 o                         
   9   2   3        303.88        893.57       145.80 o                         
  10   2   3      23517.68      22455.32       420.86 o                         
  11   2   3      10475.01      10592.79       312.71 o                         
  12   2   3       2534.69       2885.31       238.54 o                         
  13   2   3        248.42        -71.43       184.36 o                         
  14   2   3       5379.81       5198.45       284.88 o                         
  15   2   3      23151.92      22966.72       522.37 o                         
  16   2   3      10544.12      10610.00       390.15 o                         
  17   2   3        611.82       1443.58       286.50 o                         
  18   2   3       4014.66       3641.44       331.84 o                         
  19   2   3          4.05        220.44       331.47 o                         
  20   2   3       8001.23       7559.97       618.66 o                         
  21   2   3       1665.13       1638.75       433.36 o                         
  22   2   3        146.10        143.90       424.84 o                         
  23   2   3         21.93        340.98       473.57 o                         
  24   2   3       2325.96       1422.11       532.16 o                         
  25   2   3          4.26       -522.02       522.02 o                         
  26   2   3       4408.41       5639.72       712.72 o                         
  27   2   3        242.55        417.02       658.06 o                         
  28   2   3        693.06        611.30       780.51 o                         
  29   2   3       1045.95          0.45       902.61 o                         
   1   3   3     153328.97     152844.28      1252.59 o                         
   2   3   3     206911.45     213316.62      1743.75 o                         
   3   3   3     267982.59     259926.84      1717.81 o                         
   4   3   3      21051.62      19645.71       282.07 o                         
   5   3   3       4839.50       5796.20       172.41 o                         
   6   3   3      22253.96      28553.34       357.12 o                         
   7   3   3      73234.16      75552.19       630.04 o                         
   8   3   3      18417.69      20417.91       345.97 o                         
   9   3   3       2749.56       2784.28       200.26 o                         
  10   3   3       3084.07       3243.71       211.96 o                         
  11   3   3      22913.02      23880.93       429.95 o                         
  12   3   3      23662.75      25975.41       505.50 o                         
  13   3   3      92584.82      94126.38       968.68 o                         
  14   3   3      14521.21      16455.97       447.42 o                         
  15   3   3          2.36       -150.33       219.89 o                         
  16   3   3      12092.95      13017.75       468.46 o                         
  17   3   3      18206.42      16317.05       538.10 o                         
  18   3   3      16952.04      18220.43       654.63 o                         
  19   3   3      21434.37      22214.76       793.06 o                         
  20   3   3      11722.50      12754.03       646.00 o                         
  21   3   3       3409.08       3768.92       510.04 o                         
  22   3   3       6012.64       4969.68       564.22 o                         
  23   3   3      18785.29      19609.07       917.19 o                         
  24   3   3      11106.27      13011.14       833.55 o                         
  25   3   3       1465.69       1195.67       573.28 o                         
  26   3   3       1742.43        995.00       763.47 o                         
  27   3   3        444.48       -582.29       743.10 o                         
  28   3   3      13187.35      10545.39      1415.73 o                         
  29   3   3       8475.23       6786.25      1278.65 o                         
   0   4   3       8024.34       9063.46       307.00 o                         
   1   4   3      11148.06      11358.27       211.62 o                         
   2   4   3      13865.85      14072.62       238.68 o                         
   3   4   3       2295.63       2467.94       133.83 o                         
   4   4   3        835.59        545.75       115.22 o                         
   5   4   3       2664.25       3243.41       151.77 o                         
   6   4   3      10856.13      12170.15       242.01 o                         
   7   4   3      11579.90      11620.28       324.99 o                         
   8   4   3      14446.96      13680.52       318.04 o                         
   9   4   3         16.69        489.77       187.95 o                         
  10   4   3      18038.26      19699.23       408.46 o                         
  11   4   3      42755.81      43147.18       584.02 o                         
  12   4   3       2574.44       2716.36       210.51 o                         
  13   4   3       1520.94       1459.66       220.48 o                         
  14   4   3       5076.70       5153.56       300.93 o                         
  15   4   3      19271.55      20747.07       559.78 o                         
  16   4   3      26057.80      26709.50       669.93 o                         
  17   4   3       3107.23       3896.35       364.59 o                         
  18   4   3         18.30        268.24       372.36 o                         
  19   4   3       1606.23       1514.93       435.01 o                         
  20   4   3      14454.38      13566.19       921.19 o                         
  21   4   3       7354.81       7495.77       634.97 o                         
  22   4   3        302.90        947.20       482.21 o                         
  23   4   3        799.95        152.40       640.61 o                         
  24   4   3        710.02        -62.16       619.22 o                         
  25   4   3       1057.86       1521.79       700.75 o                         
  26   4   3        646.86        668.11       758.38 o                         
  27   4   3       2404.04       1823.35       986.56 o                         
  28   4   3        212.81        149.44      1139.78 o                         
  29   4   3       2277.86       2227.13      1560.42 o                         
   1   5   3      48126.11      45144.62       421.43 o                         
   2   5   3      74090.20      66670.41       579.87 o                         
   3   5   3      96501.38      95192.66       747.94 o                         
   4   5   3       1682.11       1519.15       161.57 o                         
   5   5   3      15620.03      14972.69       319.86 o                         
   6   5   3      56781.22      52732.96       546.36 o                         
   7   5   3     151712.83     152153.11      1195.12 o                         
   8   5   3      73468.49      71802.91       726.37 o                         
   9   5   3      43476.56      46702.93       604.66 o                         
  10   5   3       2923.93       3617.14       265.25 o                         
  11   5   3        433.54        320.77       206.51 o                         
  12   5   3      35675.68      37579.91       607.79 o                         
  13   5   3     139972.22     145534.09      1366.08 o                         
  14   5   3      11662.80      12298.23       396.61 o                         
  15   5   3        126.63         98.73       216.50 o                         
  16   5   3        578.01       1249.04       313.69 o                         
  17   5   3       6327.13       6731.96       459.23 o                         
  18   5   3      21600.77      24462.44       830.52 o                         
  19   5   3      11148.43       9518.98       642.24 o                         
  20   5   3       5051.12       4102.00       581.05 o                         
  21   5   3         18.22       -272.57       487.65 o                         
  22   5   3      15008.78      14336.01       920.25 o                         
  23   5   3      20104.12      22247.44      1148.21 o                         
  24   5   3      10057.29      10147.27      1003.29 o                         
  25   5   3       4487.39       4078.72       852.55 o                         
  26   5   3        202.06       -745.78       745.78 o                         
  27   5   3       3425.94       2436.35      1005.25 o                         
  28   5   3       8784.26       7230.99      1487.61 o                         
   0   6   3      58898.33      54699.88       727.97 o                         
   1   6   3      15005.24      14813.95       285.47 o                         
   2   6   3      18133.62      17552.08       323.42 o                         
   3   6   3      18572.19      18704.93       327.26 o                         
   4   6   3        630.02        231.87       174.63 o                         
   5   6   3       2857.27       3981.65       252.11 o                         
   6   6   3      27080.21      27115.32       496.73 o                         
   7   6   3      46296.90      46549.13       630.05 o                         
   8   6   3       9379.22      10955.36       356.53 o                         
   9   6   3       3256.34       3397.20       231.53 o                         
  10   6   3       5830.07       7161.25       298.05 o                         
  11   6   3      25314.88      28629.56       817.13 o                         
  12   6   3       4070.13       4613.02       308.93 o                         
  13   6   3          0.15       -207.05       207.05 o                         
  14   6   3      11336.77      12474.90       411.82 o                         
  15   6   3       3445.27       4924.76       324.49 o                         
  16   6   3       5380.52       5604.39       334.09 o                         
  17   6   3       6540.23       7898.83       550.01 o                         
  18   6   3        272.69        876.50       414.48 o                         
  19   6   3       2259.38       2060.24       511.86 o                         
  20   6   3       4965.68       6859.12       659.91 o                         
  21   6   3       3119.36       2341.87       623.63 o                         
  22   6   3        625.95        580.50       656.33 o                         
  23   6   3       1700.47       1726.20       737.67 o                         
  24   6   3        472.10       -659.61       659.61 o                         
  25   6   3       5488.03       6264.08      1009.06 o                         
  26   6   3        103.05        296.78       840.57 o                         
  27   6   3         84.57        218.43       963.45 o                         
  28   6   3         55.79       2507.00      1647.44 o                         
   1   7   3      15216.43      17603.29       358.61 o                         
   2   7   3      38402.44      40108.34       513.67 o                         
   3   7   3      11929.82      12716.34       333.95 o                         
   4   7   3       3409.02       4921.25       277.33 o                         
   5   7   3      39365.34      42192.89       606.19 o                         
   6   7   3      38485.31      44343.98       649.64 o                         
   7   7   3      12795.78      13662.30       465.65 o                         
   8   7   3       1110.65       1332.41       248.77 o                         
   9   7   3      10083.54      10973.51       428.43 o                         
  10   7   3      11887.52      11759.22       385.87 o                         
  11   7   3       8905.92       9846.66       387.48 o                         
  12   7   3         29.01        -56.91       227.29 o                         
  13   7   3       9512.46       9898.08       428.65 o                         
  14   7   3         19.90       -138.09       246.72 o                         
  15   7   3        683.43        214.10       272.91 o                         
  16   7   3        540.04        596.67       361.03 o                         
  17   7   3      13373.84      13943.74       771.24 o                         
  18   7   3       4689.42       5519.55       554.96 o                         
  19   7   3      11172.21      11638.15       754.98 o                         
  20   7   3       8561.38       8234.09       757.39 o                         
  21   7   3       6541.40       6483.30       758.07 o                         
  22   7   3        316.90       -570.41       570.41 o                         
  23   7   3       8260.18       9154.62      1069.79 o                         
  24   7   3         46.81       -536.03       913.58 o                         
  25   7   3        422.08        478.08       847.21 o                         
  26   7   3          0.81       -695.27      1004.07 o                         
  27   7   3       1605.17       2898.02      1099.89 o                         
   0   8   3        300.85        851.04       217.98 o                         
   1   8   3      47992.03      44384.89       574.01 o                         
   2   8   3       6445.71       6812.25       284.35 o                         
   3   8   3      22910.83      22356.06       460.91 o                         
   4   8   3       4023.88       4659.12       300.84 o                         
   5   8   3          1.24         85.85       232.62 o                         
   6   8   3      12047.91      14025.33       442.08 o                         
   7   8   3      16411.59      17327.76       479.55 o                         
   8   8   3        693.75        609.37       239.56 o                         
   9   8   3       2400.25       1939.03       277.75 o                         
  10   8   3      14722.94      15409.80       506.89 o                         
  11   8   3       8358.00       9102.46       438.97 o                         
  12   8   3          4.08       -256.81       256.81 o                         
  13   8   3       4910.64       5219.74       410.20 o                         
  14   8   3        103.92        111.01       277.47 o                         
  15   8   3        401.38       1217.43       417.32 o                         
  16   8   3       7965.18       7968.99       617.50 o                         
  17   8   3      10953.06      11034.48       699.25 o                         
  18   8   3        748.68        324.44       526.11 o                         
  19   8   3       3809.22       2164.54       608.47 o                         
  20   8   3       2607.14       2442.83       640.23 o                         
  21   8   3          7.75       -541.08       552.35 o                         
  22   8   3        907.03       -122.62       677.53 o                         
  23   8   3       6000.20       6470.39       989.13 o                         
  24   8   3         93.83       -123.31       807.90 o                         
  25   8   3       1927.18       1596.15       906.47 o                         
  26   8   3        776.61       1563.33      1046.56 o                         
  27   8   3         55.63      -1084.54      1132.81 o                         
   1   9   3      11473.91      12338.95       352.48 o                         
   2   9   3      29567.57      28116.25       508.36 o                         
   3   9   3      14728.71      17624.63       405.30 o                         
   4   9   3      16359.44      15855.25       521.91 o                         
   5   9   3       2417.82       3265.42       353.53 o                         
   6   9   3      13334.89      13838.14       451.23 o                         
   7   9   3      15601.82      14507.03       498.84 o                         
   8   9   3      28693.71      29462.26       751.36 o                         
   9   9   3      11156.43      11912.36       427.58 o                         
  10   9   3       1251.57       1385.00       289.59 o                         
  11   9   3       4067.93       3397.33       345.18 o                         
  12   9   3       8485.68       9291.30       484.60 o                         
  13   9   3        859.15        908.77       324.79 o                         
  14   9   3       7896.69       8549.43       758.77 o                         
  15   9   3      13573.86      13584.00       916.12 o                         
  16   9   3       5839.51       6428.42       622.60 o                         
  17   9   3       2771.85       3111.12       642.92 o                         
  18   9   3         26.55        816.30       551.80 o                         
  19   9   3       1158.45       1005.41       594.49 o                         
  20   9   3        573.42        970.53       600.01 o                         
  21   9   3       1768.33       2660.18       807.67 o                         
  22   9   3       3105.38       3031.54       914.29 o                         
  23   9   3         20.53       -196.42       809.87 o                         
  24   9   3       1361.32       2014.11       924.71 o                         
  25   9   3        376.70       -228.87       877.81 o                         
  26   9   3        104.14        235.89      1275.35 o                         
   0  10   3        325.18        586.66       242.43 o                         
   1  10   3      10211.87       9924.95       346.24 o                         
   2  10   3       8377.20       8108.41       330.31 o                         
   3  10   3      27369.51      26930.72       640.55 o                         
   4  10   3       5613.18       6892.90       362.79 o                         
   5  10   3       6536.47       6961.25       372.89 o                         
   6  10   3       9853.82      10860.11       444.02 o                         
   7  10   3        757.54       1150.23       281.40 o                         
   8  10   3       1490.15       1558.73       291.98 o                         
   9  10   3         30.66        -80.41       247.37 o                         
  10  10   3       6328.11       6839.51       382.66 o                         
  11  10   3        899.60        802.22       291.70 o                         
  12  10   3       1074.86        694.49       375.38 o                         
  13  10   3       2464.42       2352.65       502.43 o                         
  14  10   3       5367.64       5713.17       613.65 o                         
  15  10   3       1486.17        946.09       519.69 o                         
  16  10   3       3989.61       2633.10       716.05 o                         
  17  10   3        335.92        944.48       617.76 o                         
  18  10   3        223.76        450.62       612.03 o                         
  19  10   3         97.88       -118.80       583.25 o                         
  20  10   3       4332.85       3895.83       832.40 o                         
  21  10   3        443.89       1764.83       816.31 o                         
  22  10   3        735.72        198.18       923.74 o                         
  23  10   3        451.81        499.61       851.00 o                         
  24  10   3        338.08        132.05       830.26 o                         
  25  10   3        118.24        241.64      1350.93 o                         
   1  11   3      51177.35      52075.80       744.46 o                         
   2  11   3      69217.16      73241.57       906.82 o                         
   3  11   3      50878.34      52120.10       779.87 o                         
   4  11   3      24488.23      25570.76       703.57 o                         
   5  11   3       2851.83       2604.03       332.35 o                         
   6  11   3      23236.86      24522.06       689.55 o                         
   7  11   3      85825.89      81554.45      1187.77 o                         
   8  11   3      41606.09      43190.72       933.54 o                         
   9  11   3      18019.10      17941.33       567.23 o                         
  10  11   3         43.96        717.06       346.27 o                         
  11  11   3      30555.46      30670.92       920.52 o                         
  12  11   3      22171.76      21124.02       906.38 o                         
  13  11   3        894.98        616.96       494.20 o                         
  14  11   3      10821.89      11282.59       937.42 o                         
  15  11   3      10618.09      10067.21      1112.47 o                         
  16  11   3       3129.47       2389.61       730.54 o                         
  17  11   3       7291.80       6805.19       894.57 o                         
  18  11   3       6908.51       7189.86       894.09 o                         
  19  11   3      14032.90      14488.33      1294.67 o                         
  20  11   3       3638.55       4580.90       952.38 o                         
  21  11   3       3921.67       4392.75      1113.55 o                         
  22  11   3       1736.88       -895.12       895.12 o                         
  23  11   3         12.55       -273.40       960.23 o                         
  24  11   3      12108.46      10866.12      1636.28 o                         
  25  11   3       7588.27       9165.31      1943.44 o                         
   0  12   3         86.71        732.00       349.77 o                         
   1  12   3       1198.41        955.04       244.20 o                         
   2  12   3       4287.40       4719.78       312.69 o                         
   3  12   3      34387.89      35673.02       802.79 o                         
   4  12   3        879.30        727.15       298.74 o                         
   5  12   3      29193.95      29640.61       807.77 o                         
   6  12   3      15881.77      16460.03       657.72 o                         
   7  12   3        178.52       -241.78       339.68 o                         
   8  12   3        476.85        795.35       382.11 o                         
   9  12   3       3405.59       3455.49       432.71 o                         
  10  12   3       5532.81       4380.92       525.01 o                         
  11  12   3        173.33        554.81       577.71 o                         
  12  12   3       6499.03       6047.14       646.53 o                         
  13  12   3       2593.35       2883.14       876.97 o                         
  14  12   3       4477.53       5160.44       806.93 o                         
  15  12   3       6278.97       7416.03       978.62 o                         
  16  12   3       3563.71       4057.04       835.47 o                         
  17  12   3       4247.98       5931.34       944.96 o                         
  18  12   3         50.41       1804.56       977.78 o                         
  19  12   3       1154.77       1360.10      1048.92 o                         
  20  12   3       4003.51       2792.88       974.92 o                         
  21  12   3       3361.67       2618.74      1084.33 o                         
  22  12   3        237.90       -923.23       923.23 o                         
  23  12   3          1.19       -822.95      1080.49 o                         
  24  12   3       1091.56        567.41      1395.59 o                         
   1  13   3      30442.98      30467.00       777.67 o                         
   2  13   3      71247.53      71188.19      1144.27 o                         
   3  13   3      44755.34      45241.15      1010.37 o                         
   4  13   3       7129.54       6096.27       482.41 o                         
   5  13   3        959.55        750.68       460.87 o                         
   6  13   3      13022.71      15303.10       668.70 o                         
   7  13   3      60590.21      58585.38      1272.65 o                         
   8  13   3      19790.74      18840.59       888.08 o                         
   9  13   3      22672.81      20856.13       944.52 o                         
  10  13   3        837.07        574.31       469.97 o                         
  11  13   3      37800.92      36432.59      1515.89 o                         
  12  13   3      24374.32      23003.07      1198.66 o                         
  13  13   3        369.85       -609.27       609.27 o                         
  14  13   3       3556.24       3776.27      1006.02 o                         
  15  13   3      13713.30      14003.97      1104.50 o                         
  16  13   3       1370.65        573.80       770.30 o                         
  17  13   3      10153.96      10937.33      1622.74 o                         
  18  13   3       3730.00       3107.02      1129.77 o                         
  19  13   3      16202.81      12723.19      1419.56 o                         
  20  13   3       2256.93        855.48       948.93 o                         
  21  13   3       5958.88       6516.35      1248.19 o                         
  22  13   3          9.51      -1052.12      1052.12 o                         
   0  14   3       3863.62       3457.22       860.77 o                         
   1  14   3        310.91        -63.63       355.51 o                         
   2  14   3        490.32        519.13       388.16 o                         
   3  14   3      12916.51      12966.16       641.87 o                         
   4  14   3       2572.88       2706.41       459.01 o                         
   5  14   3      33292.28      33695.26      1045.45 o                         
   6  14   3       1637.96       1395.62       504.92 o                         
   7  14   3          4.91        802.42       471.60 o                         
   8  14   3        161.12       -447.51       447.51 o                         
   9  14   3       2049.09       1514.13       513.64 o                         
  10  14   3        110.39       -457.63       457.63 o                         
  11  14   3       3345.63       2694.68       654.97 o                         
  12  14   3       2157.66       2441.11       714.30 o                         
  13  14   3       3753.82       3136.38       830.85 o                         
  14  14   3        149.07       -683.30       683.30 o                         
  15  14   3       7499.15       6223.68      1397.01 o                         
  16  14   3        804.87       -860.44       867.02 o                         
  17  14   3       4045.72       2843.06      1153.46 o                         
  18  14   3        242.36       -948.94       948.94 o                         
  19  14   3       1053.39       2316.58      1151.01 o                         
  20  14   3        161.64        769.12      1025.55 o                         
  21  14   3       5433.20       4036.93      1343.28 o                         
   1  15   3        249.47        612.04       426.67 o                         
   2  15   3        232.75        436.11       440.81 o                         
   3  15   3       2399.82       1629.31       519.30 o                         
   4  15   3       1892.65       1614.87       514.06 o                         
   5  15   3       2740.97       3372.35       568.14 o                         
   6  15   3        714.69        975.75       507.23 o                         
   7  15   3      12211.86      12267.01       779.45 o                         
   8  15   3        120.21       -373.44       484.51 o                         
   9  15   3       2913.54       2923.86       637.82 o                         
  10  15   3          6.30        743.14       630.64 o                         
  11  15   3       8902.27       9686.94       867.37 o                         
  12  15   3         28.30        540.94       659.86 o                         
  13  15   3       3335.00       4549.30       854.88 o                         
  14  15   3       1437.97       1977.81       976.76 o                         
  15  15   3       9395.95       7737.00      1278.33 o                         
  16  15   3        236.11       -968.17       968.17 o                         
  17  15   3       1151.65        440.64      1074.94 o                         
  18  15   3       1192.19        547.23      1124.17 o                         
  19  15   3       7921.58       8059.32      1548.47 o                         
  20  15   3       1393.01       3367.46      1990.31 o                         
   0  16   3      10740.55      10610.24      1193.86 o                         
   1  16   3        173.97        380.41       528.68 o                         
   2  16   3          3.43       -220.28       506.95 o                         
   3  16   3      10189.29       8958.68       923.04 o                         
   4  16   3       5917.19       3535.41       588.55 o                         
   5  16   3      49579.95      48068.97      1366.27 o                         
   6  16   3         48.67        -60.71       507.86 o                         
   7  16   3       2079.40       2029.47       572.15 o                         
   8  16   3         22.75        153.45       523.59 o                         
   9  16   3       2483.15       2836.06       626.57 o                         
  10  16   3       4336.28       5382.74       799.79 o                         
  11  16   3        784.06        245.60       635.24 o                         
  12  16   3        214.95        895.94       710.36 o                         
  13  16   3       2777.07       2469.18      1238.64 o                         
  14  16   3       1636.24       -466.31      1163.58 o                         
  15  16   3       5228.56       3930.08      1240.80 o                         
  16  16   3        288.14        586.14      1096.78 o                         
  17  16   3        912.65        541.41      1173.95 o                         
  18  16   3        245.71      -1093.69      1869.52 o                         
   1  17   3        591.50        725.05       595.94 o                         
   2  17   3       1190.29        602.77       603.75 o                         
   3  17   3       2033.17       1221.54       611.33 o                         
   4  17   3       1349.89        692.65       600.21 o                         
   5  17   3       1856.04       2756.54       667.90 o                         
   6  17   3        108.15         19.90       597.25 o                         
   7  17   3        278.38       1299.88       602.25 o                         
   8  17   3       6693.40       5461.77       722.64 o                         
   9  17   3        200.85       -293.54       576.35 o                         
  10  17   3          1.16       -213.03       623.69 o                         
  11  17   3       4025.33       2806.22       779.67 o                         
  12  17   3        294.22       1735.78       844.39 o                         
  13  17   3      12623.19      10123.35      1272.15 o                         
  14  17   3       1401.52      -1034.32      1034.32 o                         
  15  17   3       2905.23       1160.41      1218.31 o                         
  16  17   3        440.94       -704.93      1477.60 o                         
   0  18   3      13335.76      14810.34      1522.27 o                         
   1  18   3        105.41        733.80       709.48 o                         
   2  18   3          0.55        232.80       662.31 o                         
   3  18   3      10671.05      10399.15       950.27 o                         
   4  18   3       2919.90       3854.58       802.79 o                         
   5  18   3      28460.01      31268.46      1469.40 o                         
   6  18   3       2621.92       2535.76       751.60 o                         
   7  18   3       7137.22       5692.05       835.12 o                         
   8  18   3          1.02       -236.98       636.89 o                         
   9  18   3        450.69       1289.47       711.96 o                         
  10  18   3       5523.66       4142.82       886.42 o                         
  11  18   3        994.30        437.49       773.91 o                         
  12  18   3       1350.29        207.76       861.00 o                         
  13  18   3        931.09        361.22      1117.91 o                         
  14  18   3       3631.61       6808.11      2145.39 o                         
   1  19   3       3467.92       2505.72       843.11 o                         
   2  19   3      10011.28      11339.75      1097.58 o                         
   3  19   3      18476.08      18119.54      1269.77 o                         
   4  19   3       6707.06       6432.35      1302.19 o                         
   5  19   3       4085.41       4117.76       901.77 o                         
   6  19   3       5008.59       5496.48       917.40 o                         
   7  19   3       1837.86       1843.66       840.81 o                         
   8  19   3       9536.42       9355.93      1292.60 o                         
   9  19   3       1541.37       1283.94      1335.01 o                         
  10  19   3        623.85        725.52      1373.34 o                         
   0  20   3       7489.99       3311.71      3068.69 o                         
   1  20   3       2903.09       1342.89      1402.35 o                         
   2  20   3        367.05       1199.01      1328.63 o                         
   3  20   3       6332.37       5902.02      1621.87 o                         
   4  20   3        956.99        516.66      1606.71 o                         
   5  20   3       3565.86       2761.28      1689.10 o                         
   6  20   3        538.57       -216.05      1812.70 o                         
   4   0   4     140233.64     157682.02      1775.43 o                         
   5   0   4     516561.78     528750.06      4571.65 o                         
   6   0   4      80306.13      73509.87       755.44 o                         
   7   0   4      11304.13      10837.29       352.97 o                         
   8   0   4      46354.57      45291.12       625.83 o                         
   9   0   4     283147.69     268701.38      2354.56 o                         
  10   0   4      17296.99      19160.79       437.47 o                         
  11   0   4     112567.18     115137.14      1399.79 o                         
  12   0   4      25723.81      24137.50       634.51 o                         
  13   0   4      64286.19      65156.37      1024.50 o                         
  14   0   4      75013.30      78344.43      1172.15 o                         
  15   0   4       3827.83       4330.98       385.21 o                         
  16   0   4       9409.24       9571.17       564.64 o                         
  17   0   4     193623.47     196284.72      2930.08 o                         
  18   0   4         36.02        396.78       383.54 o                         
  19   0   4      62813.00      57064.41      1449.14 o                         
  20   0   4        604.66       -277.06       487.42 o                         
  21   0   4      13138.58      11729.33       885.64 o                         
  22   0   4       3953.48       5159.45       755.12 o                         
  23   0   4        852.05        769.13       647.30 o                         
  24   0   4       1264.42        647.55       663.33 o                         
  25   0   4       4406.72       4603.77       832.52 o                         
  26   0   4      14053.99      13845.08      1402.13 o                         
  27   0   4      74311.28      77157.81      2918.98 o                         
  28   0   4        136.69       -223.79      1281.40 o                         
  29   0   4       6538.93       2524.84      1266.40 o                         
   4   1   4      30246.59      33240.77       368.91 o                         
   5   1   4      16957.33      16230.53       232.42 o                         
   6   1   4      27108.89      27427.59       308.74 o                         
   7   1   4      38713.82      33816.84       357.84 o                         
   8   1   4        266.87        489.12       124.51 o                         
   9   1   4     119190.96     111134.26       854.73 o                         
  10   1   4     161462.77     150665.92      1143.51 o                         
  11   1   4      59150.33      56186.10       634.92 o                         
  12   1   4      83798.61      81808.11       819.52 o                         
  13   1   4        584.13        579.39       215.09 o                         
  14   1   4      40449.95      41601.61       785.42 o                         
  15   1   4        788.82        662.22       180.95 o                         
  16   1   4      16218.85      17809.70       467.35 o                         
  17   1   4      16829.23      20224.90       526.59 o                         
  18   1   4         82.20        148.04       242.28 o                         
  19   1   4       2112.56       1904.18       342.06 o                         
  20   1   4      16935.88      17536.80       631.75 o                         
  21   1   4       1568.85       2180.25       475.74 o                         
  22   1   4       1505.08        907.56       469.92 o                         
  23   1   4         65.67       -150.32       433.16 o                         
  24   1   4      29251.60      30017.78      1008.85 o                         
  25   1   4       4118.23       4900.67       626.77 o                         
  26   1   4      12320.05      12664.62       972.89 o                         
  27   1   4       4328.01       5250.58       844.74 o                         
  28   1   4       1598.02       1003.10       819.44 o                         
  29   1   4         62.34        391.43       919.70 o                         
   1   2   4     270962.28     265810.50      2078.10 o                         
   2   2   4       7574.06      10753.74       201.04 o                         
   3   2   4      38581.43      39615.29       391.22 o                         
   4   2   4     111436.39     107852.84       764.38 o                         
   5   2   4      75796.26      76844.72       618.49 o                         
   6   2   4      10173.45      11633.41       219.10 o                         
   7   2   4     121857.17     121924.03       873.42 o                         
   8   2   4      25494.67      27502.76       349.05 o                         
   9   2   4     175545.08     168816.09      1223.41 o                         
  10   2   4      37617.93      35988.89       523.75 o                         
  11   2   4       5203.50       6645.97       276.96 o                         
  12   2   4       6289.46       5584.17       271.87 o                         
  13   2   4       5358.71       4810.37       270.13 o                         
  14   2   4      41571.65      44737.71       651.46 o                         
  15   2   4       1271.13       1342.90       219.01 o                         
  16   2   4        241.61        182.63       213.46 o                         
  17   2   4     137368.86     140311.89      1459.42 o                         
  18   2   4         85.87        414.21       252.29 o                         
  19   2   4      47962.33      47328.25       952.01 o                         
  20   2   4          9.80        455.63       362.02 o                         
  21   2   4       5163.40       6226.14       508.62 o                         
  22   2   4      11041.58      12522.71       720.16 o                         
  23   2   4        546.53         81.50       473.03 o                         
  24   2   4         28.52       -498.40       498.40 o                         
  25   2   4       2673.55       1515.30       615.60 o                         
  26   2   4      12329.06      12912.32      1005.54 o                         
  27   2   4      33721.02      33366.36      1568.18 o                         
  28   2   4       1633.52       1672.20       886.01 o                         
  29   2   4       5215.18       4397.21      1239.65 o                         
   1   3   4     211613.95     193805.06      1403.31 o                         
   2   3   4     101541.16      96447.15       718.80 o                         
   3   3   4      25125.27      23208.04       299.91 o                         
   4   3   4       2914.45       1985.96       127.38 o                         
   5   3   4      16908.37      16354.77       310.88 o                         
   6   3   4        918.60       1215.43       134.61 o                         
   7   3   4      32621.56      31472.60       444.13 o                         
   8   3   4       1305.07       1081.85       138.81 o                         
   9   3   4     120807.70     113730.69       975.76 o                         
  10   3   4      96697.28      90327.92       834.98 o                         
  11   3   4      22407.01      20617.07       424.33 o                         
  12   3   4      24403.87      24128.54       490.42 o                         
  13   3   4        197.05        701.74       190.00 o                         
  14   3   4      11924.85      11501.33       388.18 o                         
  15   3   4          0.47       -205.45       205.45 o                         
  16   3   4      22436.96      24163.84       596.52 o                         
  17   3   4       1222.67       1002.51       283.83 o                         
  18   3   4      22724.12      23336.50       734.18 o                         
  19   3   4        564.57        221.69       379.12 o                         
  20   3   4       8070.73       9372.61       584.43 o                         
  21   3   4       8415.43       9753.86       635.95 o                         
  22   3   4        257.68       -236.42       510.32 o                         
  23   3   4       5509.29       5654.13       707.54 o                         
  24   3   4      13343.82      15970.17       965.73 o                         
  25   3   4       6779.97       8214.08       897.29 o                         
  26   3   4       4336.40       3145.14       765.76 o                         
  27   3   4       4117.52       4922.47      1051.10 o                         
  28   3   4        447.56        427.72      1056.90 o                         
  29   3   4         10.30       1457.11      1104.81 o                         
   0   4   4     107986.75     101672.44      1046.89 o                         
   1   4   4      10148.40      10774.01       207.82 o                         
   2   4   4      56103.92      56034.80       485.41 o                         
   3   4   4       6182.99       7152.25       196.11 o                         
   4   4   4       1064.19       1034.86       118.01 o                         
   5   4   4      66917.97      67866.63       597.24 o                         
   6   4   4      93989.37      87202.19       713.63 o                         
   7   4   4      95426.12      92800.98       784.07 o                         
   8   4   4      59287.11      61850.73       680.61 o                         
   9   4   4      35826.86      34478.14       526.49 o                         
  10   4   4        155.03        203.55       180.27 o                         
  11   4   4      78280.91      78808.84       860.55 o                         
  12   4   4       4829.78       6235.06       286.03 o                         
  13   4   4         83.83       -185.44       185.44 o                         
  14   4   4      19094.13      19175.44       487.40 o                         
  15   4   4      30115.52      29775.70       684.71 o                         
  16   4   4         10.60        459.37       269.93 o                         
  17   4   4      40385.32      41893.68       872.58 o                         
  18   4   4       3344.20       3194.74       451.93 o                         
  19   4   4      23800.67      25200.30       879.11 o                         
  20   4   4       5290.11       6354.55       581.27 o                         
  21   4   4       1737.45       1461.37       480.49 o                         
  22   4   4       9779.29      12215.87       901.45 o                         
  23   4   4       1241.10       1173.46       621.82 o                         
  24   4   4         39.47       -144.53       631.49 o                         
  25   4   4      15170.58      15481.93      1552.99 o                         
  26   4   4       4557.57       4796.10       896.35 o                         
  27   4   4       7911.14       6956.01      1215.51 o                         
  28   4   4       3978.78       2184.31      1178.24 o                         
  29   4   4       1057.27       4545.64      1517.93 o                         
   1   5   4      16838.05      14455.57       259.98 o                         
   2   5   4        211.35          6.39       117.79 o                         
   3   5   4     122728.48     119614.75       893.71 o                         
   4   5   4      98596.65      97221.75       758.98 o                         
   5   5   4      71552.26      68650.23       618.63 o                         
   6   5   4        234.27        302.08       157.58 o                         
   7   5   4     141782.69     129481.40      1115.04 o                         
   8   5   4       9937.99      12451.29       326.79 o                         
   9   5   4      25541.63      22045.50       561.26 o                         
  10   5   4      30588.55      27957.84       523.70 o                         
  11   5   4      26804.32      25719.00       520.89 o                         
  12   5   4      12222.89      11500.03       365.56 o                         
  13   5   4       8682.26      10476.24       485.34 o                         
  14   5   4       1050.73        615.56       203.91 o                         
  15   5   4       4630.56       3748.96       307.80 o                         
  16   5   4      51105.98      51150.82       903.63 o                         
  17   5   4      25939.20      25772.05       796.05 o                         
  18   5   4      62124.48      63859.65      1414.86 o                         
  19   5   4        225.30        517.58       403.16 o                         
  20   5   4        127.52       -418.31       418.31 o                         
  21   5   4       9791.30       9175.94       760.07 o                         
  22   5   4       7665.17       8034.37       787.38 o                         
  23   5   4      21966.18      24111.38      1251.18 o                         
  24   5   4       9229.16       7192.02      1033.57 o                         
  25   5   4       3010.64       5428.56       919.34 o                         
  26   5   4       7200.05       7626.99      1051.36 o                         
  27   5   4       4632.95       4268.35      1229.70 o                         
  28   5   4        384.40      -1124.52      1124.52 o                         
   0   6   4      95964.38     100214.30      1125.58 o                         
   1   6   4      72556.92      71367.87       628.41 o                         
   2   6   4     122970.30     118329.40       915.38 o                         
   3   6   4       1563.22       1345.63       157.67 o                         
   4   6   4      20306.50      25681.55       384.73 o                         
   5   6   4     231966.77     233044.66      1771.83 o                         
   6   6   4      62575.00      58162.10       716.73 o                         
   7   6   4      55520.67      56701.87       711.74 o                         
   8   6   4      60533.14      62901.45       746.99 o                         
   9   6   4      19778.29      18685.37       432.12 o                         
  10   6   4        193.60        583.40       198.27 o                         
  11   6   4     143815.38     144734.78      1436.16 o                         
  12   6   4       5895.00       5936.80       308.22 o                         
  13   6   4       1039.84        432.02       222.26 o                         
  14   6   4       6924.66       7821.97       369.33 o                         
  15   6   4     110056.59     108666.93      1245.74 o                         
  16   6   4      13555.10      14756.37       523.90 o                         
  17   6   4      10760.92      11703.42       596.17 o                         
  18   6   4        463.59       -401.81       401.81 o                         
  19   6   4      12462.61      14590.95       799.24 o                         
  20   6   4       9112.65      10514.49       738.90 o                         
  21   6   4      14324.36      15884.90       975.19 o                         
  22   6   4       6703.04       5408.90       820.61 o                         
  23   6   4       9414.24       9314.55       991.93 o                         
  24   6   4        225.53        947.04       731.17 o                         
  25   6   4      25167.38      25188.88      1531.43 o                         
  26   6   4        311.32       -271.03       799.70 o                         
  27   6   4          1.44        408.71      1208.87 o                         
  28   6   4       3384.56       2301.44      1592.78 o                         
   1   7   4      15671.69      12481.58       314.55 o                         
   2   7   4      14634.50      13046.71       338.28 o                         
   3   7   4      79939.91      78272.98       799.31 o                         
   4   7   4      93399.92      91261.80       939.17 o                         
   5   7   4       3377.96       3699.06       267.96 o                         
   6   7   4      20533.12      18114.76       472.01 o                         
   7   7   4     186692.77     180015.34      1655.02 o                         
   8   7   4     111349.47     114977.97      1269.07 o                         
   9   7   4      12735.17      11074.47       403.83 o                         
  10   7   4      16895.55      14298.14       470.10 o                         
  11   7   4      13078.49      12321.63       424.93 o                         
  12   7   4       2630.97       2792.64       267.67 o                         
  13   7   4      20795.87      21710.15       627.24 o                         
  14   7   4       5799.54       6649.00       431.84 o                         
  15   7   4       2571.05       1540.48       293.94 o                         
  16   7   4      20286.66      20476.23       737.45 o                         
  17   7   4      10939.32      11031.58       614.56 o                         
  18   7   4      77974.94      77666.11      1845.48 o                         
  19   7   4       1036.05       -193.62       528.08 o                         
  20   7   4         13.46       -519.38       519.38 o                         
  21   7   4       1543.67       1789.28       692.32 o                         
  22   7   4      10548.76      12193.55      1036.57 o                         
  23   7   4      12266.96      12741.90      1193.24 o                         
  24   7   4        479.45        318.79       751.92 o                         
  25   7   4       3282.91       2874.12       942.52 o                         
  26   7   4       4070.95       2831.22       991.45 o                         
  27   7   4       3517.73       2155.58      1457.79 o                         
   0   8   4        121.96        970.08       269.05 o                         
   1   8   4     176049.31     170466.27      1371.79 o                         
   2   8   4      46779.28      44369.71       633.10 o                         
   3   8   4       6622.50       7180.77       307.29 o                         
   4   8   4       3143.56       2393.14       236.79 o                         
   5   8   4     276720.97     274675.16      2285.27 o                         
   6   8   4     136562.91     134927.91      1354.19 o                         
   7   8   4        989.30       1150.04       265.37 o                         
   8   8   4      54719.39      54429.05       832.58 o                         
   9   8   4       5710.42       7020.59       355.67 o                         
  10   8   4       7941.92       8935.10       412.34 o                         
  11   8   4      87886.92      88763.27      1206.76 o                         
  12   8   4      11879.04      11969.29       496.31 o                         
  13   8   4       2788.67       2345.60       294.09 o                         
  14   8   4        885.41       1055.35       289.24 o                         
  15   8   4     104893.59     106428.02      1745.09 o                         
  16   8   4       2453.11       2060.60       473.61 o                         
  17   8   4       6081.15       6749.51       672.04 o                         
  18   8   4       4915.88       4184.59       653.42 o                         
  19   8   4       7034.37       6885.33       725.29 o                         
  20   8   4       9252.31       8132.55       917.19 o                         
  21   8   4      37380.91      35643.52      1550.22 o                         
  22   8   4        156.62       -669.30       669.30 o                         
  23   8   4      20390.33      19045.41      1379.36 o                         
  24   8   4        152.48       -783.11       783.11 o                         
  25   8   4      37866.44      40189.38      1973.65 o                         
  26   8   4         52.69       -840.20       840.20 o                         
  27   8   4        370.46       -970.13      1468.56 o                         
   1   9   4     113378.94     103186.12       976.85 o                         
   2   9   4        398.83        120.80       195.83 o                         
   3   9   4      51160.94      51024.59       697.85 o                         
   4   9   4      22447.84      22614.08       548.05 o                         
   5   9   4         44.70        -44.53       221.68 o                         
   6   9   4       7691.77       9298.22       385.40 o                         
   7   9   4      57355.34      57402.73       877.27 o                         
   8   9   4      81528.12      84393.40      1067.43 o                         
   9   9   4      17323.68      16189.04       508.83 o                         
  10   9   4      12401.07      12511.39       476.77 o                         
  11   9   4       3450.71       3959.79       358.94 o                         
  12   9   4         11.43       -180.25       284.89 o                         
  13   9   4      23852.68      25279.01       799.25 o                         
  14   9   4      10229.38       9086.16       636.74 o                         
  15   9   4        585.83        352.19       441.79 o                         
  16   9   4       6321.06       7131.67       815.49 o                         
  17   9   4       1497.55       1504.47       577.72 o                         
  18   9   4      42524.93      42388.51      1439.80 o                         
  19   9   4          9.25        472.22       574.31 o                         
  20   9   4       1230.03       -608.42       608.42 o                         
  21   9   4        951.27        -68.17       717.49 o                         
  22   9   4       7136.55       5733.38      1007.16 o                         
  23   9   4       3017.44       3009.62       949.19 o                         
  24   9   4          4.46         50.17       847.97 o                         
  25   9   4       8901.65       8353.09      1214.88 o                         
  26   9   4       1504.98       -565.54      1186.03 o                         
   0  10   4       9233.45      11300.18       517.62 o                         
   1  10   4      52876.77      50837.96       689.90 o                         
   2  10   4      23258.60      22533.25       498.50 o                         
   3  10   4      12620.65      12278.62       419.99 o                         
   4  10   4      11704.61      12424.96       443.11 o                         
   5  10   4     103229.88      96948.21      1173.46 o                         
   6  10   4      94785.80      91040.05      1138.16 o                         
   7  10   4        249.59         37.66       252.29 o                         
   8  10   4      42371.36      45583.96       850.28 o                         
   9  10   4       9401.84       9513.86       434.60 o                         
  10  10   4       1639.05       1458.47       289.33 o                         
  11  10   4      11086.49      10653.73       501.30 o                         
  12  10   4       1103.73       1450.05       439.07 o                         
  13  10   4       5032.21       4002.21       575.59 o                         
  14  10   4       3436.71       4722.77       565.81 o                         
  15  10   4      43516.52      44035.94      1525.16 o                         
  16  10   4      11033.33      14420.01       987.66 o                         
  17  10   4      21453.33      21649.88      1116.99 o                         
  18  10   4         56.02       -515.32       581.98 o                         
  19  10   4      16608.65      18251.01      1068.74 o                         
  20  10   4       3073.92       2369.67       791.77 o                         
  21  10   4       8745.62       9562.38      1132.39 o                         
  22  10   4        330.57        -99.84       798.15 o                         
  23  10   4      17111.73      17265.81      1420.44 o                         
  24  10   4          2.18       -538.78       865.57 o                         
  25  10   4      22153.71      21779.58      1803.18 o                         
   1  11   4     160330.12     150009.98      1492.44 o                         
   2  11   4      11694.48      11952.14       416.49 o                         
   3  11   4      25678.02      27923.65       688.38 o                         
   4  11   4      38074.34      38726.06       800.58 o                         
   5  11   4          2.12       -270.81       270.81 o                         
   6  11   4       3025.74       3437.80       386.76 o                         
   7  11   4          2.31       -274.65       274.65 o                         
   8  11   4      74267.73      72969.88      1102.04 o                         
   9  11   4      38674.28      37946.81       885.98 o                         
  10  11   4      12553.44      12791.24       606.00 o                         
  11  11   4      17747.56      17007.72       707.66 o                         
  12  11   4        774.40       1194.53       408.10 o                         
  13  11   4        683.27        797.30       571.33 o                         
  14  11   4       2877.81       3155.15       689.00 o                         
  15  11   4       3852.68       3514.84       713.58 o                         
  16  11   4       4941.89       4952.75       778.46 o                         
  17  11   4        152.72       -128.69       672.20 o                         
  18  11   4      20144.99      20268.08      1199.39 o                         
  19  11   4        283.12       1151.75       740.34 o                         
  20  11   4        244.33       -553.98       816.10 o                         
  21  11   4        194.20        102.02       800.13 o                         
  22  11   4       6238.40       6482.46      1103.66 o                         
  23  11   4         72.98        478.80       956.40 o                         
  24  11   4       1638.71       2113.61      1250.22 o                         
   0  12   4      16628.87      15631.54       724.91 o                         
   1  12   4       1117.20       1324.27       261.45 o                         
   2  12   4      18588.81      19476.57       566.00 o                         
   3  12   4        104.58        616.25       254.36 o                         
   4  12   4         58.66        338.58       305.07 o                         
   5  12   4        512.19       -143.57       307.27 o                         
   6  12   4      26075.47      26579.73       795.66 o                         
   7  12   4       7623.45       7325.54       533.19 o                         
   8  12   4      13534.36      13568.00       649.40 o                         
   9  12   4       7312.45       8865.80       549.63 o                         
  10  12   4       1662.78       1486.85       432.75 o                         
  11  12   4         22.59       -274.18       435.14 o                         
  12  12   4        362.99        390.21       560.18 o                         
  13  12   4      12509.77      11776.50       926.09 o                         
  14  12   4      10974.84      12681.36      1215.97 o                         
  15  12   4      12382.47      13860.89      1053.83 o                         
  16  12   4       9507.39       9956.09      1024.57 o                         
  17  12   4      28991.45      27074.27      1496.29 o                         
  18  12   4         32.05        162.85       740.45 o                         
  19  12   4      21288.00      20322.71      1561.11 o                         
  20  12   4       2802.91       1744.34       963.99 o                         
  21  12   4          1.41       -168.81       942.28 o                         
  22  12   4          2.91       -916.17       952.38 o                         
  23  12   4       2859.88       1830.06      1291.38 o                         
   1  13   4      50042.34      50569.36      1040.64 o                         
   2  13   4       3236.95       3766.37       483.40 o                         
   3  13   4       2103.94       1431.92       400.69 o                         
   4  13   4       1285.29       1254.84       389.76 o                         
   5  13   4       1420.95       1642.92       476.67 o                         
   6  13   4        297.35        294.64       392.72 o                         
   7  13   4         48.07        223.75       400.81 o                         
   8  13   4       1264.47       1010.62       471.75 o                         
   9  13   4      43420.75      39374.77      1183.82 o                         
  10  13   4      19796.90      20381.97       901.86 o                         
  11  13   4      21857.35      22832.84      1032.67 o                         
  12  13   4       8958.29       9041.97       867.02 o                         
  13  13   4       3240.40       1366.16       654.85 o                         
  14  13   4       1955.62       1695.59       765.82 o                         
  15  13   4        545.01        487.92       718.98 o                         
  16  13   4       5397.20       5532.31      1256.56 o                         
  17  13   4        720.89        739.68      1111.77 o                         
  18  13   4       4450.71       5098.19      1219.97 o                         
  19  13   4       5038.33       4013.31      1084.46 o                         
  20  13   4       1266.80       1205.86      1010.50 o                         
  21  13   4        909.94       2340.04      1097.03 o                         
  22  13   4        206.29       -709.11      1098.67 o                         
   0  14   4        732.47         86.11       642.01 o                         
   1  14   4      16343.51      15700.98       645.47 o                         
   2  14   4       1256.08       1205.99       407.64 o                         
   3  14   4       6689.39       7171.23       534.23 o                         
   4  14   4         18.73        243.02       397.61 o                         
   5  14   4       6110.27       7768.98       643.04 o                         
   6  14   4       2862.05       3223.77       534.21 o                         
   7  14   4      40022.39      38422.39      1162.03 o                         
   8  14   4       3824.44       3354.77       570.56 o                         
   9  14   4      68584.72      68084.14      1539.82 o                         
  10  14   4       2336.33       2610.24       622.53 o                         
  11  14   4         89.15        325.50       557.55 o                         
  12  14   4         29.17        520.14       656.02 o                         
  13  14   4          7.27       -634.85       634.85 o                         
  14  14   4       1173.98       1473.73       770.45 o                         
  15  14   4         39.24        117.17       752.89 o                         
  16  14   4       1630.85       2597.57      1047.46 o                         
  17  14   4      26434.76      28014.18      1934.67 o                         
  18  14   4         60.41        662.13      1033.93 o                         
  19  14   4      12249.03      13881.23      1658.88 o                         
  20  14   4       2803.89       3573.08      1194.87 o                         
  21  14   4       2494.30        683.63      1386.80 o                         
   1  15   4      23148.08      22542.63       867.46 o                         
   2  15   4      24156.64      24793.80       886.19 o                         
   3  15   4       2120.86       1262.59       487.95 o                         
   4  15   4        549.34        232.89       457.86 o                         
   5  15   4         97.52         -4.29       457.77 o                         
   6  15   4          1.64        125.60       476.85 o                         
   7  15   4        847.48        664.79       525.03 o                         
   8  15   4       2632.84       1837.81       564.52 o                         
   9  15   4      21973.89      21120.06      1092.71 o                         
  10  15   4       9474.90      10953.88       992.24 o                         
  11  15   4      10603.09      10774.72       953.82 o                         
  12  15   4       6134.88       4993.56       886.34 o                         
  13  15   4       3091.39       3348.33       836.59 o                         
  14  15   4      10196.05       7438.83      1080.16 o                         
  15  15   4       1024.58        381.05       958.43 o                         
  16  15   4       9423.29      10748.82      1764.36 o                         
  17  15   4         24.86        449.06      1031.20 o                         
  18  15   4        812.51       1992.54      1160.44 o                         
  19  15   4       7849.30       8933.30      1686.13 o                         
  20  15   4       2499.15       1497.43      1679.31 o                         
   0  16   4      68653.52      70366.69      2389.44 o                         
   1  16   4      26267.58      26824.72      1268.01 o                         
   2  16   4       6077.48       5676.36       681.56 o                         
   3  16   4      15321.38      13194.48       838.44 o                         
   4  16   4       5283.04       4907.25       642.28 o                         
   5  16   4      10658.49      11226.31       800.51 o                         
   6  16   4         18.97       -512.49       512.49 o                         
   7  16   4      17058.71      16934.71       903.02 o                         
   8  16   4       1972.92       1265.51       563.66 o                         
   9  16   4      60046.61      65177.12      1781.53 o                         
  10  16   4       8543.33       7681.75       819.30 o                         
  11  16   4        444.42       -348.07       630.19 o                         
  12  16   4       1582.06       1787.85       758.30 o                         
  13  16   4        492.68       -778.97       778.97 o                         
  14  16   4       7275.10       6487.99      1162.05 o                         
  15  16   4        561.45       1950.37      1114.51 o                         
  16  16   4         46.94        123.46      1099.30 o                         
  17  16   4      14942.99      12224.09      2549.46 o                         
  18  16   4        642.21        753.66      1413.30 o                         
   1  17   4       8055.53       7038.50       970.20 o                         
   2  17   4      13323.25      12594.00       970.28 o                         
   3  17   4        359.56        638.12       621.94 o                         
   4  17   4        456.89        195.44       581.95 o                         
   5  17   4       3512.81       4138.22       698.75 o                         
   6  17   4        269.76       -375.65       570.20 o                         
   7  17   4       8945.59       8549.25       870.74 o                         
   8  17   4        216.21        471.02       594.67 o                         
   9  17   4      11203.13      10212.92       947.24 o                         
  10  17   4       4323.89       3318.61       761.13 o                         
  11  17   4       6275.61       5129.37       808.60 o                         
  12  17   4       4978.95       5244.53      1042.10 o                         
  13  17   4          1.86       -799.17       870.13 o                         
  14  17   4       6134.77       4686.33      1084.08 o                         
  15  17   4       1034.46       1760.66      1381.50 o                         
  16  17   4       6273.21       1887.49      1445.11 o                         
   0  18   4      40746.96      37475.20      3028.92 o                         
   1  18   4       7288.70       8841.46       981.46 o                         
   2  18   4       2590.17       3615.74       833.73 o                         
   3  18   4       5164.23       4688.01       861.67 o                         
   4  18   4       5399.82       6997.36       910.41 o                         
   5  18   4       1191.91       1375.61       748.90 o                         
   6  18   4         32.81        967.28       720.80 o                         
   7  18   4       2286.64       2296.71       730.49 o                         
   8  18   4        446.99        829.57       703.39 o                         
   9  18   4      18225.11      19972.14      1219.84 o                         
  10  18   4       5875.85       5084.38      1068.36 o                         
  11  18   4       1553.94       1413.35       805.85 o                         
  12  18   4        909.62       1319.21      1018.91 o                         
  13  18   4       2512.77       2548.13      1270.84 o                         
   1  19   4       1795.94       1123.40       814.50 o                         
   2  19   4       7217.36       6130.62       997.60 o                         
   3  19   4      15712.93      15517.52      1252.78 o                         
   4  19   4         16.36        513.14       820.26 o                         
   5  19   4         75.80        161.74       817.32 o                         
   6  19   4        351.37         83.10       731.92 o                         
   7  19   4      11407.03      10930.67      1047.07 o                         
   8  19   4         31.08         37.95       876.17 o                         
   9  19   4       3067.31       2812.37      1470.39 o                         
  10  19   4       4691.39       3478.36      1640.58 o                         
   0  20   4       9833.21       9945.89      2240.40 o                         
   1  20   4        115.95       -601.88      1323.19 o                         
   2  20   4          3.37      -1167.80      1167.80 o                         
   3  20   4          1.19        146.16      1181.17 o                         
   4  20   4       6588.88       4798.92      1499.02 o                         
   5  20   4        357.39        817.53      1337.89 o                         
   1   1   5        768.90        279.38        78.87 o                         
   2   1   5        787.30       1152.21       169.10 o                         
   3   1   5      46841.52      41072.86       463.28 o                         
   4   1   5      71190.24      74102.27       556.98 o                         
   5   1   5      21234.09      20887.02       334.86 o                         
   6   1   5      34445.45      32480.64       435.24 o                         
   7   1   5      52779.03      53681.39       490.27 o                         
   8   1   5      14160.20      13188.41       247.81 o                         
   9   1   5        457.62        404.48       158.98 o                         
  10   1   5      11203.24      13132.17       390.84 o                         
  11   1   5       4934.55       4730.85       252.01 o                         
  12   1   5        163.08        871.27       191.46 o                         
  13   1   5      10380.15       9949.65       311.99 o                         
  14   1   5        104.42       1078.86       192.06 o                         
  15   1   5       1653.33       1121.17       198.23 o                         
  16   1   5        161.97        577.89       224.56 o                         
  17   1   5          0.46        -29.17       248.51 o                         
  18   1   5        650.39        183.35       346.46 o                         
  19   1   5       2205.57       1661.62       363.38 o                         
  20   1   5         11.00        313.23       340.36 o                         
  21   1   5       1510.80       1122.98       426.55 o                         
  22   1   5        231.67        590.98       468.10 o                         
  23   1   5         92.70       -210.82       460.02 o                         
  24   1   5          0.59        614.05       496.22 o                         
  25   1   5          9.87         62.74       576.05 o                         
  26   1   5        100.27       1164.06       715.10 o                         
  27   1   5        578.86        205.78       703.64 o                         
  28   1   5        307.48       -212.25       780.73 o                         
  29   1   5        514.83        769.18       896.94 o                         
   0   2   5     330365.00     347965.00      3532.89 o                         
   1   2   5        979.53        716.06        85.73 o                         
   2   2   5      34368.12      35070.89       325.12 o                         
   3   2   5      12915.88      14879.20       205.18 o                         
   4   2   5     100478.42     107749.58       764.29 o                         
   5   2   5      25249.45      24575.83       287.97 o                         
   6   2   5     176828.75     177782.16      1224.62 o                         
   7   2   5       3088.44       3627.42       158.02 o                         
   8   2   5       1660.64       2001.48       148.72 o                         
   9   2   5       7620.13       7562.06       233.68 o                         
  10   2   5     127489.86     132842.34      1121.96 o                         
  11   2   5      33710.52      32230.22       492.56 o                         
  12   2   5      57917.92      60645.55       690.33 o                         
  13   2   5       4234.52       3506.83       242.34 o                         
  14   2   5      44380.60      43574.91       633.47 o                         
  15   2   5       1994.68       3024.34       262.77 o                         
  16   2   5      93305.79      95088.14      1054.08 o                         
  17   2   5        507.38        369.28       229.07 o                         
  18   2   5         19.48        521.43       294.13 o                         
  19   2   5       9382.10      11371.17       586.62 o                         
  20   2   5      46823.45      45715.17      1129.87 o                         
  21   2   5       1170.77        666.09       421.24 o                         
  22   2   5       4669.93       3962.06       562.36 o                         
  23   2   5         78.35       -277.37       527.99 o                         
  24   2   5       5826.47       5182.46       737.49 o                         
  25   2   5       3380.02       3334.84       774.88 o                         
  26   2   5       7301.17       7425.35       986.30 o                         
  27   2   5        548.99        677.06       760.76 o                         
  28   2   5        884.17       1107.49       817.53 o                         
  29   2   5        236.14       -941.39       941.39 o                         
   1   3   5        297.06        426.28        81.83 o                         
   2   3   5      29285.54      27650.57       298.73 o                         
   3   3   5      35116.18      35751.07       351.11 o                         
   4   3   5        380.86        306.86        95.11 o                         
   5   3   5      11319.53      11136.85       237.51 o                         
   6   3   5       2299.27       1909.36       142.73 o                         
   7   3   5       5848.61       6487.20       218.82 o                         
   8   3   5       3664.87       2910.00       185.51 o                         
   9   3   5        414.90        225.68       175.78 o                         
  10   3   5       4658.27       5270.96       306.21 o                         
  11   3   5         22.98         29.83       154.53 o                         
  12   3   5       3311.25       3362.19       229.74 o                         
  13   3   5       2578.13       2269.59       217.71 o                         
  14   3   5       1546.34       1563.18       225.15 o                         
  15   3   5       2321.40       1982.88       242.22 o                         
  16   3   5         89.83        211.87       229.14 o                         
  17   3   5       1827.19       2172.70       275.24 o                         
  18   3   5       4203.46       4511.00       429.94 o                         
  19   3   5        277.38       -355.37       355.37 o                         
  20   3   5         59.01        334.81       413.05 o                         
  21   3   5       6213.61       6285.75       782.41 o                         
  22   3   5        387.28        368.28       532.49 o                         
  23   3   5       1216.38        539.18       559.40 o                         
  24   3   5       1422.14       1855.12       747.04 o                         
  25   3   5        224.68       -638.09       638.09 o                         
  26   3   5        721.85       -756.81       756.81 o                         
  27   3   5       1763.98       3629.45      1003.46 o                         
  28   3   5       1432.40        701.92       930.64 o                         
  29   3   5       4487.75       4224.27      1379.04 o                         
   0   4   5     239428.34     229870.41      2090.66 o                         
   1   4   5      25501.39      26564.58       311.78 o                         
   2   4   5      35157.19      34923.54       387.28 o                         
   3   4   5       1210.81       1918.57       138.67 o                         
   4   4   5      58464.95      54924.83       520.05 o                         
   5   4   5       5265.25       6751.78       211.11 o                         
   6   4   5     232781.98     229966.28      1607.81 o                         
   7   4   5       3543.73       3565.02       262.07 o                         
   8   4   5         51.41        375.20       164.81 o                         
   9   4   5        608.02        413.71       188.98 o                         
  10   4   5     249759.25     254227.84      2023.17 o                         
  11   4   5       7048.90       7712.19       285.90 o                         
  12   4   5      59131.66      59066.77       706.52 o                         
  13   4   5          5.53        -32.99       168.87 o                         
  14   4   5      46258.97      48355.43       731.37 o                         
  15   4   5       6263.25       7785.90       373.70 o                         
  16   4   5     212280.83     208825.73      2153.29 o                         
  17   4   5        926.68       1358.10       300.62 o                         
  18   4   5        103.54        157.54       380.36 o                         
  19   4   5       3669.02       3382.58       481.03 o                         
  20   4   5      80616.88      81807.96      1520.50 o                         
  21   4   5         54.02       -509.60       509.60 o                         
  22   4   5      14673.89      11646.09       988.04 o                         
  23   4   5        322.65        334.18       609.27 o                         
  24   4   5       8934.11       8734.37       904.29 o                         
  25   4   5        532.81        140.07       712.55 o                         
  26   4   5      16375.30      18673.23      1457.98 o                         
  27   4   5        405.17       1174.05       906.06 o                         
  28   4   5        299.47       1540.98      1203.27 o                         
   1   5   5      15951.23      17555.48       288.96 o                         
   2   5   5      20380.81      21341.60       358.91 o                         
   3   5   5      23089.51      22227.68       418.40 o                         
   4   5   5       2863.79       2730.68       169.49 o                         
   5   5   5        488.32        820.39       157.84 o                         
   6   5   5        250.72         82.46       138.31 o                         
   7   5   5      14685.16      15380.61       408.37 o                         
   8   5   5       7542.28       9493.88       457.46 o                         
   9   5   5       1092.07       1710.44       218.64 o                         
  10   5   5       4922.97       5753.29       308.62 o                         
  11   5   5        997.08        535.88       198.69 o                         
  12   5   5        376.36        376.51       209.15 o                         
  13   5   5        446.55        641.37       219.81 o                         
  14   5   5       1923.59       1596.58       213.17 o                         
  15   5   5        976.06        541.89       247.23 o                         
  16   5   5        666.07       1614.89       304.16 o                         
  17   5   5        848.30        700.71       365.21 o                         
  18   5   5        470.08       2263.37       431.45 o                         
  19   5   5          4.09       -118.38       394.57 o                         
  20   5   5        113.48        820.42       492.06 o                         
  21   5   5         79.22        998.12       568.17 o                         
  22   5   5         61.51       -186.91       590.90 o                         
  23   5   5       1251.63       2185.91       925.52 o                         
  24   5   5       1410.45       1704.70       746.15 o                         
  25   5   5        161.88        694.72       730.57 o                         
  26   5   5        511.23       -814.42       814.42 o                         
  27   5   5          7.65         15.57       940.66 o                         
  28   5   5       1810.85       1277.80      1407.12 o                         
   0   6   5       5952.28       5691.64       305.84 o                         
   1   6   5      17225.04      15061.19       306.08 o                         
   2   6   5       7109.78       6714.54       233.96 o                         
   3   6   5       9347.04       9466.40       267.89 o                         
   4   6   5       7442.13       8482.61       267.22 o                         
   5   6   5       7177.50       7701.48       258.74 o                         
   6   6   5     112659.47     112764.43      1059.05 o                         
   7   6   5          0.96        185.94       168.74 o                         
   8   6   5         31.18         45.12       167.38 o                         
   9   6   5       5359.09       5832.57       284.53 o                         
  10   6   5      98864.55     102933.45      1128.39 o                         
  11   6   5       3775.01       4769.99       276.58 o                         
  12   6   5      38513.04      38990.55       672.66 o                         
  13   6   5       1312.92        782.56       253.43 o                         
  14   6   5       3492.08       4380.29       335.04 o                         
  15   6   5      19573.03      19792.18       590.63 o                         
  16   6   5      75782.45      74667.96      1232.55 o                         
  17   6   5         20.02        203.97       377.48 o                         
  18   6   5       6129.53       6450.22       564.52 o                         
  19   6   5        452.04         72.58       458.12 o                         
  20   6   5      53797.11      51040.10      1447.30 o                         
  21   6   5       5617.00       4354.69       747.67 o                         
  22   6   5       2232.11       2479.40       760.34 o                         
  23   6   5        105.75       -180.32       678.69 o                         
  24   6   5       1644.80       2135.61       784.19 o                         
  25   6   5        212.54        239.07       760.98 o                         
  26   6   5       7430.85       6158.90      1219.06 o                         
  27   6   5         49.51        269.04      1037.52 o                         
  28   6   5        442.97       1509.98      1555.64 o                         
   1   7   5       6830.73       7011.85       272.20 o                         
   2   7   5       2680.99       2828.34       221.18 o                         
   3   7   5      47274.52      44605.86       587.20 o                         
   4   7   5      57658.28      57289.05       676.82 o                         
   5   7   5       5198.24       6023.16       324.86 o                         
   6   7   5      49796.34      51499.89       730.91 o                         
   7   7   5       1160.15       1300.49       227.24 o                         
   8   7   5        472.36        939.45       217.00 o                         
   9   7   5       1642.23       2054.81       256.27 o                         
  10   7   5       7395.08       8075.50       324.83 o                         
  11   7   5         55.98         93.33       206.09 o                         
  12   7   5        244.75         93.46       245.57 o                         
  13   7   5       1283.90       1344.62       256.81 o                         
  14   7   5      19913.92      20221.91       568.49 o                         
  15   7   5       5354.51       5272.54       385.56 o                         
  16   7   5         38.37        380.46       351.94 o                         
  17   7   5       1322.33       1955.26       477.09 o                         
  18   7   5       7633.31       9977.11       688.05 o                         
  19   7   5        129.07       -194.62       527.35 o                         
  20   7   5         13.97       -545.82       545.82 o                         
  21   7   5       3607.18       4757.63       897.43 o                         
  22   7   5         24.33       -403.91       688.12 o                         
  23   7   5        280.10        935.97       748.17 o                         
  24   7   5         16.14       -697.32       697.32 o                         
  25   7   5         11.33       -794.05       794.05 o                         
  26   7   5       1333.62        121.90      1051.49 o                         
  27   7   5         24.19       -278.61      1236.22 o                         
   0   8   5        479.58        202.40       289.13 o                         
   1   8   5       6394.79       7300.37       289.11 o                         
   2   8   5         59.42         -1.68       199.98 o                         
   3   8   5       6521.96       6723.70       282.31 o                         
   4   8   5       2686.77       2377.60       223.84 o                         
   5   8   5          1.33         30.22       215.54 o                         
   6   8   5       3892.20       3551.81       283.37 o                         
   7   8   5       4114.16       4601.45       308.04 o                         
   8   8   5        948.89       1067.12       248.19 o                         
   9   8   5       6545.28       7184.53       375.67 o                         
  10   8   5       6117.43       6628.79       354.54 o                         
  11   8   5         75.63       -244.61       244.61 o                         
  12   8   5        469.74        111.84       265.73 o                         
  13   8   5       6549.21       6993.88       422.64 o                         
  14   8   5       5106.39       5479.62       451.02 o                         
  15   8   5       5707.59       5991.06       532.51 o                         
  16   8   5       1603.17        562.21       604.09 o                         
  17   8   5       2611.24       1824.31       552.53 o                         
  18   8   5        171.52       -493.88       493.88 o                         
  19   8   5       2020.54       3016.95       728.19 o                         
  20   8   5       2033.94       2706.46       792.81 o                         
  21   8   5       2210.61       2015.98       775.44 o                         
  22   8   5       1997.75       3247.50       792.34 o                         
  23   8   5        881.81        805.11       780.18 o                         
  24   8   5        600.63       -769.47       769.47 o                         
  25   8   5        191.82       1046.10       899.22 o                         
  26   8   5         38.25        244.18      1079.87 o                         
  27   8   5          8.10      -1220.69      2500.24 o                         
   1   9   5        531.60        887.23       205.27 o                         
   2   9   5       4067.32       4842.04       273.95 o                         
   3   9   5      11141.69       9269.21       344.68 o                         
   4   9   5      24381.95      22407.51       507.71 o                         
   5   9   5         59.68         33.47       225.65 o                         
   6   9   5      12523.60      10810.94       407.75 o                         
   7   9   5       2102.38       2464.76       287.78 o                         
   8   9   5      13412.11      14239.87       560.29 o                         
   9   9   5       3139.75       3114.63       301.33 o                         
  10   9   5         80.09         34.51       254.42 o                         
  11   9   5       7304.53       8166.02       434.12 o                         
  12   9   5        559.62        951.42       299.45 o                         
  13   9   5        421.83        775.45       360.18 o                         
  14   9   5       6058.21       5612.15       535.58 o                         
  15   9   5        939.66        834.82       538.26 o                         
  16   9   5          5.12       -116.03       549.37 o                         
  17   9   5         28.24         91.55       562.99 o                         
  18   9   5       5179.12       5417.05       790.52 o                         
  19   9   5         23.49        -92.87       578.67 o                         
  20   9   5        625.27       -628.87       628.87 o                         
  21   9   5        344.80        537.43       820.38 o                         
  22   9   5       2357.20       1604.47       794.30 o                         
  23   9   5          0.83        805.66       825.97 o                         
  24   9   5        648.89       -260.73       875.50 o                         
  25   9   5         27.88        175.32       913.14 o                         
  26   9   5          0.63        186.30      1456.05 o                         
   0  10   5      90940.82      88893.17      1351.16 o                         
   1  10   5       2803.06       2706.33       259.70 o                         
   2  10   5      10554.02      11954.45       405.20 o                         
   3  10   5         97.83        391.89       201.41 o                         
   4  10   5      59451.02      56479.98       808.78 o                         
   5  10   5          2.59         64.10       251.53 o                         
   6  10   5      58008.41      59907.02       903.39 o                         
   7  10   5       7882.51       7889.81       406.27 o                         
   8  10   5        110.42        167.53       263.56 o                         
   9  10   5        664.98        580.32       270.20 o                         
  10  10   5      60010.76      58699.84       891.77 o                         
  11  10   5       3255.55       3632.39       370.30 o                         
  12  10   5      52530.76      51157.43      1231.11 o                         
  13  10   5       4490.05       4166.50       586.52 o                         
  14  10   5      34720.66      36704.28      1352.61 o                         
  15  10   5         68.75        474.66       586.33 o                         
  16  10   5      22194.47      24247.99      1161.18 o                         
  17  10   5       1768.42       1538.77       646.10 o                         
  18  10   5        126.45        212.10       637.83 o                         
  19  10   5       1615.82        702.49       667.54 o                         
  20  10   5       7985.34       8891.11      1083.46 o                         
  21  10   5          6.61       -146.14       730.74 o                         
  22  10   5      18190.07      15906.15      1773.73 o                         
  23  10   5       1131.11       1408.98       918.91 o                         
  24  10   5      11680.15      11240.29      1272.34 o                         
  25  10   5         95.35       1594.78      1396.58 o                         
   1  11   5      19787.13      20352.53       533.60 o                         
   2  11   5        426.96        528.35       239.22 o                         
   3  11   5        395.36        360.71       233.06 o                         
   4  11   5      25406.49      24913.05       675.99 o                         
   5  11   5        381.72        483.38       276.91 o                         
   6  11   5       2175.22       2168.39       324.42 o                         
   7  11   5       4212.60       3644.99       350.58 o                         
   8  11   5       3150.81       3146.44       359.74 o                         
   9  11   5        546.03        479.14       332.59 o                         
  10  11   5         50.21       -362.18       362.18 o                         
  11  11   5      10172.30      10122.89       567.85 o                         
  12  11   5          1.32        -70.71       394.34 o                         
  13  11   5       1285.78       1450.62       553.31 o                         
  14  11   5       8441.21       7342.77       813.03 o                         
  15  11   5       1097.58        521.62       649.70 o                         
  16  11   5        215.94       -166.82       658.29 o                         
  17  11   5          9.29       -393.13       631.60 o                         
  18  11   5       6835.58       6750.35       874.41 o                         
  19  11   5       1014.15       2005.73       776.48 o                         
  20  11   5        613.99         73.98       730.64 o                         
  21  11   5         33.30        520.00       857.39 o                         
  22  11   5       5173.41       5858.37      1110.08 o                         
  23  11   5        651.96       -163.35       943.62 o                         
  24  11   5          1.25        -60.35      1651.54 o                         
   0  12   5      27291.95      28595.53       939.58 o                         
   1  12   5       1570.74       1217.52       278.44 o                         
   2  12   5       9699.76      10548.90       468.43 o                         
   3  12   5       2135.56       1339.19       280.21 o                         
   4  12   5      32343.54      33384.52       848.78 o                         
   5  12   5        734.44        308.54       339.73 o                         
   6  12   5      26991.75      29649.71       873.33 o                         
   7  12   5      10264.14       8904.68       562.67 o                         
   8  12   5       3932.09       3782.91       479.57 o                         
   9  12   5       3581.39       4564.13       478.54 o                         
  10  12   5      47060.86      44803.45      1080.29 o                         
  11  12   5       1782.12       2318.57       561.27 o                         
  12  12   5      55338.89      54694.55      1708.88 o                         
  13  12   5       1781.13       1189.08       632.92 o                         
  14  12   5      35764.49      34811.52      1566.98 o                         
  15  12   5          6.97       -394.17       640.70 o                         
  16  12   5      28065.45      29308.49      1940.33 o                         
  17  12   5        640.70        -46.96       714.08 o                         
  18  12   5        404.10       1927.12       735.04 o                         
  19  12   5       2084.53       2529.38       997.26 o                         
  20  12   5      12319.68      11337.94      1307.31 o                         
  21  12   5       1346.46        151.21       990.73 o                         
  22  12   5      22240.06      23804.62      1762.85 o                         
  23  12   5       2099.41       1198.81      1232.27 o                         
   1  13   5       8293.22       9453.64       572.66 o                         
   2  13   5      31182.66      31324.99       888.43 o                         
   3  13   5         18.59       -356.81       356.81 o                         
   4  13   5       9903.91       9133.68       565.80 o                         
   5  13   5         75.89       -236.50       375.77 o                         
   6  13   5       3528.63       3155.89       450.15 o                         
   7  13   5       2161.74       2127.80       456.49 o                         
   8  13   5       3187.59       3956.63       521.41 o                         
   9  13   5       2582.81       2648.90       529.04 o                         
  10  13   5       3764.86       3376.03       604.47 o                         
  11  13   5       8107.90       9437.27       808.64 o                         
  12  13   5      11335.90      10993.51       939.43 o                         
  13  13   5       9928.67      10201.95       963.98 o                         
  14  13   5        879.94        902.88       761.98 o                         
  15  13   5       1240.69        721.56       775.18 o                         
  16  13   5        711.32       1215.58       937.50 o                         
  17  13   5          4.00         65.47       783.37 o                         
  18  13   5          4.22       1670.07      1044.69 o                         
  19  13   5        356.90       -306.56       963.41 o                         
  20  13   5          7.77       -310.42       906.39 o                         
  21  13   5          2.33       -211.78      1030.04 o                         
  22  13   5        166.53       -947.12      1384.58 o                         
   0  14   5      20626.08      20309.57      1018.81 o                         
   1  14   5         88.76       -273.84       376.20 o                         
   2  14   5       4332.05       3469.79       472.24 o                         
   3  14   5       1970.64       2348.16       452.30 o                         
   4  14   5      12011.53      12757.84       659.31 o                         
   5  14   5       5671.09       5661.92       527.67 o                         
   6  14   5       8369.88       8581.22       655.02 o                         
   7  14   5       1656.43       2186.30       515.42 o                         
   8  14   5       2899.56       1831.64       553.64 o                         
   9  14   5       2099.63       2177.16       583.59 o                         
  10  14   5      15778.18      14383.11       920.73 o                         
  11  14   5         20.78        -27.43       558.01 o                         
  12  14   5      26142.88      26905.00      1329.81 o                         
  13  14   5        792.87       1535.37       713.62 o                         
  14  14   5      31512.42      31362.69      1622.79 o                         
  15  14   5          0.31        441.49       767.51 o                         
  16  14   5       7191.00       8059.29      1088.32 o                         
  17  14   5         55.42        209.81       967.91 o                         
  18  14   5        402.31        -21.82      1063.70 o                         
  19  14   5        619.88       -943.58       943.58 o                         
  20  14   5       3505.97       1428.00      1070.08 o                         
  21  14   5         24.10       -491.25      1577.81 o                         
   1  15   5       2428.04       2490.81       515.20 o                         
   2  15   5      22868.36      22128.04       839.58 o                         
   3  15   5       2092.44       1994.67       496.32 o                         
   4  15   5         24.96        247.56       468.50 o                         
   5  15   5        782.46        443.02       478.33 o                         
   6  15   5        651.62       1166.61       494.89 o                         
   7  15   5        364.95       -487.80       487.80 o                         
   8  15   5      14308.74      14041.36       853.25 o                         
   9  15   5        672.16       1318.65       573.58 o                         
  10  15   5       4189.02       3476.95       706.66 o                         
  11  15   5       5143.01       4453.87       759.29 o                         
  12  15   5      18378.33      15820.74      1228.74 o                         
  13  15   5       4907.65       3794.99       865.85 o                         
  14  15   5       1385.84       1019.59       795.26 o                         
  15  15   5         51.26        906.04       876.38 o                         
  16  15   5        607.92       1187.94      1065.26 o                         
  17  15   5        528.86         18.91      1031.76 o                         
  18  15   5       3560.03       3462.98      1247.25 o                         
  19  15   5         19.54       -152.47      1398.37 o                         
   0  16   5        303.30         99.33       679.54 o                         
   1  16   5        177.30        210.08       530.56 o                         
   2  16   5         26.83        781.95       548.10 o                         
   3  16   5        517.31       -525.17       525.17 o                         
   4  16   5        158.82       -344.96       529.97 o                         
   5  16   5       1821.13       3036.55       595.98 o                         
   6  16   5       3970.32       3641.17       620.92 o                         
   7  16   5       3735.82       5090.90       684.97 o                         
   8  16   5       1322.31       1312.25       594.65 o                         
   9  16   5       3360.01       3284.77       697.71 o                         
  10  16   5        414.24       1672.80       652.29 o                         
  11  16   5        388.35       -451.86       631.20 o                         
  12  16   5       6410.34       6501.04       908.02 o                         
  13  16   5        193.89       -423.02       741.21 o                         
  14  16   5       8622.96       6811.23      1149.15 o                         
  15  16   5        154.24        477.52      1057.62 o                         
  16  16   5       1463.96        978.32      1131.92 o                         
  17  16   5       1490.19       2273.33      1446.10 o                         
  18  16   5        358.05        224.46      1411.61 o                         
   1  17   5        524.31        309.69       715.85 o                         
   2  17   5      24499.28      27822.80      1342.06 o                         
   3  17   5       2140.81       3079.43       697.74 o                         
   4  17   5        917.47        503.55       634.34 o                         
   5  17   5         60.10       -472.65       623.70 o                         
   6  17   5        577.96        188.78       625.75 o                         
   7  17   5        888.14        258.63       620.80 o                         
   8  17   5      13450.35      15039.09       983.65 o                         
   9  17   5        371.43        -33.43       634.74 o                         
  10  17   5       5613.81       5003.33       795.15 o                         
  11  17   5        933.98       1719.37       714.71 o                         
  12  17   5      17679.62      16851.22      1165.44 o                         
  13  17   5       1447.94        765.54       944.26 o                         
  14  17   5       2792.22        716.19      1039.90 o                         
  15  17   5        136.17        121.46      1303.10 o                         
  16  17   5        477.47        427.23      1634.72 o                         
   0  18   5       6068.81       5097.64      1298.69 o                         
   1  18   5        204.71        -67.36       744.21 o                         
   2  18   5       3656.96       4054.14       884.82 o                         
   3  18   5        757.00        516.26       729.62 o                         
   4  18   5       1043.72        518.00       710.17 o                         
   5  18   5       8815.23      10054.28      1031.97 o                         
   6  18   5      24643.25      24493.62      1322.95 o                         
   7  18   5       2913.10       3107.33       757.28 o                         
   8  18   5        276.25       -428.64       676.68 o                         
   9  18   5        267.15       1179.11       750.03 o                         
  10  18   5      11935.19      13055.22      1062.99 o                         
  11  18   5       1118.61       1914.23       869.28 o                         
  12  18   5          0.97       -936.15       936.15 o                         
  13  18   5        354.82      -1077.62      1077.62 o                         
   1  19   5       1469.69       1172.42       814.49 o                         
   2  19   5       7347.57       5714.93       959.35 o                         
   3  19   5       4236.20       5133.19       963.46 o                         
   4  19   5       6479.45       4446.05       960.42 o                         
   5  19   5        502.67        342.99       760.34 o                         
   6  19   5       6129.63       6344.76       968.94 o                         
   7  19   5       1368.57       2970.89       916.17 o                         
   8  19   5       2781.93       2905.36      1152.79 o                         
   9  19   5        173.03        848.92      1221.11 o                         
  10  19   5       2322.21       2334.81      1455.99 o                         
   0  20   5       5106.85       6239.80      2381.47 o                         
   1  20   5        336.54       -403.05      1327.82 o                         
   2  20   5       1774.60       1257.94      1383.76 o                         
   3  20   5        441.56        528.61      1251.28 o                         
   4  20   5       1768.39       2720.67      1299.95 o                         
   0   0   6     265157.16     251108.27      3429.13 o                         
   1   0   6     461128.25     462736.94      4086.65 o                         
   2   0   6     524383.12     516265.41      4107.00 o                         
   3   0   6       1484.65        556.31       100.73 o                         
   4   0   6     366975.91     351220.28      3197.05 o                         
   5   0   6     564081.94     568490.25      5072.32 o                         
   6   0   6     122482.74     119371.65      1275.69 o                         
   7   0   6     104850.20     104799.40      1074.95 o                         
   8   0   6      95667.18      82811.24       990.37 o                         
   9   0   6     268495.62     268215.97      2864.84 o                         
  10   0   6      10358.36       8944.94       440.71 o                         
  11   0   6       6919.81       8704.16       455.17 o                         
  12   0   6      32603.77      30598.03       764.48 o                         
  13   0   6       6474.33       4944.93       403.87 o                         
  14   0   6       3216.73       2498.75       375.66 o                         
  15   0   6     126774.97     128566.72      1892.27 o                         
  16   0   6       1206.10       1186.18       407.61 o                         
  17   0   6      16803.01      16960.36       786.26 o                         
  18   0   6        327.81        288.03       472.15 o                         
  19   0   6      12588.46      13763.28       890.18 o                         
  20   0   6         31.17        248.01       545.51 o                         
  21   0   6      25667.16      26564.88      1217.66 o                         
  22   0   6        450.31        369.98       656.64 o                         
  23   0   6        462.71        -92.62       668.85 o                         
  24   0   6       8644.46      11496.71      1328.03 o                         
  25   0   6       3668.85       2863.31      1070.16 o                         
  26   0   6      11900.32      11600.80      1354.83 o                         
  27   0   6       3268.75       2923.77      1197.23 o                         
  28   0   6       4142.84       4717.41      1992.59 o                         
  29   0   6       1522.22       1281.45      1404.31 o                         
   1   1   6      11323.34      13534.77       204.63 o                         
   2   1   6     117553.32     121254.56       907.41 o                         
   3   1   6     107818.29     109915.70       745.07 o                         
   4   1   6      65221.18      64986.05       492.25 o                         
   5   1   6     121098.43     127074.91       902.22 o                         
   6   1   6       5114.72       3852.07       157.03 o                         
   7   1   6        480.67        519.62       110.64 o                         
   8   1   6       6320.57       7227.91       211.11 o                         
   9   1   6       7863.94       6923.84       239.49 o                         
  10   1   6     151369.42     151111.41      1299.72 o                         
  11   1   6       3849.99       4099.58       241.29 o                         
  12   1   6     114771.90     113402.78      1102.70 o                         
  13   1   6      80522.55      78180.03       880.32 o                         
  14   1   6     161641.72     159960.42      1494.21 o                         
  15   1   6      29694.03      25465.04       524.38 o                         
  16   1   6     127599.05     124959.23      1336.76 o                         
  17   1   6       3404.22       3933.25       345.28 o                         
  18   1   6         72.79        -21.99       323.90 o                         
  19   1   6       2762.44       2810.00       414.77 o                         
  20   1   6      18035.62      19319.29       719.09 o                         
  21   1   6       4845.70       4828.95       494.75 o                         
  22   1   6       5845.75       5304.67       610.99 o                         
  23   1   6       5575.56       4832.32       649.31 o                         
  24   1   6      55247.80      59654.85      1962.78 o                         
  25   1   6        231.19        -54.61       769.00 o                         
  26   1   6      31952.76      34465.31      1612.36 o                         
  27   1   6       5011.18       6077.71      1084.29 o                         
  28   1   6         17.34       -293.04       771.76 o                         
  29   1   6       1103.27        495.89       848.09 o                         
   0   2   6     397066.59     386557.56      3565.95 o                         
   1   2   6       6172.72       8157.38       159.40 o                         
   2   2   6      57040.54      50816.47       417.53 o                         
   3   2   6      24689.91      25158.09       266.56 o                         
   4   2   6      30991.76      28565.77       298.69 o                         
   5   2   6     244115.19     236614.83      1497.42 o                         
   6   2   6      42529.46      45507.61       432.21 o                         
   7   2   6      14642.22      16631.70       286.41 o                         
   8   2   6     123236.18     115083.79       900.29 o                         
   9   2   6      66880.86      65216.53       647.52 o                         
  10   2   6     150936.20     141593.41      1168.81 o                         
  11   2   6       8490.20       9542.79       290.56 o                         
  12   2   6       5070.25       5687.58       262.12 o                         
  13   2   6      35656.73      31578.47       627.74 o                         
  14   2   6       6848.64       7133.62       307.49 o                         
  15   2   6      37812.59      37828.59       656.10 o                         
  16   2   6         11.15        180.04       223.15 o                         
  17   2   6       9366.04       8596.26       371.49 o                         
  18   2   6       1420.40       1839.22       353.10 o                         
  19   2   6       2488.47       3178.69       446.23 o                         
  20   2   6         69.37       -364.88       364.88 o                         
  21   2   6      14375.13      15654.03       861.22 o                         
  22   2   6       1785.04       1146.76       527.03 o                         
  23   2   6         38.03         24.27       592.59 o                         
  24   2   6       5318.91       4526.80       813.03 o                         
  25   2   6       3269.10       1849.27       881.94 o                         
  26   2   6       7854.95       7395.50      1094.87 o                         
  27   2   6       1819.26       1180.63       816.67 o                         
  28   2   6       1757.13       2362.12       907.61 o                         
  29   2   6       1574.10       2682.48      1353.12 o                         
   1   3   6       8815.37      10152.48       200.99 o                         
   2   3   6        190.22        600.03       106.40 o                         
   3   3   6       7717.34       8689.02       185.10 o                         
   4   3   6       2947.32       2953.49       128.71 o                         
   5   3   6       2606.28       2359.44       148.03 o                         
   6   3   6       9430.40       8083.42       221.23 o                         
   7   3   6      13501.04      13259.33       325.77 o                         
   8   3   6      35068.61      33181.43       482.09 o                         
   9   3   6        599.53        954.85       175.61 o                         
  10   3   6     153078.53     149438.42      1244.98 o                         
  11   3   6       1914.70       2524.28       195.32 o                         
  12   3   6      13813.88      17247.96       397.23 o                         
  13   3   6      33036.09      32652.81       543.10 o                         
  14   3   6      86517.89      85962.50       956.11 o                         
  15   3   6      20067.38      18174.32       455.56 o                         
  16   3   6      67963.54      71472.33       897.67 o                         
  17   3   6        249.00        477.73       251.32 o                         
  18   3   6      14715.56      16092.33       655.19 o                         
  19   3   6       4342.50       5023.29       486.48 o                         
  20   3   6      22508.03      24221.04       917.53 o                         
  21   3   6      17940.14      19350.87       860.03 o                         
  22   3   6       1454.10        908.00       494.62 o                         
  23   3   6       7039.52       5963.90       797.63 o                         
  24   3   6      19200.72      20748.54      1176.06 o                         
  25   3   6        125.37        -66.97       809.77 o                         
  26   3   6      17094.00      15579.44      1287.97 o                         
  27   3   6       1479.05       3176.66      1014.03 o                         
  28   3   6       2726.02       1956.79       992.61 o                         
  29   3   6       2050.10       2529.67      2892.62 o                         
   0   4   6     121713.12     115037.92      1238.64 o                         
   1   4   6      22361.34      22687.15       307.43 o                         
   2   4   6     187792.67     176370.38      1219.73 o                         
   3   4   6      52825.52      52807.33       482.41 o                         
   4   4   6       3510.29       3408.61       161.09 o                         
   5   4   6     165329.33     155386.58      1140.41 o                         
   6   4   6      16999.61      16504.44       344.19 o                         
   7   4   6      21764.79      19730.44       413.23 o                         
   8   4   6      94810.69      87480.66       899.60 o                         
   9   4   6          3.71        147.86       205.69 o                         
  10   4   6     103833.77     100454.70      1064.29 o                         
  11   4   6       3667.48       4442.62       257.07 o                         
  12   4   6        338.80        633.43       185.87 o                         
  13   4   6      14949.48      13679.66       348.08 o                         
  14   4   6        106.36        435.34       197.69 o                         
  15   4   6       4039.00       3886.36       321.46 o                         
  16   4   6       3878.06       3984.34       401.37 o                         
  17   4   6       3817.25       2776.96       350.52 o                         
  18   4   6        565.49        289.62       375.97 o                         
  19   4   6          4.56       -374.29       374.29 o                         
  20   4   6        706.65       1394.23       513.87 o                         
  21   4   6        195.76       -494.46       577.20 o                         
  22   4   6        839.21       1224.84       632.29 o                         
  23   4   6       4162.48       4410.61       886.86 o                         
  24   4   6       2069.57       2427.61       722.94 o                         
  25   4   6       1599.95       1194.20       877.92 o                         
  26   4   6       9774.31      10657.92      1212.56 o                         
  27   4   6        187.93        627.51       921.46 o                         
  28   4   6       3993.05       2876.16      1078.38 o                         
   1   5   6      13579.94      14123.26       270.46 o                         
   2   5   6      27874.75      29067.52       370.41 o                         
   3   5   6      10744.01      11694.28       274.12 o                         
   4   5   6       2688.74       3444.56       204.09 o                         
   5   5   6       2548.36       2679.37       200.62 o                         
   6   5   6      37614.64      34338.02       544.62 o                         
   7   5   6       6242.79       6501.07       320.61 o                         
   8   5   6     139873.16     141408.88      1352.78 o                         
   9   5   6          5.79        230.44       192.42 o                         
  10   5   6      29985.90      31410.02       630.43 o                         
  11   5   6      11053.05      12403.89       437.35 o                         
  12   5   6       1953.50       1804.50       239.94 o                         
  13   5   6       4440.88       5422.56       394.53 o                         
  14   5   6       1427.94        996.19       230.45 o                         
  15   5   6      13224.10      12070.23       432.56 o                         
  16   5   6      47681.34      52736.08       941.80 o                         
  17   5   6        715.54        391.30       359.86 o                         
  18   5   6      73930.55      73423.73      1355.53 o                         
  19   5   6      34820.78      34146.71      1091.37 o                         
  20   5   6       2658.05       3019.33       590.61 o                         
  21   5   6      47158.61      46214.43      1522.69 o                         
  22   5   6       7186.66       5633.74       767.01 o                         
  23   5   6       8957.15      10441.74       991.74 o                         
  24   5   6       3720.19       3718.41       850.68 o                         
  25   5   6       1392.35        364.26       857.72 o                         
  26   5   6      10809.25       9900.55      1207.16 o                         
  27   5   6        180.29       -185.21       956.36 o                         
  28   5   6       9961.56      11505.23      1580.49 o                         
   0   6   6     134735.39     130816.12      1435.84 o                         
   1   6   6     103259.57      94634.35       812.41 o                         
   2   6   6     139733.92     132095.08      1085.54 o                         
   3   6   6     205374.23     200572.30      1520.47 o                         
   4   6   6      12017.45      12033.15       326.84 o                         
   5   6   6         59.12        176.29       192.44 o                         
   6   6   6      23919.23      25263.08       483.07 o                         
   7   6   6      31433.90      30788.01       535.31 o                         
   8   6   6      48832.04      45558.25       694.08 o                         
   9   6   6      56318.36      55920.52       810.13 o                         
  10   6   6      49859.66      47093.22       789.99 o                         
  11   6   6      47846.44      49565.22       812.34 o                         
  12   6   6      11646.28      12606.54       461.86 o                         
  13   6   6       2915.39       2186.60       293.98 o                         
  14   6   6       2196.26       2658.68       288.75 o                         
  15   6   6      51444.71      49618.30       998.09 o                         
  16   6   6       3993.99       2937.08       373.80 o                         
  17   6   6       4105.58       3795.70       516.94 o                         
  18   6   6        541.07       -197.15       435.47 o                         
  19   6   6       3146.69       3471.98       570.38 o                         
  20   6   6       1655.45       3186.34       740.33 o                         
  21   6   6       4175.32       3692.34       748.45 o                         
  22   6   6        517.04         41.14       682.74 o                         
  23   6   6       2221.12       2739.58       812.01 o                         
  24   6   6       1869.02       1181.96       754.15 o                         
  25   6   6      17505.56      16813.74      1409.10 o                         
  26   6   6       9413.41       9335.22      1260.31 o                         
  27   6   6       2262.27       2808.59      1113.88 o                         
  28   6   6       3315.86       4258.55      3036.36 o                         
   1   7   6       1042.54       1584.52       209.37 o                         
   2   7   6      12590.01      11738.80       329.65 o                         
   3   7   6       3067.16       2039.60       222.11 o                         
   4   7   6      52471.54      52344.29       649.18 o                         
   5   7   6       5761.18       6428.23       261.60 o                         
   6   7   6       4190.65       3705.71       219.60 o                         
   7   7   6       8484.39       8310.21       264.63 o                         
   8   7   6     283996.88     277744.00      2395.93 o                         
   9   7   6        187.90        622.40       177.60 o                         
  10   7   6        858.29        583.09       237.33 o                         
  11   7   6      29603.58      30453.28       723.56 o                         
  12   7   6      32370.40      30777.01       759.14 o                         
  13   7   6       4400.07       4181.53       341.05 o                         
  14   7   6      22889.40      23176.23       661.16 o                         
  15   7   6       4922.02       3922.13       471.13 o                         
  16   7   6      20275.83      22326.35       866.53 o                         
  17   7   6       2493.42       2417.27       478.09 o                         
  18   7   6     159888.17     155414.42      2444.44 o                         
  19   7   6      26621.70      27190.05      1236.50 o                         
  20   7   6       1653.68       1865.22       671.67 o                         
  21   7   6      24391.92      24425.45      1283.77 o                         
  22   7   6      24170.09      22026.55      1611.04 o                         
  23   7   6       3957.66       3001.09       843.93 o                         
  24   7   6        604.36        481.04       759.67 o                         
  25   7   6        648.19        363.90      1029.13 o                         
  26   7   6       5309.40       4420.25      1200.41 o                         
  27   7   6         17.17      -1197.52      1197.52 o                         
   0   8   6      72467.38      63699.89      1009.99 o                         
   1   8   6     112396.66     108912.43      1032.15 o                         
   2   8   6      49356.93      45651.13       627.62 o                         
   3   8   6      95738.38      90498.99       956.31 o                         
   4   8   6      18342.30      17291.87       432.70 o                         
   5   8   6      29032.04      30369.30       591.37 o                         
   6   8   6      38655.99      37018.43       667.76 o                         
   7   8   6      36386.84      40100.74       703.10 o                         
   8   8   6      79950.84      73468.18       949.58 o                         
   9   8   6      23982.42      24072.25       555.01 o                         
  10   8   6      12616.99      12896.22       414.87 o                         
  11   8   6     109088.75     104500.90      1297.56 o                         
  12   8   6      13754.83      12094.12       595.20 o                         
  13   8   6       2682.68       2605.01       335.54 o                         
  14   8   6        341.66        192.79       354.85 o                         
  15   8   6      14591.26      13924.28       765.12 o                         
  16   8   6        957.44        175.99       520.76 o                         
  17   8   6       7584.05       7404.30       692.84 o                         
  18   8   6        560.30        681.80       555.20 o                         
  19   8   6       3269.96       2321.73       726.72 o                         
  20   8   6         13.53        760.29       678.11 o                         
  21   8   6      15895.40      16128.46      1186.47 o                         
  22   8   6         75.37       -680.41       680.41 o                         
  23   8   6       1413.78        514.41       740.38 o                         
  24   8   6       3176.37       3470.61       896.73 o                         
  25   8   6      15453.45      14970.35      1554.54 o                         
  26   8   6       9980.63      13845.89      2508.09 o                         
   1   9   6       1851.68       2086.77       229.99 o                         
   2   9   6      27172.97      27564.42       544.97 o                         
   3   9   6       9255.11      10065.50       374.19 o                         
   4   9   6      27639.80      28101.25       564.67 o                         
   5   9   6       9318.07       9388.65       386.55 o                         
   6   9   6       3915.98       3591.85       304.62 o                         
   7   9   6      13702.81      14130.59       472.19 o                         
   8   9   6     134259.53     131819.83      1415.86 o                         
   9   9   6        377.37        883.62       252.99 o                         
  10   9   6       2770.54       2922.89       295.98 o                         
  11   9   6      10151.13      11070.06       467.44 o                         
  12   9   6      16188.48      15620.36       684.18 o                         
  13   9   6      25066.20      25063.40      1122.26 o                         
  14   9   6       6611.74       5173.62       672.41 o                         
  15   9   6      12835.71      13233.17       838.52 o                         
  16   9   6      12708.37      12599.59       868.68 o                         
  17   9   6       1012.55        760.91       629.21 o                         
  18   9   6     133922.62     137608.38      2506.88 o                         
  19   9   6        148.92        364.36       656.27 o                         
  20   9   6       4406.26       3915.28       797.56 o                         
  21   9   6       2891.22       3449.13       832.64 o                         
  22   9   6      19236.88      15686.45      1386.96 o                         
  23   9   6       1271.86       1255.58       879.56 o                         
  24   9   6       2063.94       2024.39       972.09 o                         
  25   9   6         57.71       -984.20       984.20 o                         
  26   9   6       3505.25       3947.79      1737.20 o                         
   0  10   6      63789.21      63887.71      1208.18 o                         
   1  10   6      53506.48      52259.09       759.09 o                         
   2  10   6      78479.23      73680.12       914.02 o                         
   3  10   6      28683.61      30382.83       624.67 o                         
   4  10   6       7549.90       6124.50       325.74 o                         
   5  10   6       9343.88      10182.12       436.12 o                         
   6  10   6      70054.51      68359.94       972.37 o                         
   7  10   6        783.39       1114.20       285.94 o                         
   8  10   6      42017.41      40657.26       819.89 o                         
   9  10   6        165.42        502.95       265.46 o                         
  10  10   6       5482.85       5432.38       370.82 o                         
  11  10   6      58238.16      58267.79      1051.15 o                         
  12  10   6       8988.67       8249.81       570.83 o                         
  13  10   6      20856.62      18560.94       987.85 o                         
  14  10   6         61.03        280.72       551.48 o                         
  15  10   6        786.91        573.06       689.83 o                         
  16  10   6       2789.51       1842.99       651.85 o                         
  17  10   6       2992.09       3231.05       709.97 o                         
  18  10   6         25.05         54.41       654.92 o                         
  19  10   6        323.98       -642.79       642.79 o                         
  20  10   6       1019.56        749.45       746.89 o                         
  21  10   6       2146.66       2510.34       837.88 o                         
  22  10   6        821.14       1300.42       885.11 o                         
  23  10   6       1698.97       3150.80      1031.25 o                         
  24  10   6       3997.81       5140.49      1057.59 o                         
  25  10   6       2263.77       4003.66      1674.32 o                         
   1  11   6        155.43        324.03       239.68 o                         
   2  11   6       1366.70        943.12       268.15 o                         
   3  11   6      35774.07      40193.92       780.39 o                         
   4  11   6       5262.70       5297.57       341.24 o                         
   5  11   6      17018.99      15925.84       543.98 o                         
   6  11   6       3960.39       4567.02       382.31 o                         
   7  11   6      13692.89      15458.07       562.82 o                         
   8  11   6      42318.52      40061.80       910.11 o                         
   9  11   6       2418.32       2706.98       392.87 o                         
  10  11   6       4976.19       5712.94       479.57 o                         
  11  11   6       5715.85       5544.20       497.60 o                         
  12  11   6       3223.95       3625.02       560.01 o                         
  13  11   6      32317.87      34559.23      1211.84 o                         
  14  11   6         72.71       -585.30       585.30 o                         
  15  11   6      11525.26      11100.43       978.37 o                         
  16  11   6       9216.86       9589.48      1104.77 o                         
  17  11   6         34.89       1183.38       711.77 o                         
  18  11   6      60400.33      58599.13      1905.62 o                         
  19  11   6         29.07        -25.88       671.08 o                         
  20  11   6       3306.70       3441.40       978.41 o                         
  21  11   6       3849.35       3800.17      1039.35 o                         
  22  11   6      11510.94      11901.07      1324.40 o                         
  23  11   6       2265.45        832.21      1112.52 o                         
  24  11   6       6783.25       9425.16      1642.12 o                         
   0  12   6      38656.86      40105.09      1150.28 o                         
   1  12   6       2479.24       2005.95       309.93 o                         
   2  12   6      79516.41      76695.43      1070.00 o                         
   3  12   6       5585.46       4475.27       379.84 o                         
   4  12   6      13312.81      12189.97       576.99 o                         
   5  12   6       6406.24       8012.70       525.79 o                         
   6  12   6      37312.12      36393.07       954.17 o                         
   7  12   6        275.81        486.60       385.23 o                         
   8  12   6      14937.75      14605.15       699.50 o                         
   9  12   6       8666.12       8121.66       555.34 o                         
  10  12   6       1926.56       1831.10       443.27 o                         
  11  12   6      10486.40      10651.85       749.77 o                         
  12  12   6       8139.36       8723.78       903.18 o                         
  13  12   6       6016.39       4721.30       746.16 o                         
  14  12   6        431.60       -200.07       641.32 o                         
  15  12   6       2331.32        255.70       701.35 o                         
  16  12   6       7300.76       6064.37      1031.26 o                         
  17  12   6         39.48       -214.35      1088.39 o                         
  18  12   6        406.99       1350.48       747.83 o                         
  19  12   6        665.27       -421.20       703.40 o                         
  20  12   6       1463.59       3478.42       980.83 o                         
  21  12   6        445.46       1616.40       916.86 o                         
  22  12   6       1600.78       2601.99      1028.12 o                         
  23  12   6       1027.29       -141.75      1386.04 o                         
   1  13   6       2686.14       2542.75       426.47 o                         
   2  13   6      31213.40      31477.47       901.03 o                         
   3  13   6      26446.56      27889.32       861.45 o                         
   4  13   6       3770.13       3926.06       468.74 o                         
   5  13   6       2712.08       2560.35       447.10 o                         
   6  13   6      20108.87      20852.88       799.55 o                         
   7  13   6       6706.10       7194.15       559.29 o                         
   8  13   6       4890.98       5086.62       545.78 o                         
   9  13   6       3682.32       3427.02       578.54 o                         
  10  13   6      20815.87      23078.90      1058.13 o                         
  11  13   6          1.50       -586.23       586.23 o                         
  12  13   6      12139.28      13601.58       946.52 o                         
  13  13   6      19959.09      21547.03      1319.72 o                         
  14  13   6      12715.68      12064.01      1098.90 o                         
  15  13   6       3250.48       3349.02       866.13 o                         
  16  13   6      22981.45      24467.87      1487.14 o                         
  17  13   6        784.53        407.12       834.08 o                         
  18  13   6       7091.35       5529.92      1002.80 o                         
  19  13   6         82.02       -738.67       894.85 o                         
  20  13   6       4371.45       5278.80      1159.68 o                         
  21  13   6       3355.01       2649.00      1087.17 o                         
  22  13   6        118.67       -489.83      1601.02 o                         
   0  14   6      17074.79      19144.01      1104.53 o                         
   1  14   6        356.83       -376.13       376.13 o                         
   2  14   6      11759.13      10705.87       621.19 o                         
   3  14   6       8849.07       9004.27       585.23 o                         
   4  14   6        384.73         -3.48       393.02 o                         
   5  14   6      47684.69      46778.54      1123.33 o                         
   6  14   6      26685.03      24311.62       886.42 o                         
   7  14   6       2284.36       3227.04       561.90 o                         
   8  14   6      17520.60      19349.97       935.17 o                         
   9  14   6       7314.06       8597.02       822.35 o                         
  10  14   6       4196.95       4790.37       702.14 o                         
  11  14   6       1194.95       1421.08       655.99 o                         
  12  14   6       7653.32       7991.95       852.80 o                         
  13  14   6        118.00        286.82       690.31 o                         
  14  14   6         50.84        417.10       756.78 o                         
  15  14   6       7493.97       9075.57      1103.94 o                         
  16  14   6       5335.54       5758.84      1029.06 o                         
  17  14   6       5434.55       4245.83      1146.53 o                         
  18  14   6          5.73        578.76      1118.40 o                         
  19  14   6       2189.44       1021.80      1031.14 o                         
  20  14   6        815.18         58.87      1206.84 o                         
  21  14   6       7708.12      11072.91      2037.38 o                         
   1  15   6      18629.13      19714.16       834.64 o                         
   2  15   6       6466.11       7508.87       604.03 o                         
   3  15   6         80.93        766.76       450.74 o                         
   4  15   6      10426.62      10850.55       734.29 o                         
   5  15   6         33.20        -17.55       472.29 o                         
   6  15   6       2471.04       1694.63       506.44 o                         
   7  15   6        179.46       -387.98       509.77 o                         
   8  15   6        193.77        387.64       530.14 o                         
   9  15   6       1761.50       1843.03       602.39 o                         
  10  15   6      30127.94      32190.88      1300.36 o                         
  11  15   6        606.09       -212.08       615.41 o                         
  12  15   6      10360.59      10268.54       970.81 o                         
  13  15   6       9410.26       9743.03      1293.54 o                         
  14  15   6      32820.13      32471.77      1591.59 o                         
  15  15   6        797.03       1496.68       879.80 o                         
  16  15   6      21144.11      19573.80      1767.84 o                         
  17  15   6       1713.88       1695.91      1182.51 o                         
  18  15   6          4.43       -394.40      1176.01 o                         
  19  15   6       1293.38        -10.50      1315.48 o                         
   0  16   6      39099.57      39185.12      1837.65 o                         
   1  16   6       5246.97       4800.40       691.71 o                         
   2  16   6      15388.25      15662.32       935.99 o                         
   3  16   6       3780.91       2986.01       638.79 o                         
   4  16   6        255.19        856.49       576.55 o                         
   5  16   6      62900.81      61398.39      1642.70 o                         
   6  16   6       1679.34        414.02       550.67 o                         
   7  16   6       1121.78       1083.19       549.02 o                         
   8  16   6      10138.47      12466.50       896.09 o                         
   9  16   6       5072.39       4468.15       732.58 o                         
  10  16   6       9130.21       7450.42       829.18 o                         
  11  16   6       8004.92       7019.50       852.82 o                         
  12  16   6        117.22       -678.94       678.94 o                         
  13  16   6        537.23       1404.59       799.55 o                         
  14  16   6       1539.29       1412.49       862.16 o                         
  15  16   6       3467.79       1615.92      1288.35 o                         
  16  16   6        319.99       -419.38      1040.87 o                         
  17  16   6       5971.21       3260.90      1518.29 o                         
   1  17   6       2919.69       4267.06       810.65 o                         
   2  17   6       4601.42       5873.35       872.10 o                         
   3  17   6        545.65       1030.49       659.13 o                         
   4  17   6      12161.35      10404.18       924.85 o                         
   5  17   6        693.28        611.78       655.59 o                         
   6  17   6       1968.88       1820.30       683.04 o                         
   7  17   6       1421.72       2157.44       689.71 o                         
   8  17   6       2408.87       1853.93       699.23 o                         
   9  17   6        442.29       -264.93       639.82 o                         
  10  17   6      24042.17      24475.61      1245.28 o                         
  11  17   6       2677.76       2857.71       788.19 o                         
  12  17   6      10247.31      11207.51      1015.77 o                         
  13  17   6       2490.57       3711.36       999.07 o                         
  14  17   6      22473.38      22202.78      1825.31 o                         
  15  17   6        834.44        551.55      1315.73 o                         
   0  18   6      24533.76      23739.24      1954.57 o                         
   1  18   6        783.30        604.69       766.13 o                         
   2  18   6       5663.36       5999.03       934.96 o                         
   3  18   6       2989.15       1192.22       758.54 o                         
   4  18   6         83.04        692.03       761.86 o                         
   5  18   6      17097.14      17977.85      1209.81 o                         
   6  18   6        289.41       1731.32       721.20 o                         
   7  18   6         35.43        563.10       686.50 o                         
   8  18   6       7792.14       7577.88       944.15 o                         
   9  18   6       2298.83       2319.25       780.86 o                         
  10  18   6      10906.81      12131.82      1058.03 o                         
  11  18   6        111.64       -533.74       833.19 o                         
  12  18   6        181.93       -446.09       989.90 o                         
  13  18   6         22.39       -330.62      1149.20 o                         
   1  19   6        739.54        713.04       827.09 o                         
   2  19   6        178.64        -97.46       781.59 o                         
   3  19   6        510.59        851.51       816.61 o                         
   4  19   6       1548.45       2694.38       878.95 o                         
   5  19   6       4214.06       3670.81      1093.92 o                         
   6  19   6        199.18         19.20       772.88 o                         
   7  19   6       5620.22       5142.45      1118.73 o                         
   8  19   6         63.05       1227.58      1109.54 o                         
   9  19   6       1909.90       1151.25      1113.93 o                         
   0  20   6      20142.71      19469.02      3367.21 o                         
   1  20   6        566.01        580.68      1390.39 o                         
   2  20   6       1719.01       2837.11      1427.16 o                         
   3  20   6       1085.20        700.19      1396.79 o                         
   1   1   7      11668.05      12410.92       201.11 o                         
   2   1   7      77112.37      75860.89       614.81 o                         
   3   1   7      16236.33      18025.22       247.29 o                         
   4   1   7       3903.14       5062.89       154.57 o                         
   5   1   7       8199.22       7697.58       175.11 o                         
   6   1   7       1633.76        929.42       135.05 o                         
   7   1   7      53240.63      54114.16       530.46 o                         
   8   1   7       9322.41       7216.72       241.57 o                         
   9   1   7      15959.31      16392.63       338.12 o                         
  10   1   7       3405.69       4071.11       219.65 o                         
  11   1   7      15892.17      17476.51       401.33 o                         
  12   1   7      11168.95      11883.79       344.49 o                         
  13   1   7       4666.10       5607.01       272.10 o                         
  14   1   7       5597.40       6271.58       294.37 o                         
  15   1   7       3836.35       4881.60       286.80 o                         
  16   1   7        335.80        527.31       252.68 o                         
  17   1   7        590.13        722.04       269.63 o                         
  18   1   7       2944.38       1917.50       397.48 o                         
  19   1   7       1291.94       1133.39       421.84 o                         
  20   1   7         77.28         10.23       411.97 o                         
  21   1   7        667.68        958.49       412.36 o                         
  22   1   7        113.66        146.45       495.31 o                         
  23   1   7       6653.02       5005.34       789.03 o                         
  24   1   7       1167.32       1263.74       748.94 o                         
  25   1   7       1941.76       1756.45       726.67 o                         
  26   1   7          5.51        325.46       699.86 o                         
  27   1   7       2910.32       1186.59       857.71 o                         
  28   1   7         81.61        549.80       836.50 o                         
  29   1   7        922.76        851.79       908.50 o                         
   0   2   7       4394.27       4918.16       193.87 o                         
   1   2   7        307.03        212.76        88.45 o                         
   2   2   7      21575.35      20648.79       340.03 o                         
   3   2   7      14675.17      14587.84       235.86 o                         
   4   2   7       6966.11       8534.27       174.09 o                         
   5   2   7       9331.92       9078.11       203.86 o                         
   6   2   7       7937.79       8212.31       235.85 o                         
   7   2   7       4899.52       4389.22       176.00 o                         
   8   2   7        656.00        714.32       155.93 o                         
   9   2   7      10330.06      11897.44       401.11 o                         
  10   2   7       3876.46       5989.27       238.06 o                         
  11   2   7       2977.90       3717.97       198.75 o                         
  12   2   7        574.03        515.29       177.13 o                         
  13   2   7       3200.25       3808.16       236.98 o                         
  14   2   7       7527.30       8675.27       340.59 o                         
  15   2   7        594.58        766.88       230.97 o                         
  16   2   7       1799.82       2117.34       266.97 o                         
  17   2   7       3883.00       4428.00       321.58 o                         
  18   2   7        768.71        799.38       376.56 o                         
  19   2   7          8.44        167.42       371.38 o                         
  20   2   7        165.15        -31.27       401.13 o                         
  21   2   7       2054.68       2288.00       453.61 o                         
  22   2   7       4028.82       3615.27       625.44 o                         
  23   2   7       2559.86       2021.51       683.61 o                         
  24   2   7         46.48        708.57       748.07 o                         
  25   2   7        904.12       1729.72       802.38 o                         
  26   2   7          5.57        139.96       749.08 o                         
  27   2   7        391.27        730.85       780.93 o                         
  28   2   7        407.44       -193.81       869.03 o                         
  29   2   7         31.46       4240.38      2786.66 o                         
   1   3   7      84078.84      82420.41       636.47 o                         
   2   3   7       9555.68      10270.80       198.14 o                         
   3   3   7     152072.84     146296.36      1030.68 o                         
   4   3   7      15041.71      15009.58       241.53 o                         
   5   3   7      20611.88      21409.85       299.45 o                         
   6   3   7      14457.70      15778.60       306.35 o                         
   7   3   7     250021.17     255733.59      1983.78 o                         
   8   3   7      26192.00      27349.10       480.31 o                         
   9   3   7      87436.09      92555.32       918.11 o                         
  10   3   7       1546.41       1923.95       204.20 o                         
  11   3   7      67016.66      64582.93       705.17 o                         
  12   3   7      11985.95      11863.67       308.70 o                         
  13   3   7      70447.55      72602.95       845.81 o                         
  14   3   7       8712.95      10354.26       384.90 o                         
  15   3   7       4461.15       6126.30       318.35 o                         
  16   3   7        544.85        407.55       234.08 o                         
  17   3   7      12953.16      12385.20       486.21 o                         
  18   3   7       4896.00       3410.04       429.06 o                         
  19   3   7      15441.46      14776.28       754.36 o                         
  20   3   7        611.06        303.39       495.34 o                         
  21   3   7          6.52         93.69       447.06 o                         
  22   3   7       1937.73       1129.77       550.74 o                         
  23   3   7      17779.61      18308.68      1084.79 o                         
  24   3   7       4807.31       4930.72       892.23 o                         
  25   3   7      14686.88      16352.82      1238.18 o                         
  26   3   7        738.08       -169.54       838.54 o                         
  27   3   7      11443.06      11306.63      1264.98 o                         
  28   3   7        766.66       -390.00       927.03 o                         
   0   4   7       7651.91       9600.02       331.16 o                         
   1   4   7        641.15       1046.77       135.39 o                         
   2   4   7         23.68        122.94       116.03 o                         
   3   4   7       3509.44       3163.68       157.42 o                         
   4   4   7      32187.27      33901.61       407.46 o                         
   5   4   7        363.16         53.76       134.54 o                         
   6   4   7       5518.11       7511.52       309.34 o                         
   7   4   7       4592.41       4218.48       247.38 o                         
   8   4   7      26430.79      25610.82       497.37 o                         
   9   4   7        152.60        107.47       202.46 o                         
  10   4   7        650.25        600.65       214.00 o                         
  11   4   7         47.40        128.11       202.59 o                         
  12   4   7         52.16        125.33       194.60 o                         
  13   4   7        173.91        284.52       168.38 o                         
  14   4   7       9715.57      10761.10       434.69 o                         
  15   4   7        572.65        823.36       234.35 o                         
  16   4   7      11533.46      11387.64       427.58 o                         
  17   4   7       4337.77       4136.66       415.29 o                         
  18   4   7         23.67        -46.87       368.33 o                         
  19   4   7         53.77        -95.51       484.94 o                         
  20   4   7          2.67        411.56       514.74 o                         
  21   4   7          1.49        977.17       564.46 o                         
  22   4   7        573.86        211.51       579.52 o                         
  23   4   7       1933.66       1365.19       664.67 o                         
  24   4   7         51.20        438.83       776.29 o                         
  25   4   7        279.50       1799.47       888.72 o                         
  26   4   7        886.31        982.78       983.20 o                         
  27   4   7          0.95        447.05      1085.21 o                         
  28   4   7        329.89        920.28       980.52 o                         
   1   5   7      96266.09      93277.69       784.56 o                         
   2   5   7      37597.04      39388.15       514.40 o                         
   3   5   7     181810.95     170287.19      1326.02 o                         
   4   5   7      54092.07      54977.73       642.31 o                         
   5   5   7       2338.33       2950.19       215.66 o                         
   6   5   7      39411.19      38140.30       581.34 o                         
   7   5   7      71860.04      74272.34       848.86 o                         
   8   5   7      38551.13      37750.75       603.31 o                         
   9   5   7      38555.53      38114.73       719.01 o                         
  10   5   7         82.97       -110.73       208.07 o                         
  11   5   7      30958.27      32833.76       646.56 o                         
  12   5   7      23982.73      23824.67       588.06 o                         
  13   5   7      67599.61      67509.16       995.54 o                         
  14   5   7      23490.88      23284.61       597.33 o                         
  15   5   7        279.75        751.41       293.46 o                         
  16   5   7      14571.29      15211.65       790.03 o                         
  17   5   7      14502.83      14297.80       705.36 o                         
  18   5   7       4476.91       5171.36       553.14 o                         
  19   5   7      29218.42      27159.25      1062.48 o                         
  20   5   7        324.73       -348.16       543.32 o                         
  21   5   7         11.32       1042.75       589.00 o                         
  22   5   7       1151.25       1785.20       641.12 o                         
  23   5   7      18083.15      17636.80      1213.02 o                         
  24   5   7       3236.28       4534.46      1253.10 o                         
  25   5   7      10018.44      11341.44      1231.04 o                         
  26   5   7        435.60        -27.65       837.91 o                         
  27   5   7       7366.90       6370.83      1199.40 o                         
  28   5   7       1041.76        805.64      1229.57 o                         
   0   6   7         68.76        425.64       248.93 o                         
   1   6   7      13808.20      13635.03       450.85 o                         
   2   6   7       1796.97       1709.55       212.95 o                         
   3   6   7       5249.93       6065.55       268.10 o                         
   4   6   7      29572.18      30003.65       530.52 o                         
   5   6   7       3463.58       4008.97       251.85 o                         
   6   6   7        374.11        304.09       162.40 o                         
   7   6   7        542.12        336.64       183.22 o                         
   8   6   7      23845.29      23719.01       528.43 o                         
   9   6   7        597.72        220.93       195.73 o                         
  10   6   7       6171.66       6316.89       365.78 o                         
  11   6   7       3507.33       3422.61       284.05 o                         
  12   6   7        638.74        995.56       248.51 o                         
  13   6   7       3420.44       3919.61       351.60 o                         
  14   6   7        643.97        836.48       287.02 o                         
  15   6   7       1212.38       1531.61       469.79 o                         
  16   6   7         87.35        255.47       380.45 o                         
  17   6   7        672.44        990.45       453.38 o                         
  18   6   7       2385.52       2162.55       528.07 o                         
  19   6   7       1730.41       1018.07       550.60 o                         
  20   6   7       1811.19       1686.69       691.25 o                         
  21   6   7       4964.50       4470.24       749.98 o                         
  22   6   7       1957.50        681.20       715.50 o                         
  23   6   7        512.94       1069.73       728.27 o                         
  24   6   7       1201.14        250.27       825.06 o                         
  25   6   7       1127.26        177.39       976.87 o                         
  26   6   7        314.86        406.34       952.61 o                         
  27   6   7         17.87      -1073.12      1073.12 o                         
   1   7   7      91470.52      90823.42       881.60 o                         
   2   7   7      18984.93      20069.30       434.15 o                         
   3   7   7      75124.41      73986.34       806.12 o                         
   4   7   7      17772.54      18466.06       435.13 o                         
   5   7   7      12805.37      14727.89       377.16 o                         
   6   7   7       4892.65       5465.76       275.55 o                         
   7   7   7      11701.08      12103.39       359.65 o                         
   8   7   7        189.50        238.16       208.02 o                         
   9   7   7         46.90         22.37       202.27 o                         
  10   7   7       5688.01       5412.44       330.73 o                         
  11   7   7       1638.97        800.88       292.06 o                         
  12   7   7       1755.36       1725.96       304.16 o                         
  13   7   7      21971.66      22073.28       664.16 o                         
  14   7   7        676.98        -64.14       358.05 o                         
  15   7   7       6406.48       6497.04       555.37 o                         
  16   7   7         74.35        -69.60       392.19 o                         
  17   7   7       7373.69       8818.80       646.28 o                         
  18   7   7       2793.28       3423.06       666.32 o                         
  19   7   7        100.41        403.29       613.69 o                         
  20   7   7       7130.96       7406.99       846.61 o                         
  21   7   7       4196.42       2766.50       725.91 o                         
  22   7   7        495.34       1047.04       755.38 o                         
  23   7   7       4349.99       4616.91       890.21 o                         
  24   7   7        117.03        250.63       860.69 o                         
  25   7   7        852.61        649.60       921.20 o                         
  26   7   7        555.29       1234.56      1000.16 o                         
  27   7   7         83.27        177.66      1502.41 o                         
   0   8   7      53913.52      50772.51       916.18 o                         
   1   8   7        443.91        721.48       205.84 o                         
   2   8   7         29.02        -71.56       204.86 o                         
   3   8   7       5288.16       4492.29       273.71 o                         
   4   8   7      13553.79      11953.14       370.71 o                         
   5   8   7        545.08        829.99       188.25 o                         
   6   8   7      12945.89      13063.39       416.93 o                         
   7   8   7          3.01        148.18       231.09 o                         
   8   8   7        569.84        197.95       236.41 o                         
   9   8   7        152.64        400.84       283.18 o                         
  10   8   7      11116.34      11547.01       505.20 o                         
  11   8   7      13313.31      14438.32       580.52 o                         
  12   8   7       3576.87       3421.72       388.21 o                         
  13   8   7          0.57       -298.80       298.80 o                         
  14   8   7         92.07        348.07       371.10 o                         
  15   8   7       5996.98       5806.65       763.12 o                         
  16   8   7        448.96       -325.91       521.14 o                         
  17   8   7       2653.24       3231.64       605.56 o                         
  18   8   7        294.72       -156.27       608.60 o                         
  19   8   7       2685.53       1599.27       767.47 o                         
  20   8   7       8195.12       7844.76       939.48 o                         
  21   8   7       5543.61       4926.72       822.86 o                         
  22   8   7       1490.78       1754.80       786.10 o                         
  23   8   7        169.56       -713.00       713.00 o                         
  24   8   7         39.36       -806.17       806.17 o                         
  25   8   7       2328.75       4126.59      1187.90 o                         
  26   8   7        588.51       -664.21      1266.71 o                         
   1   9   7        151.29         82.99       206.59 o                         
   2   9   7      28478.02      28795.69       572.63 o                         
   3   9   7      27940.08      28357.79       585.98 o                         
   4   9   7        119.51        219.89       198.94 o                         
   5   9   7       3100.07       3234.91       235.62 o                         
   6   9   7       1463.97       1929.11       271.04 o                         
   7   9   7      16084.65      17727.14       526.93 o                         
   8   9   7       6730.45       8089.95       374.24 o                         
   9   9   7        976.79        846.18       253.24 o                         
  10   9   7         24.07       -116.52       217.17 o                         
  11   9   7      10470.85      10751.63       530.70 o                         
  12   9   7       8970.87       9767.04       681.94 o                         
  13   9   7         18.81        291.71       478.15 o                         
  14   9   7          7.38        538.05       516.25 o                         
  15   9   7       2652.78       1286.68       574.69 o                         
  16   9   7        992.82       1034.54       594.10 o                         
  17   9   7      10561.15      11820.26       936.84 o                         
  18   9   7       6496.40       7414.92       847.72 o                         
  19   9   7       3131.85       2575.14       735.84 o                         
  20   9   7         94.45        923.71       678.00 o                         
  21   9   7       1452.95       1975.37       793.69 o                         
  22   9   7         13.92       -216.34       761.98 o                         
  23   9   7        129.05       -408.44       756.64 o                         
  24   9   7        330.98      -1043.88      1043.88 o                         
  25   9   7       2268.07       1192.05      1383.52 o                         
  26   9   7        209.77       1313.03      2363.79 o                         
   0  10   7       6318.76       5768.45       461.94 o                         
   1  10   7       6086.36       6377.73       334.44 o                         
   2  10   7       3173.40       3874.63       305.24 o                         
   3  10   7      18684.77      16493.62       484.66 o                         
   4  10   7        979.45        881.74       235.22 o                         
   5  10   7          9.23        -12.36       250.03 o                         
   6  10   7        873.57       1319.26       294.67 o                         
   7  10   7         13.80       -198.60       255.68 o                         
   8  10   7        342.05        458.99       277.87 o                         
   9  10   7       3415.83       2986.99       320.74 o                         
  10  10   7       8257.35       9135.88       493.49 o                         
  11  10   7       9042.93       9946.80       537.96 o                         
  12  10   7       2747.78       2031.06       535.23 o                         
  13  10   7        360.71       1119.23       560.13 o                         
  14  10   7       4771.85       5054.91       763.86 o                         
  15  10   7       7997.81       8376.01       857.96 o                         
  16  10   7       3933.31       2575.84       681.74 o                         
  17  10   7       1769.42       1379.38       694.56 o                         
  18  10   7        125.24       -646.25       646.25 o                         
  19  10   7        652.91        812.19       681.09 o                         
  20  10   7       4512.91       4180.63       834.70 o                         
  21  10   7        496.34       1218.71       816.14 o                         
  22  10   7        910.38        466.61       804.35 o                         
  23  10   7        290.44        357.76       888.53 o                         
  24  10   7         50.87       1065.42      1189.36 o                         
  25  10   7       1829.02        282.18      2065.57 o                         
   1  11   7      15765.83      17640.86       519.23 o                         
   2  11   7      47470.32      47058.85       852.95 o                         
   3  11   7     151057.88     150734.53      1612.43 o                         
   4  11   7       1119.16       1068.73       264.07 o                         
   5  11   7       1531.03       1641.78       311.68 o                         
   6  11   7        281.40        187.15       294.71 o                         
   7  11   7     124836.40     122801.27      1533.15 o                         
   8  11   7      22025.24      22496.83       776.28 o                         
   9  11   7       5582.01       5526.76       474.01 o                         
  10  11   7       1716.16        904.93       496.46 o                         
  11  11   7      23922.58      24431.59       972.95 o                         
  12  11   7      11703.69      11101.19       712.94 o                         
  13  11   7      11931.73      11865.37       838.03 o                         
  14  11   7        436.57        440.61       764.61 o                         
  15  11   7       1231.56       1415.74       701.40 o                         
  16  11   7        168.45        725.86       659.71 o                         
  17  11   7      12137.66      12703.75      1025.74 o                         
  18  11   7       9251.91       7951.78       935.75 o                         
  19  11   7      20284.83      17410.84      1197.48 o                         
  20  11   7         38.38       -222.63       760.68 o                         
  21  11   7       1783.44       1140.75       870.57 o                         
  22  11   7        343.06        257.12       927.99 o                         
  23  11   7       5365.60       6199.27      1236.75 o                         
  24  11   7       1173.03       4786.14      3937.56 o                         
   0  12   7      32998.10      33246.21      1286.58 o                         
   1  12   7        343.46        477.07       323.19 o                         
   2  12   7       3590.14       4291.24       410.61 o                         
   3  12   7       5716.87       5508.10       451.77 o                         
   4  12   7        221.03        228.50       358.84 o                         
   5  12   7      15397.42      16813.31       677.11 o                         
   6  12   7        347.39        222.42       369.37 o                         
   7  12   7         23.69       -118.89       392.51 o                         
   8  12   7         79.06        601.74       405.39 o                         
   9  12   7       4299.85       3161.96       578.52 o                         
  10  12   7       4706.25       4857.34       559.87 o                         
  11  12   7       2455.14       2031.36       511.35 o                         
  12  12   7       4575.62       3667.16       647.06 o                         
  13  12   7       3513.65       2029.43       665.56 o                         
  14  12   7       1876.79       1363.29       691.14 o                         
  15  12   7        399.07        566.90       693.50 o                         
  16  12   7       2151.61       1628.22       774.92 o                         
  17  12   7       2566.86       1646.34       748.16 o                         
  18  12   7          9.64       -632.15       664.38 o                         
  19  12   7          5.02       -439.13       712.79 o                         
  20  12   7       2744.40       1980.78       839.50 o                         
  21  12   7        957.03        300.69       893.15 o                         
  22  12   7       2103.23        851.90      1099.19 o                         
  23  12   7        901.05       -453.92      2072.10 o                         
   1  13   7      23124.71      22744.85       906.21 o                         
   2  13   7      14443.27      14988.88       688.15 o                         
   3  13   7      61981.83      63873.06      1228.12 o                         
   4  13   7          7.86        444.71       403.27 o                         
   5  13   7        256.61         97.51       390.27 o                         
   6  13   7        355.68       1291.05       414.28 o                         
   7  13   7      95599.88      96838.12      1576.24 o                         
   8  13   7      15603.29      16493.59       804.98 o                         
   9  13   7       2371.99       1869.74       538.38 o                         
  10  13   7         15.07       -158.52       531.18 o                         
  11  13   7       8127.01       9690.58       850.03 o                         
  12  13   7       4743.16       6097.58       774.45 o                         
  13  13   7       9776.53       9174.58       969.93 o                         
  14  13   7         69.14       -553.03       749.91 o                         
  15  13   7       3147.44       3913.49       915.88 o                         
  16  13   7        227.70       -712.50       712.50 o                         
  17  13   7       2762.11       1717.90       861.32 o                         
  18  13   7       3743.72       4762.34       941.86 o                         
  19  13   7      13654.14      12831.10      1402.20 o                         
  20  13   7         30.86       -291.77       967.24 o                         
  21  13   7       1461.42       1409.26      1249.43 o                         
  22  13   7       1306.91       1398.15      1568.93 o                         
   0  14   7       8148.30       9225.03       868.02 o                         
   1  14   7        731.48        500.03       434.24 o                         
   2  14   7       4462.16       5347.10       543.74 o                         
   3  14   7        254.67        918.23       422.06 o                         
   4  14   7        276.56       -395.86       395.86 o                         
   5  14   7       9387.18       9166.47       611.79 o                         
   6  14   7        367.66        342.93       430.61 o                         
   7  14   7        760.53        671.52       522.71 o                         
   8  14   7        652.00       -133.83       519.74 o                         
   9  14   7      10715.55      11228.14       788.85 o                         
  10  14   7       1182.68        414.11       566.05 o                         
  11  14   7        270.98       -589.03       589.03 o                         
  12  14   7      21144.31      21423.86      1197.26 o                         
  13  14   7       2316.56       1280.36       748.50 o                         
  14  14   7       3634.60       2656.06       787.97 o                         
  15  14   7        458.39        200.50       807.01 o                         
  16  14   7         55.35        401.47       812.68 o                         
  17  14   7       3805.42       3153.02      1220.80 o                         
  18  14   7          7.75       -963.56       963.56 o                         
  19  14   7         12.42        988.71      1013.64 o                         
  20  14   7        354.57        776.36      1391.41 o                         
   1  15   7        197.69        678.43       486.76 o                         
   2  15   7       6132.38       6478.85       609.21 o                         
   3  15   7       8212.50       9136.43       661.68 o                         
   4  15   7       8891.09       8769.13       793.54 o                         
   5  15   7        809.75        646.75       498.83 o                         
   6  15   7       3845.29       3648.90       590.33 o                         
   7  15   7      24890.42      22320.03      1247.13 o                         
   8  15   7        675.54       1308.11       584.84 o                         
   9  15   7        405.17       -512.26       512.26 o                         
  10  15   7         15.25       -120.75       557.29 o                         
  11  15   7       2406.36       3541.84       745.74 o                         
  12  15   7        565.28       1710.15       673.74 o                         
  13  15   7        340.07       -698.80       698.80 o                         
  14  15   7        656.61       1862.09       920.26 o                         
  15  15   7       5343.88       4854.26      1022.87 o                         
  16  15   7       1435.89       2301.18       922.75 o                         
  17  15   7        724.25       1754.78      1132.27 o                         
  18  15   7       1646.05        -48.43      1369.91 o                         
  19  15   7       1892.25       2849.17      1467.26 o                         
   0  16   7        247.42       1354.91       829.23 o                         
   1  16   7       3994.11       4633.60       740.86 o                         
   2  16   7       3877.08       4417.14       722.19 o                         
   3  16   7        157.58         81.17       580.99 o                         
   4  16   7       2697.69       2802.95       730.24 o                         
   5  16   7      13730.23      14729.08       938.42 o                         
   6  16   7       2613.49       1915.44       606.54 o                         
   7  16   7        314.40         44.74       562.56 o                         
   8  16   7        432.77        491.65       604.14 o                         
   9  16   7      10850.23      10625.25      1002.23 o                         
  10  16   7        415.08       1341.75       658.42 o                         
  11  16   7        615.66        613.01       754.76 o                         
  12  16   7       9222.93       8743.90       965.45 o                         
  13  16   7        521.43        954.49       807.39 o                         
  14  16   7       4536.63       3696.23       893.52 o                         
  15  16   7       1809.93       1519.96      1008.44 o                         
  16  16   7        256.73        246.52      1310.51 o                         
  17  16   7       4779.99       2935.09      1476.54 o                         
   1  17   7       5080.17       2829.47      1051.76 o                         
   2  17   7        358.26        778.52       688.93 o                         
   3  17   7       2590.03       3239.18       724.24 o                         
   4  17   7      10383.59      11198.92       959.51 o                         
   5  17   7       1481.00        476.76       659.23 o                         
   6  17   7      13092.48      13131.80       979.62 o                         
   7  17   7         28.63        849.76       684.45 o                         
   8  17   7        602.06        470.16       656.30 o                         
   9  17   7       4710.15       5321.44       802.15 o                         
  10  17   7        765.11       2430.48       717.97 o                         
  11  17   7         54.00       -481.09       670.44 o                         
  12  17   7        375.42        494.47       728.44 o                         
  13  17   7      12302.09      16127.95      1188.25 o                         
  14  17   7       4125.24       5097.90      1328.63 o                         
  15  17   7       2062.21       2412.28      1470.96 o                         
   0  18   7       1052.99       1723.38      1042.15 o                         
   1  18   7        979.69       1638.34       780.83 o                         
   2  18   7       3812.56       4891.41       901.00 o                         
   3  18   7       1017.93       1775.59       817.09 o                         
   4  18   7       7429.03       6838.82      1013.04 o                         
   5  18   7      12137.52      13120.50      1146.05 o                         
   6  18   7       1946.15       2061.24       727.76 o                         
   7  18   7          3.27        -17.07       700.75 o                         
   8  18   7       1705.75        217.81       720.82 o                         
   9  18   7       6579.71       5618.64       895.61 o                         
  10  18   7        180.19        515.33       743.29 o                         
  11  18   7        191.72       -116.38       859.45 o                         
  12  18   7       2760.81       5800.35      1283.90 o                         
   1  19   7      18203.18      18765.34      1339.94 o                         
   2  19   7       1153.90        419.08       790.89 o                         
   3  19   7       9568.04       9297.88      1077.29 o                         
   4  19   7      14235.19      15727.27      1220.55 o                         
   5  19   7       1493.57       2155.25       876.35 o                         
   6  19   7       9250.88       7708.03      1147.01 o                         
   7  19   7       3216.85       3129.04      1145.55 o                         
   8  19   7        509.30        413.97      1095.51 o                         
   9  19   7       3791.55         98.78      1501.84 o                         
   0   0   8      21632.99      22994.78       548.92 o                         
   1   0   8      11319.70      11576.85       276.18 o                         
   2   0   8      13458.46      16610.93       300.94 o                         
   3   0   8      24213.20      23212.53       378.93 o                         
   4   0   8      52868.99      47879.12       569.91 o                         
   5   0   8      35455.77      37805.85       523.38 o                         
   6   0   8     101034.63      98669.96      1165.12 o                         
   7   0   8       2239.88       2243.73       299.66 o                         
   8   0   8      39460.16      40735.41       807.81 o                         
   9   0   8     172238.42     170608.25      2101.14 o                         
  10   0   8      68687.32      70449.27      1176.93 o                         
  11   0   8      44953.49      41668.55       894.09 o                         
  12   0   8      90873.60      87539.80      1422.87 o                         
  13   0   8        183.01         24.36       288.37 o                         
  14   0   8      16003.39      16212.42       673.72 o                         
  15   0   8       1758.23       1390.28       373.92 o                         
  16   0   8      26789.25      26962.68       956.65 o                         
  17   0   8      42474.84      40688.00      1294.89 o                         
  18   0   8       3063.54       2641.33       618.61 o                         
  19   0   8      21336.99      22805.24      1167.26 o                         
  20   0   8      17448.56      18453.23      1091.01 o                         
  21   0   8        698.63        980.48       642.33 o                         
  22   0   8       1014.10       -878.94       878.94 o                         
  23   0   8       4116.41       4568.74      1159.74 o                         
  24   0   8       5162.24       3712.17      1755.25 o                         
  25   0   8      13111.49       8760.72      1399.65 o                         
  26   0   8       8174.49       7292.71      1341.74 o                         
  27   0   8      14762.33      17043.10      1797.30 o                         
  28   0   8       2936.92       2775.61      1281.35 o                         
   1   1   8      31784.84      28858.38       314.55 o                         
   2   1   8      64508.50      58787.82       509.98 o                         
   3   1   8     110010.80     108738.01       811.61 o                         
   4   1   8      85598.18      76209.62       612.67 o                         
   5   1   8     119681.17     113435.81       862.96 o                         
   6   1   8       9364.76      10609.61       238.67 o                         
   7   1   8     341163.25     326902.41      2475.62 o                         
   8   1   8     145487.45     146043.39      1335.61 o                         
   9   1   8       2434.07       1933.99       184.72 o                         
  10   1   8      61264.64      61712.43       681.88 o                         
  11   1   8         71.10        -62.21       158.95 o                         
  12   1   8     133096.75     135085.55      1289.10 o                         
  13   1   8       9895.35      11935.16       353.97 o                         
  14   1   8       1651.57       1712.32       270.19 o                         
  15   1   8      57569.18      57360.19       825.50 o                         
  16   1   8       2160.78       1971.61       306.61 o                         
  17   1   8      22226.84      21154.78       620.80 o                         
  18   1   8      47478.13      47775.44      1075.69 o                         
  19   1   8      24636.66      24436.12       810.32 o                         
  20   1   8       3447.08       4079.16       483.64 o                         
  21   1   8        155.34        750.98       454.53 o                         
  22   1   8      11048.74      11632.64       871.84 o                         
  23   1   8      15616.22      15006.66      1148.59 o                         
  24   1   8       6287.48       5341.05       902.40 o                         
  25   1   8       1408.06        691.82       700.73 o                         
  26   1   8        534.47        281.10       741.00 o                         
  27   1   8       2228.14       1546.45       822.70 o                         
  28   1   8      31827.80      32633.43      1746.16 o                         
   0   2   8      62617.56      62890.80       762.40 o                         
   1   2   8       9653.65      12177.74       217.65 o                         
   2   2   8      16635.70      16485.76       262.24 o                         
   3   2   8       1756.18       2516.35       150.13 o                         
   4   2   8       1658.33       1432.99       131.39 o                         
   5   2   8      13590.35      16466.01       272.36 o                         
   6   2   8      24411.25      20116.69       350.10 o                         
   7   2   8      19483.93      20717.49       374.52 o                         
   8   2   8        126.15        248.35       149.49 o                         
   9   2   8     128139.90     126832.88      1182.11 o                         
  10   2   8     129314.17     124430.97      1123.71 o                         
  11   2   8      80614.95      79804.67       827.16 o                         
  12   2   8      34676.68      35316.93       581.67 o                         
  13   2   8       1711.79       1433.35       213.54 o                         
  14   2   8      13671.79      14613.60       414.47 o                         
  15   2   8       7756.90       7256.51       338.08 o                         
  16   2   8      12829.18      13011.30       415.27 o                         
  17   2   8      41417.51      42212.37       857.03 o                         
  18   2   8       3473.57       3486.04       445.70 o                         
  19   2   8      21963.38      22287.26       930.51 o                         
  20   2   8      25750.18      26045.53       855.65 o                         
  21   2   8        353.20       -383.50       429.47 o                         
  22   2   8       6409.16       6247.35       724.58 o                         
  23   2   8       3003.53       2336.01       747.84 o                         
  24   2   8       2547.34       1892.50       752.35 o                         
  25   2   8       7538.92       7084.78       994.32 o                         
  26   2   8       3339.11       2449.67       915.73 o                         
  27   2   8      10030.97      11406.22      1272.62 o                         
  28   2   8       3565.27       2109.50      1011.90 o                         
   1   3   8      83630.55      76350.19       618.01 o                         
   2   3   8     142177.70     129138.45       939.83 o                         
   3   3   8      54855.18      49243.47       455.54 o                         
   4   3   8      35965.17      31735.16       349.04 o                         
   5   3   8      13236.35      12795.63       267.20 o                         
   6   3   8      58440.20      55319.01       578.47 o                         
   7   3   8     121810.88     108001.93      1044.68 o                         
   8   3   8      74035.87      75331.45       825.28 o                         
   9   3   8        413.46        429.12       175.74 o                         
  10   3   8       8642.00       9477.56       293.16 o                         
  11   3   8        690.12        828.70       160.89 o                         
  12   3   8      49146.81      48062.46       592.42 o                         
  13   3   8        485.74        694.27       188.17 o                         
  14   3   8       4213.36       4688.16       285.32 o                         
  15   3   8      13203.09      11172.50       374.65 o                         
  16   3   8          6.26       -128.24       224.70 o                         
  17   3   8       4876.09       5554.36       504.45 o                         
  18   3   8      24755.31      24796.85       838.21 o                         
  19   3   8      11642.86      11228.59       640.62 o                         
  20   3   8       2317.62       2352.43       629.26 o                         
  21   3   8       7519.27       7331.10       638.61 o                         
  22   3   8         76.38        358.83       553.49 o                         
  23   3   8       2808.07       3287.16       815.60 o                         
  24   3   8        394.99        721.17       734.89 o                         
  25   3   8        437.51       -487.80       809.68 o                         
  26   3   8        264.19       1772.69       920.27 o                         
  27   3   8       1472.99       1605.57      1063.38 o                         
  28   3   8       8479.94      10553.52      1308.25 o                         
   0   4   8       5228.44       3461.36       244.18 o                         
   1   4   8       1607.44       1909.74       147.11 o                         
   2   4   8      35413.61      34748.10       404.16 o                         
   3   4   8      35792.12      36610.84       446.36 o                         
   4   4   8      13016.92      12320.82       272.24 o                         
   5   4   8       7136.07       7559.58       240.48 o                         
   6   4   8       2765.84       2859.44       222.41 o                         
   7   4   8       2499.23       2545.01       226.65 o                         
   8   4   8          2.98       -128.03       166.84 o                         
   9   4   8       6960.51       6693.83       362.31 o                         
  10   4   8       8050.58       8630.96       354.39 o                         
  11   4   8      16467.94      16838.50       488.31 o                         
  12   4   8      47129.75      46400.51       657.36 o                         
  13   4   8        146.74       -128.96       201.52 o                         
  14   4   8      32207.30      34592.90       609.59 o                         
  15   4   8      23568.89      22125.12       524.48 o                         
  16   4   8       2573.62       3061.25       318.16 o                         
  17   4   8      55850.18      54679.55      1116.52 o                         
  18   4   8      11852.46      13925.32       747.85 o                         
  19   4   8      25365.84      29271.49      1028.66 o                         
  20   4   8      22838.72      23660.57       994.19 o                         
  21   4   8         68.93       -329.37       547.47 o                         
  22   4   8      29230.74      27252.18      1198.62 o                         
  23   4   8       5798.65       5807.11       905.85 o                         
  24   4   8       8059.70       5674.62      1061.76 o                         
  25   4   8      12374.38      13479.88      1329.98 o                         
  26   4   8         39.27       1214.93       943.13 o                         
  27   4   8       9867.31       8720.96      1251.92 o                         
  28   4   8       1438.90       1438.81      1060.89 o                         
   1   5   8     299966.34     273745.19      2002.51 o                         
   2   5   8       4752.65       3648.05       218.45 o                         
   3   5   8       6961.55       7417.15       262.77 o                         
   4   5   8     231793.31     221269.14      1792.34 o                         
   5   5   8        590.81        531.74       155.45 o                         
   6   5   8     168013.64     158211.27      1476.83 o                         
   7   5   8      13011.71      11338.78       355.29 o                         
   8   5   8       1191.92       1043.00       203.08 o                         
   9   5   8      47336.82      49946.89       720.92 o                         
  10   5   8      16118.49      17165.84       478.27 o                         
  11   5   8      15566.27      14636.71       444.82 o                         
  12   5   8       3249.33       3249.12       295.96 o                         
  13   5   8      15887.09      16121.19       512.70 o                         
  14   5   8      38325.26      36404.54       681.92 o                         
  15   5   8        779.83        382.32       241.48 o                         
  16   5   8       2892.89       2048.60       404.79 o                         
  17   5   8       4845.37       4134.72       490.21 o                         
  18   5   8       1524.94       1725.94       525.25 o                         
  19   5   8         61.78       -484.62       484.62 o                         
  20   5   8      10074.88      10806.96       809.16 o                         
  21   5   8       4315.48       5106.98       718.13 o                         
  22   5   8       9486.43      10835.05       941.57 o                         
  23   5   8       5558.19       3419.90      1014.93 o                         
  24   5   8       2075.55       1988.53       877.58 o                         
  25   5   8        669.61        125.09      1079.29 o                         
  26   5   8        459.00        143.37       905.43 o                         
  27   5   8       4852.74       4346.20      1147.91 o                         
   0   6   8      27510.92      27901.42       675.74 o                         
   1   6   8      35691.86      35227.86       533.47 o                         
   2   6   8       1334.75       1451.04       199.71 o                         
   3   6   8      42528.29      47165.32       620.76 o                         
   4   6   8      15134.11      15441.47       429.08 o                         
   5   6   8          1.10        117.42       164.95 o                         
   6   6   8      38456.38      41988.66       690.05 o                         
   7   6   8        215.10         53.57       197.49 o                         
   8   6   8       4139.79       5224.39       343.57 o                         
   9   6   8       3253.90       2409.13       258.24 o                         
  10   6   8       3771.39       4571.87       321.21 o                         
  11   6   8       7724.16       8296.96       410.84 o                         
  12   6   8      48702.33      50048.79       903.22 o                         
  13   6   8       2309.75       2647.23       331.45 o                         
  14   6   8      21607.11      22247.32       642.91 o                         
  15   6   8      35683.22      34035.92       849.03 o                         
  16   6   8         40.67        -86.23       386.74 o                         
  17   6   8      47646.62      47404.41      1191.15 o                         
  18   6   8        611.63        143.10       506.66 o                         
  19   6   8      20444.79      21771.80      1022.27 o                         
  20   6   8       9208.45      10879.33       944.89 o                         
  21   6   8        427.07        450.60       660.46 o                         
  22   6   8      35926.29      36069.68      1527.13 o                         
  23   6   8      13355.15      11410.74      1192.27 o                         
  24   6   8      12322.96      12228.52      1309.80 o                         
  25   6   8      14406.73      16842.54      1438.59 o                         
  26   6   8       1125.57       1565.26      1000.62 o                         
  27   6   8        577.37        183.49      1065.20 o                         
   1   7   8     170682.22     155676.06      1350.65 o                         
   2   7   8      11344.01      14850.79       378.15 o                         
   3   7   8       1463.85       1768.79       223.86 o                         
   4   7   8     259604.70     246051.53      2154.24 o                         
   5   7   8        824.12        266.59       185.30 o                         
   6   7   8     113966.62     114858.08      1221.68 o                         
   7   7   8        504.62        461.13       195.36 o                         
   8   7   8      12826.92      14137.03       443.25 o                         
   9   7   8      99948.78      98814.73      1196.20 o                         
  10   7   8       3110.53       2656.45       264.90 o                         
  11   7   8       8598.86       8188.80       421.88 o                         
  12   7   8      18850.99      19191.00       613.53 o                         
  13   7   8      32049.28      29751.98       880.27 o                         
  14   7   8      43209.19      42845.18      1088.18 o                         
  15   7   8         77.90         83.91       403.38 o                         
  16   7   8      18466.26      18787.97       799.48 o                         
  17   7   8       6997.31       4587.09       811.48 o                         
  18   7   8       7854.19       6891.23       788.18 o                         
  19   7   8       2123.88       2284.29       678.01 o                         
  20   7   8      10931.87      10883.18       954.83 o                         
  21   7   8       1359.29       2706.57       744.78 o                         
  22   7   8       8779.80       8406.54       978.99 o                         
  23   7   8      15122.08      13602.17      1373.78 o                         
  24   7   8       4831.83       4616.31      1051.16 o                         
  25   7   8       3479.89       1383.46       949.32 o                         
  26   7   8       1910.31        613.16      1095.68 o                         
  27   7   8      11368.71       7400.61      3300.56 o                         
   0   8   8       2138.70       1822.31       317.96 o                         
   1   8   8      40598.93      39117.87       604.07 o                         
   2   8   8      24760.15      28606.35       552.13 o                         
   3   8   8      33084.41      33238.22       728.75 o                         
   4   8   8      77789.30      76883.36       918.21 o                         
   5   8   8      20511.70      18627.90       442.11 o                         
   6   8   8       3176.90       4259.58       251.72 o                         
   7   8   8       8308.60       8785.06       322.63 o                         
   8   8   8      15785.75      16325.66       453.68 o                         
   9   8   8        200.96        461.14       223.43 o                         
  10   8   8        373.13        386.80       232.15 o                         
  11   8   8      23350.95      23501.45       635.23 o                         
  12   8   8      49038.13      49163.20      1050.18 o                         
  13   8   8      16043.21      16227.38       672.31 o                         
  14   8   8      26234.67      26675.42       902.52 o                         
  15   8   8      11518.36       9549.83       792.11 o                         
  16   8   8       3902.67       3029.25       650.10 o                         
  17   8   8      26619.06      26825.69      1325.27 o                         
  18   8   8       2552.47       1401.30       672.13 o                         
  19   8   8      17616.81      19809.45      1255.49 o                         
  20   8   8       3377.62       3778.04       775.30 o                         
  21   8   8       2636.76       1354.25       731.58 o                         
  22   8   8      24634.51      25197.98      1443.35 o                         
  23   8   8      12168.86      11611.87      1270.00 o                         
  24   8   8       6194.91       6129.55      1140.99 o                         
  25   8   8      14241.20      14368.21      1443.06 o                         
  26   8   8       2413.94       3524.53      2117.67 o                         
   1   9   8     102876.83      95017.07      1022.53 o                         
   2   9   8      12636.93      14247.38       448.26 o                         
   3   9   8      34400.11      34809.84       656.65 o                         
   4   9   8     141681.59     134912.78      1387.99 o                         
   5   9   8      10504.88       9930.02       349.37 o                         
   6   9   8      49026.14      52430.70       733.29 o                         
   7   9   8         51.23        -92.98       243.95 o                         
   8   9   8      37398.84      37646.45       712.07 o                         
   9   9   8      87826.64      82463.92      1209.75 o                         
  10   9   8       1777.74       1344.22       342.89 o                         
  11   9   8        301.84       -178.36       341.95 o                         
  12   9   8       6317.36       5668.13       664.85 o                         
  13   9   8      54566.12      56565.69      1523.94 o                         
  14   9   8      61630.34      64908.85      1660.79 o                         
  15   9   8        259.92       -543.22       543.22 o                         
  16   9   8      24533.88      25720.22      1193.18 o                         
  17   9   8        875.36       1095.85       634.61 o                         
  18   9   8       6737.47       6969.08       842.34 o                         
  19   9   8       4821.28       4638.79       813.80 o                         
  20   9   8       1359.02        105.13       691.57 o                         
  21   9   8        790.42       2149.35       751.88 o                         
  22   9   8       8918.95      11163.53      1098.41 o                         
  23   9   8       4910.44       5448.40      1117.01 o                         
  24   9   8       4191.16       2496.98      1062.45 o                         
  25   9   8      10738.83      11580.85      2124.20 o                         
   0  10   8        989.33       1530.47       361.78 o                         
   1  10   8      42569.86      40916.63       714.77 o                         
   2  10   8      21981.21      21865.86       570.04 o                         
   3  10   8      12795.65      12945.74       449.52 o                         
   4  10   8      31246.84      32434.52       683.94 o                         
   5  10   8      40715.79      39821.21       664.90 o                         
   6  10   8       4044.59       4442.84       362.73 o                         
   7  10   8      11301.19      10333.01       444.90 o                         
   8  10   8       3131.61       3431.34       355.71 o                         
   9  10   8       8377.35       9855.01       489.88 o                         
  10  10   8      14340.61      16238.22       835.34 o                         
  11  10   8      51327.50      53778.80      1239.69 o                         
  12  10   8      20844.66      22645.50       972.25 o                         
  13  10   8       9294.95      11177.25       872.00 o                         
  14  10   8      22721.90      25232.65      1212.88 o                         
  15  10   8       9749.46       9426.85       830.78 o                         
  16  10   8       3679.48       3115.91       720.27 o                         
  17  10   8       8616.78       9305.44       956.93 o                         
  18  10   8        358.87       -118.56       673.14 o                         
  19  10   8      12556.30      12900.90      1058.64 o                         
  20  10   8       6684.84       5066.84       867.02 o                         
  21  10   8       2404.17       2888.69       880.98 o                         
  22  10   8      12027.16      11880.69      1209.71 o                         
  23  10   8      13836.95      13618.91      1479.39 o                         
  24  10   8        703.68      -1300.11      1300.11 o                         
   1  11   8      50070.48      48917.60       836.26 o                         
   2  11   8       7336.25       7486.77       395.99 o                         
   3  11   8       4946.42       4884.68       365.02 o                         
   4  11   8      30196.17      28005.13       718.38 o                         
   5  11   8      12671.25      11783.55       382.52 o                         
   6  11   8       9561.02      10630.95       501.06 o                         
   7  11   8      13221.63      13941.73       631.58 o                         
   8  11   8        533.98        403.99       366.06 o                         
   9  11   8      42024.73      40236.07      1001.70 o                         
  10  11   8        619.16        455.65       434.48 o                         
  11  11   8       4455.15       3178.34       517.55 o                         
  12  11   8       8310.18      10326.38       724.32 o                         
  13  11   8      14617.11      15371.38       870.17 o                         
  14  11   8      17885.74      20335.80      1337.60 o                         
  15  11   8       4185.93       5146.83       829.16 o                         
  16  11   8       6445.35       5601.86       834.12 o                         
  17  11   8        403.68       1313.40       692.61 o                         
  18  11   8        887.47        341.40       696.69 o                         
  19  11   8       3255.33       3739.46       838.33 o                         
  20  11   8        115.36       -613.29       703.82 o                         
  21  11   8        389.24       -100.47       761.08 o                         
  22  11   8       1130.93       2814.01      1040.33 o                         
  23  11   8        658.54        558.18      1455.01 o                         
  24  11   8        130.83       -636.01      2117.10 o                         
   0  12   8      16705.82      17036.42       932.83 o                         
   1  12   8      16864.87      18063.50       692.91 o                         
   2  12   8       1842.52       1477.07       392.69 o                         
   3  12   8       8400.96       8805.63       557.61 o                         
   4  12   8       2745.28       3538.31       445.90 o                         
   5  12   8       6412.14       4798.90       469.99 o                         
   6  12   8      15238.63      15580.65       695.17 o                         
   7  12   8       2476.39       2488.41       438.88 o                         
   8  12   8        313.50        214.50       410.79 o                         
   9  12   8       9036.28      11038.96       769.79 o                         
  10  12   8      13480.64      13032.28       775.28 o                         
  11  12   8      25999.06      25040.24      1062.16 o                         
  12  12   8       9226.65       9407.27       916.76 o                         
  13  12   8        933.92        339.31       652.98 o                         
  14  12   8       5396.98       4254.44       794.18 o                         
  15  12   8      11460.74      10943.25      1040.02 o                         
  16  12   8      10844.80      11159.81      1067.65 o                         
  17  12   8       7185.23       9210.42       985.46 o                         
  18  12   8        193.25       -496.32       701.62 o                         
  19  12   8       4570.26       4321.95       853.40 o                         
  20  12   8      14020.17      15883.73      1281.91 o                         
  21  12   8        789.42       1162.32       900.29 o                         
  22  12   8       3549.97       1397.05      1559.35 o                         
   1  13   8      15216.60      15142.04       695.39 o                         
   2  13   8      32855.92      32928.96       958.95 o                         
   3  13   8       1217.10       1395.87       430.65 o                         
   4  13   8      10258.39       9489.53       587.34 o                         
   5  13   8       9017.66       9246.54       609.28 o                         
   6  13   8       7299.44       6646.46       579.76 o                         
   7  13   8      25885.25      27628.45       951.92 o                         
   8  13   8      23440.32      24640.73       936.03 o                         
   9  13   8       6489.84       5626.61       614.31 o                         
  10  13   8        723.51       -315.45       527.83 o                         
  11  13   8       1392.39        768.99       645.28 o                         
  12  13   8      14155.54      15070.87       998.74 o                         
  13  13   8          7.55        962.85       650.45 o                         
  14  13   8          1.32         87.05       687.47 o                         
  15  13   8       5692.80       5767.41       927.14 o                         
  16  13   8        369.08        -72.93       736.64 o                         
  17  13   8        989.20        575.60       750.29 o                         
  18  13   8      10696.07      12735.90      1140.09 o                         
  19  13   8       1675.16       2880.42       926.02 o                         
  20  13   8        344.67        451.44       939.57 o                         
  21  13   8        468.93       1108.23      1399.58 o                         
   0  14   8      25747.92      30253.55      1486.62 o                         
   1  14   8        375.61        588.02       445.18 o                         
   2  14   8         14.07       -252.15       429.81 o                         
   3  14   8       5886.56       7050.83       639.16 o                         
   4  14   8       3828.87       3499.36       518.12 o                         
   5  14   8      11219.30      12782.14       741.74 o                         
   6  14   8       1010.78        893.15       484.28 o                         
   7  14   8       4045.75       3058.18       591.75 o                         
   8  14   8       2722.33       2795.58       592.45 o                         
   9  14   8      19302.63      20562.24       993.30 o                         
  10  14   8      17961.49      18963.24      1075.23 o                         
  11  14   8       7875.34       8162.89       828.79 o                         
  12  14   8       1602.30       1928.32       663.99 o                         
  13  14   8         12.09        674.69       701.48 o                         
  14  14   8         68.21       -698.72       859.07 o                         
  15  14   8       7545.10       7872.11      1079.13 o                         
  16  14   8       7207.54       6108.39      1030.06 o                         
  17  14   8      10854.30      14075.73      1324.97 o                         
  18  14   8       2318.11       1770.51       983.60 o                         
  19  14   8       2138.25       3726.24      1293.84 o                         
  20  14   8      19357.89      17687.85      2891.96 o                         
   1  15   8      16475.25      17569.50       877.75 o                         
   2  15   8      57378.06      56467.06      1459.13 o                         
   3  15   8      30687.76      31490.43      1117.57 o                         
   4  15   8       1343.51       2072.83       558.64 o                         
   5  15   8        120.70         15.27       500.76 o                         
   6  15   8       3086.72       2876.67       669.79 o                         
   7  15   8      12414.82      14092.29       952.44 o                         
   8  15   8      49257.14      49564.58      1582.88 o                         
   9  15   8         83.34        938.26       574.32 o                         
  10  15   8         51.63         35.45       567.44 o                         
  11  15   8          2.95        186.73       636.32 o                         
  12  15   8      18276.30      18464.92      1115.08 o                         
  13  15   8       2459.52       2875.19       807.85 o                         
  14  15   8       3989.93       5398.18       879.48 o                         
  15  15   8       5066.81       4061.30       971.57 o                         
  16  15   8        276.04        461.97      1000.72 o                         
  17  15   8       3013.79       3358.53      1153.95 o                         
  18  15   8      13686.17      12314.80      2603.83 o                         
   0  16   8      10858.34      14224.66      1361.94 o                         
   1  16   8       2034.35       1556.09       623.91 o                         
   2  16   8          0.06       -583.97       583.97 o                         
   3  16   8        396.95        630.94       629.14 o                         
   4  16   8       2941.39       2783.14       718.72 o                         
   5  16   8      14058.12      15945.46      1018.62 o                         
   6  16   8       7306.70       7236.34       784.39 o                         
   7  16   8         22.57       -574.15       575.74 o                         
   8  16   8       1341.97        583.20       601.87 o                         
   9  16   8       6062.54       6352.40       823.98 o                         
  10  16   8      13500.21      14682.54      1125.11 o                         
  11  16   8        122.37       -310.67       657.07 o                         
  12  16   8       5036.87       4613.63       822.31 o                         
  13  16   8       1714.02        339.98       789.91 o                         
  14  16   8        263.21        328.51       864.16 o                         
  15  16   8       6649.53       6876.60      1173.67 o                         
  16  16   8        888.73        737.94      1312.60 o                         
  17  16   8      12970.69      11912.91      2324.26 o                         
   1  17   8       7451.86       8138.94       960.44 o                         
   2  17   8      22790.50      23491.17      1284.92 o                         
   3  17   8      19086.31      19359.46      1171.17 o                         
   4  17   8       1822.61       1178.27       676.26 o                         
   5  17   8       1494.28       2032.93       702.33 o                         
   6  17   8       2256.12       2227.47       720.14 o                         
   7  17   8      19368.75      19123.71      1135.77 o                         
   8  17   8      15960.71      17080.88      1163.35 o                         
   9  17   8        329.85        824.09       710.78 o                         
  10  17   8         32.31        -80.35       682.44 o                         
  11  17   8         68.62       -665.11       665.11 o                         
  12  17   8       7901.82       9155.55       957.99 o                         
  13  17   8       1647.26       1745.26       961.70 o                         
  14  17   8        683.15       1625.45       995.22 o                         
   0  18   8         18.56       -535.34      1069.15 o                         
   1  18   8       7129.16       7184.95       965.92 o                         
   2  18   8        664.11        463.80       752.87 o                         
   3  18   8        537.02       -322.37       731.97 o                         
   4  18   8         37.29       1600.28       731.91 o                         
   5  18   8      17693.26      22159.93      1328.13 o                         
   6  18   8        469.91        544.79       703.39 o                         
   7  18   8        421.57       1201.29       729.73 o                         
   8  18   8          1.34       -137.95       722.72 o                         
   9  18   8      15294.06      13123.60      1143.41 o                         
  10  18   8        758.42       -791.53       794.18 o                         
  11  18   8          1.83       -635.83       904.91 o                         
  12  18   8       8416.73       4989.66      1295.65 o                         
   1  19   8        802.44       1402.25       817.72 o                         
   2  19   8        164.34        597.95       831.15 o                         
   3  19   8       3281.54       3408.25       948.23 o                         
   4  19   8       2622.03       2901.86      1022.21 o                         
   5  19   8        443.29       -507.90       852.07 o                         
   6  19   8       5519.94       4815.77      1362.12 o                         
   7  19   8       9317.89       9984.70      1620.27 o                         
   8  19   8        673.91       1022.67      1243.05 o                         
   1   1   9         45.71        -54.59       102.01 o                         
   2   1   9      13484.23      11872.11       231.97 o                         
   3   1   9       3916.64       5333.88       165.58 o                         
   4   1   9       8523.20       9106.21       208.70 o                         
   5   1   9       3030.80       2501.96       157.10 o                         
   6   1   9       3177.70       2552.37       179.34 o                         
   7   1   9        308.66        411.17       142.61 o                         
   8   1   9       5555.09       4258.32       228.61 o                         
   9   1   9       2584.33       2440.07       228.69 o                         
  10   1   9       7672.39       7996.07       303.61 o                         
  11   1   9       1081.71       1360.34       191.77 o                         
  12   1   9         62.46         24.94       170.61 o                         
  13   1   9       1409.83       1754.37       249.22 o                         
  14   1   9         17.36          1.30       226.43 o                         
  15   1   9        106.66        611.83       254.90 o                         
  16   1   9       2718.50       2598.46       319.07 o                         
  17   1   9        768.43       1134.23       373.05 o                         
  18   1   9       3449.23       3804.89       465.87 o                         
  19   1   9       2274.14       1852.32       436.25 o                         
  20   1   9        513.11        121.85       434.72 o                         
  21   1   9        659.60        473.89       519.76 o                         
  22   1   9        460.65       -509.69       509.69 o                         
  23   1   9       2717.50       2970.78       797.53 o                         
  24   1   9        229.46        332.65      1140.24 o                         
  25   1   9         12.82       -701.49       701.49 o                         
  26   1   9        247.90       -302.35       751.61 o                         
  27   1   9        226.48        430.82       784.42 o                         
  28   1   9          8.58         12.01       882.28 o                         
   0   2   9      18192.38      16792.35       363.82 o                         
   1   2   9      28565.25      27716.17       319.57 o                         
   2   2   9      11334.25      11384.38       237.28 o                         
   3   2   9      10195.89      10755.62       258.96 o                         
   4   2   9       2458.48       2390.07       160.22 o                         
   5   2   9      61928.89      61681.21       628.68 o                         
   6   2   9      10196.55      10846.48       284.49 o                         
   7   2   9      52025.84      50611.49       578.77 o                         
   8   2   9       2019.53       2490.94       200.71 o                         
   9   2   9      57480.71      59117.05       727.11 o                         
  10   2   9       6341.08       8811.31       310.51 o                         
  11   2   9     128657.39     132083.25      1214.15 o                         
  12   2   9      11150.90      12438.79       327.64 o                         
  13   2   9        754.93        995.71       201.62 o                         
  14   2   9      24813.90      25791.10       516.62 o                         
  15   2   9      13818.71      15286.80       423.73 o                         
  16   2   9      14178.00      15792.88       451.55 o                         
  17   2   9      20422.27      22084.49       730.89 o                         
  18   2   9       1801.06        797.89       416.15 o                         
  19   2   9       5196.73       4836.58       505.70 o                         
  20   2   9      13541.62      14112.84       750.45 o                         
  21   2   9       5590.49       5260.09       655.70 o                         
  22   2   9        311.62        156.07       582.80 o                         
  23   2   9        712.13       -506.32       663.43 o                         
  24   2   9       2038.51       2680.00       811.61 o                         
  25   2   9       9969.18       8221.52      1289.71 o                         
  26   2   9         56.90       1019.91       874.23 o                         
  27   2   9       3931.27       1968.85      1052.40 o                         
  28   2   9        491.14       -904.19       904.19 o                         
   1   3   9        772.26       1126.56       134.23 o                         
   2   3   9      10119.21       9925.07       225.50 o                         
   3   3   9        158.37        368.60       145.66 o                         
   4   3   9      21941.89      21487.76       355.36 o                         
   5   3   9       2490.87       2963.88       206.01 o                         
   6   3   9        271.46        206.67       153.07 o                         
   7   3   9      28135.83      28796.76       421.81 o                         
   8   3   9      15440.96      16859.12       359.69 o                         
   9   3   9       9138.79       8973.36       277.92 o                         
  10   3   9          6.95          6.97       165.76 o                         
  11   3   9        272.57        351.93       150.24 o                         
  12   3   9      21989.15      22233.96       456.75 o                         
  13   3   9       9155.39       9988.85       384.03 o                         
  14   3   9       3890.19       3909.19       252.44 o                         
  15   3   9       2036.74       2348.68       251.53 o                         
  16   3   9       7967.80       7912.28       414.61 o                         
  17   3   9       5298.28       5539.48       472.58 o                         
  18   3   9       9442.87       7903.27       555.07 o                         
  19   3   9       6191.68       5226.98       557.17 o                         
  20   3   9       1756.21       2368.24       566.85 o                         
  21   3   9       2673.64       2888.29       596.86 o                         
  22   3   9       6236.20       5496.08       789.92 o                         
  23   3   9       5139.58       5387.80       894.59 o                         
  24   3   9         79.33       1326.56       827.45 o                         
  25   3   9         13.20       -814.36       814.36 o                         
  26   3   9        418.22        372.47      1022.14 o                         
  27   3   9        426.89       1186.05      1029.55 o                         
  28   3   9        577.14        127.84      1184.65 o                         
   0   4   9       7892.96       9999.89       376.26 o                         
   1   4   9      38117.43      38271.19       458.49 o                         
   2   4   9       6769.37       6378.10       230.00 o                         
   3   4   9         18.88         27.62       155.43 o                         
   4   4   9      22544.25      26290.00       420.78 o                         
   5   4   9      86088.17      81923.62       832.75 o                         
   6   4   9      54861.57      54915.14       634.41 o                         
   7   4   9      58426.32      56890.96       687.31 o                         
   8   4   9        432.86        823.05       197.60 o                         
   9   4   9      21508.21      21828.63       489.45 o                         
  10   4   9      29673.38      31193.11       601.07 o                         
  11   4   9     180954.03     177560.14      1657.58 o                         
  12   4   9      66312.31      66685.12       803.09 o                         
  13   4   9        569.95        191.93       202.01 o                         
  14   4   9      17105.60      17197.55       430.96 o                         
  15   4   9      59866.53      56953.69       851.51 o                         
  16   4   9      29584.64      29465.64       783.50 o                         
  17   4   9      30811.54      29998.89       952.70 o                         
  18   4   9         27.06       -408.57       408.57 o                         
  19   4   9      12358.12      12931.99       775.75 o                         
  20   4   9      15389.88      16333.51       860.56 o                         
  21   4   9      18855.62      17439.23       939.22 o                         
  22   4   9       2059.18       2894.04       697.31 o                         
  23   4   9       1350.63        818.54       803.20 o                         
  24   4   9       3150.24       4333.52       996.06 o                         
  25   4   9      13695.72      10850.13      1251.81 o                         
  26   4   9        877.04       1960.29       982.48 o                         
  27   4   9       4616.55       3323.45      1145.25 o                         
  28   4   9        226.10       2373.15      3753.33 o                         
   1   5   9       1103.40       1001.73       153.30 o                         
   2   5   9       4237.48       4846.01       230.46 o                         
   3   5   9         66.90        -64.63       177.51 o                         
   4   5   9        484.79        433.38       177.89 o                         
   5   5   9       2347.18       3200.43       205.54 o                         
   6   5   9       8448.74       8309.08       317.65 o                         
   7   5   9      16475.16      19245.77       480.27 o                         
   8   5   9      51961.80      52626.95       721.31 o                         
   9   5   9      19146.72      21719.53       523.67 o                         
  10   5   9       2057.69       2479.81       258.05 o                         
  11   5   9       6690.78       7006.39       347.99 o                         
  12   5   9       9168.32       9110.16       392.96 o                         
  13   5   9       3607.00       2984.08       288.57 o                         
  14   5   9      10229.49      10497.14       412.28 o                         
  15   5   9      12040.42      12114.00       446.22 o                         
  16   5   9         24.37       -305.83       331.28 o                         
  17   5   9       8012.20       9409.89       689.49 o                         
  18   5   9       4630.60       4381.23       612.20 o                         
  19   5   9       2343.46       2979.08       590.77 o                         
  20   5   9        222.19       -102.66       519.60 o                         
  21   5   9        937.03        816.65       610.32 o                         
  22   5   9       3155.01       2980.65       862.97 o                         
  23   5   9       2648.20       3516.12       962.71 o                         
  24   5   9         21.88       -157.45       815.32 o                         
  25   5   9          2.53        679.23       892.03 o                         
  26   5   9        353.51       -181.24       887.58 o                         
  27   5   9       1561.52       2846.80      1124.06 o                         
   0   6   9       6049.21       5893.26       381.02 o                         
   1   6   9      51671.05      48721.98       643.97 o                         
   2   6   9      11261.69      11324.51       351.88 o                         
   3   6   9       6397.14       7666.35       300.37 o                         
   4   6   9      16654.31      16781.52       412.58 o                         
   5   6   9      21444.06      19499.67       442.17 o                         
   6   6   9      64035.30      64147.69       813.66 o                         
   7   6   9      50944.80      50447.48       742.08 o                         
   8   6   9        937.59        944.81       212.26 o                         
   9   6   9      15046.68      14961.10       433.86 o                         
  10   6   9      40011.38      40720.91       750.05 o                         
  11   6   9      46036.18      46571.13       828.81 o                         
  12   6   9      22653.99      25680.10       673.83 o                         
  13   6   9        313.41        416.72       290.43 o                         
  14   6   9        608.58        197.90       310.23 o                         
  15   6   9      28675.50      29350.18       888.05 o                         
  16   6   9      31589.55      28754.11       904.76 o                         
  17   6   9      13411.36      12816.59       813.53 o                         
  18   6   9        131.28        202.70       507.71 o                         
  19   6   9       9182.97      11823.22       904.02 o                         
  20   6   9       8819.72      10545.71      1051.96 o                         
  21   6   9      14265.14      14776.04      1067.93 o                         
  22   6   9        925.68        605.35       787.36 o                         
  23   6   9          4.07        278.90       845.43 o                         
  24   6   9       3488.14       4870.44      1076.05 o                         
  25   6   9       5060.12       4381.07      1089.85 o                         
  26   6   9        457.68        788.82       975.80 o                         
  27   6   9       1541.78      -1079.17      2527.12 o                         
   1   7   9       3363.86       4134.66       248.74 o                         
   2   7   9        626.06        540.75       184.49 o                         
   3   7   9       6380.49       6498.20       289.96 o                         
   4   7   9        458.87        698.05       184.58 o                         
   5   7   9        388.37        458.91       181.74 o                         
   6   7   9        234.41         20.67       174.83 o                         
   7   7   9        589.27        171.32       198.42 o                         
   8   7   9      20122.91      19160.28       526.09 o                         
   9   7   9       1820.07       2068.34       264.92 o                         
  10   7   9       1613.05        819.09       251.74 o                         
  11   7   9       9292.25      10087.41       433.85 o                         
  12   7   9       1006.35       1005.07       297.91 o                         
  13   7   9       4001.90       4422.91       420.06 o                         
  14   7   9       5123.57       4749.87       503.02 o                         
  15   7   9       5400.29       4436.75       522.88 o                         
  16   7   9       1982.81       1167.00       460.42 o                         
  17   7   9       1824.38       1719.88       614.41 o                         
  18   7   9      17976.26      18833.63      1044.74 o                         
  19   7   9        113.11        691.39       610.83 o                         
  20   7   9       4881.60       4941.96       952.55 o                         
  21   7   9       7113.12       7144.32       900.00 o                         
  22   7   9         76.99        316.32       792.71 o                         
  23   7   9       3274.01       3464.21       936.64 o                         
  24   7   9        315.30       -822.68       822.68 o                         
  25   7   9         23.92         77.38       870.02 o                         
  26   7   9         25.47        320.37      1232.80 o                         
   0   8   9       1129.67       1251.54       302.96 o                         
   1   8   9        473.67        433.38       197.48 o                         
   2   8   9       6961.68       7294.57       313.42 o                         
   3   8   9       4581.97       5130.19       294.07 o                         
   4   8   9       2203.19       2202.01       241.78 o                         
   5   8   9      16431.53      16698.56       448.91 o                         
   6   8   9       1482.45       1858.22       221.02 o                         
   7   8   9       2166.96       2027.80       223.87 o                         
   8   8   9         95.01         42.08       233.18 o                         
   9   8   9        661.18        286.91       227.12 o                         
  10   8   9        793.33        462.38       266.76 o                         
  11   8   9       2444.67       2560.90       367.92 o                         
  12   8   9        366.07       -162.05       303.51 o                         
  13   8   9       1160.15       1031.05       400.72 o                         
  14   8   9       2008.79       1194.24       508.76 o                         
  15   8   9       6280.35       6150.92       741.87 o                         
  16   8   9       8360.36       7779.26       802.51 o                         
  17   8   9        133.03       -568.89       568.89 o                         
  18   8   9         62.39       -499.02       699.67 o                         
  19   8   9        899.03       -318.10       714.72 o                         
  20   8   9        239.53        753.29       684.62 o                         
  21   8   9         13.08       1126.09       719.27 o                         
  22   8   9          5.67       -244.12       869.41 o                         
  23   8   9        201.27        660.58       939.33 o                         
  24   8   9         11.42       -126.36       978.84 o                         
  25   8   9        472.92       -147.72      1030.07 o                         
  26   8   9         87.73       -275.90      3778.31 o                         
   1   9   9       9742.37      10876.58       406.42 o                         
   2   9   9         60.63       -214.73       214.73 o                         
   3   9   9      23241.76      25113.86       568.52 o                         
   4   9   9        850.24       1064.22       237.87 o                         
   5   9   9        407.46        650.69       233.61 o                         
   6   9   9       4761.70       5811.97       308.46 o                         
   7   9   9      13882.54      12482.14       393.43 o                         
   8   9   9       1555.27       1971.82       211.83 o                         
   9   9   9       4199.18       4034.14       396.37 o                         
  10   9   9       8801.98       8145.57       522.71 o                         
  11   9   9       4046.21       3129.25       460.44 o                         
  12   9   9         10.30        483.79       463.94 o                         
  13   9   9      34907.45      37372.65      1293.33 o                         
  14   9   9       3612.88       3018.33       638.84 o                         
  15   9   9        733.81        968.77       642.72 o                         
  16   9   9       2372.47       1508.74       629.96 o                         
  17   9   9        551.71        214.95       636.57 o                         
  18   9   9       7678.81       8953.13       900.69 o                         
  19   9   9       1523.14       1276.60       720.54 o                         
  20   9   9       1741.80       2018.81       769.31 o                         
  21   9   9        805.60        459.71       748.04 o                         
  22   9   9         13.78        291.34       838.29 o                         
  23   9   9       5195.47       6883.77      1414.94 o                         
  24   9   9        617.37       -930.50       930.50 o                         
  25   9   9         12.76         97.96      2160.27 o                         
   0  10   9       8555.14       8876.59       537.69 o                         
   1  10   9      22533.53      22690.40       590.18 o                         
   2  10   9       7957.29       8305.82       392.05 o                         
   3  10   9        511.93       1146.01       257.70 o                         
   4  10   9        387.69        478.46       245.16 o                         
   5  10   9      55755.81      58039.75       858.51 o                         
   6  10   9        116.26        345.27       210.93 o                         
   7  10   9        858.96       1011.69       294.68 o                         
   8  10   9       5138.03       4415.05       428.66 o                         
   9  10   9       3891.98       4326.93       397.40 o                         
  10  10   9       9718.64      10828.40       618.17 o                         
  11  10   9      16030.87      16075.96       766.75 o                         
  12  10   9        898.64       1156.81       517.76 o                         
  13  10   9        153.71        173.94       582.33 o                         
  14  10   9       1037.65       1068.84       642.88 o                         
  15  10   9      16809.36      14844.96       983.88 o                         
  16  10   9        837.15        319.27       650.46 o                         
  17  10   9       9018.54       8038.24       889.72 o                         
  18  10   9         76.74       -319.35       683.57 o                         
  19  10   9       4803.62       2758.75       783.00 o                         
  20  10   9        585.30        433.92       746.88 o                         
  21  10   9      14108.02      14398.69      1240.74 o                         
  22  10   9        398.90       -797.58       873.54 o                         
  23  10   9        105.86       -940.30       940.30 o                         
  24  10   9       1068.39        493.85      2822.80 o                         
   1  11   9         21.62        321.10       276.94 o                         
   2  11   9      10103.88       9784.88       448.38 o                         
   3  11   9       9295.80       9836.16       448.81 o                         
   4  11   9        595.61        359.87       300.76 o                         
   5  11   9        483.36        260.66       282.26 o                         
   6  11   9        723.72       1503.38       365.46 o                         
   7  11   9       1849.00        814.99       362.97 o                         
   8  11   9       1497.69       1795.14       420.89 o                         
   9  11   9       6806.71       6701.62       579.57 o                         
  10  11   9       5627.87       6148.96       612.78 o                         
  11  11   9        258.11         92.53       470.19 o                         
  12  11   9       5451.51       5063.96       604.29 o                         
  13  11   9      19349.66      20463.72      1093.54 o                         
  14  11   9       6663.08       5288.89       795.99 o                         
  15  11   9        237.13        340.04       617.42 o                         
  16  11   9       5457.58       3964.71       834.81 o                         
  17  11   9       4242.55       2207.75       739.48 o                         
  18  11   9         77.75        268.23       687.17 o                         
  19  11   9       1441.43       1721.80       760.01 o                         
  20  11   9        228.86        -96.33       732.67 o                         
  21  11   9       1776.27       2968.94       916.53 o                         
  22  11   9         25.11       2425.15      1086.06 o                         
  23  11   9      11849.90      11877.84      3256.84 o                         
   0  12   9      27311.69      27480.17      1215.20 o                         
   1  12   9      19227.62      18906.48       810.07 o                         
   2  12   9        289.33        -89.10       369.01 o                         
   3  12   9        907.16        652.00       404.53 o                         
   4  12   9        243.83       -166.04       391.07 o                         
   5  12   9      71369.93      74426.60      1358.48 o                         
   6  12   9       3458.93       4185.36       486.45 o                         
   7  12   9       1632.06       1544.81       427.62 o                         
   8  12   9      15332.76      16194.68       743.24 o                         
   9  12   9       5749.87       5727.16       600.81 o                         
  10  12   9      27169.67      28126.78      1015.71 o                         
  11  12   9      21587.58      21604.04       952.26 o                         
  12  12   9       1999.87       1296.49       536.78 o                         
  13  12   9       5307.72       6266.24       819.42 o                         
  14  12   9       4320.22       4447.28       840.54 o                         
  15  12   9      39570.68      41701.13      1742.60 o                         
  16  12   9      15021.49      17439.54      1160.55 o                         
  17  12   9       5816.76       5180.55       867.45 o                         
  18  12   9         85.18        462.67       746.51 o                         
  19  12   9       2196.27       2380.18       826.41 o                         
  20  12   9       4363.82       4527.08       960.79 o                         
  21  12   9      19304.03      20435.83      1530.63 o                         
  22  12   9       2913.48      -2066.52      2066.52 o                         
   1  13   9        241.87        466.35       407.30 o                         
   2  13   9      16081.85      14261.07       678.25 o                         
   3  13   9       8408.71       8199.68       588.57 o                         
   4  13   9        582.29        502.23       417.94 o                         
   5  13   9        761.92       2269.76       497.73 o                         
   6  13   9         10.08       -425.13       425.13 o                         
   7  13   9        654.57        538.36       484.22 o                         
   8  13   9        657.19       1044.48       493.30 o                         
   9  13   9        410.65        275.16       471.18 o                         
  10  13   9       6850.76       4499.01       844.53 o                         
  11  13   9        531.44        485.77       570.56 o                         
  12  13   9       9308.94       9212.33       821.83 o                         
  13  13   9      10719.69      13246.32      1021.22 o                         
  14  13   9       3929.49       3310.40       863.32 o                         
  15  13   9        323.41       -503.11       742.24 o                         
  16  13   9       7372.08       5711.67       943.48 o                         
  17  13   9       1371.55       1876.49       816.54 o                         
  18  13   9        130.79       -116.43       761.75 o                         
  19  13   9          0.32       -737.86       737.86 o                         
  20  13   9        378.93       2262.06      1126.15 o                         
  21  13   9        595.28       1452.94      1539.34 o                         
   0  14   9      19167.68      18874.52      1184.24 o                         
   1  14   9        493.42        229.06       467.50 o                         
   2  14   9       1130.64        435.33       484.73 o                         
   3  14   9       7321.70       7100.12       650.13 o                         
   4  14   9         95.05        449.95       470.35 o                         
   5  14   9      29337.11      30034.82      1139.87 o                         
   6  14   9       1119.40       1496.34       535.61 o                         
   7  14   9        677.39        650.98       542.02 o                         
   8  14   9       8310.35       8943.99       751.62 o                         
   9  14   9       2995.39       2971.46       640.90 o                         
  10  14   9      17428.55      19174.51      1019.11 o                         
  11  14   9       3377.05       3403.98       711.38 o                         
  12  14   9       1872.04       1855.24       656.39 o                         
  13  14   9       5786.44       6852.85       851.33 o                         
  14  14   9       4465.36       5584.26       985.31 o                         
  15  14   9      17287.71      19366.08      1410.69 o                         
  16  14   9       4236.53       4747.32      1007.54 o                         
  17  14   9        475.50        743.85       848.39 o                         
  18  14   9         68.93       -502.35       853.71 o                         
  19  14   9        401.15       1306.66      1231.13 o                         
  20  14   9       3481.21       4923.18      2483.96 o                         
   1  15   9       3789.13       3417.99       651.65 o                         
   2  15   9       2002.71       1903.63       561.70 o                         
   3  15   9       2283.17       1911.52       547.31 o                         
   4  15   9       3189.08       2494.83       563.33 o                         
   5  15   9       3822.39       3677.42       642.09 o                         
   6  15   9       2613.08       2171.04       613.49 o                         
   7  15   9      15156.24      15618.80       917.66 o                         
   8  15   9        144.52        551.91       544.56 o                         
   9  15   9       3934.35       3039.82       634.18 o                         
  10  15   9       5596.30       5665.98       739.79 o                         
  11  15   9      10644.86      11003.45       989.50 o                         
  12  15   9       6414.84       7373.16       872.96 o                         
  13  15   9        249.17        -26.04       667.70 o                         
  14  15   9       4539.42       3827.40       935.68 o                         
  15  15   9       2375.27       1667.74       865.50 o                         
  16  15   9       4905.57       4320.41      1027.33 o                         
  17  15   9       1364.49       1052.51      1060.36 o                         
  18  15   9          0.31       1338.91      1320.57 o                         
   0  16   9       6849.31       6521.90      1066.08 o                         
   1  16   9       4614.63       4642.21       735.71 o                         
   2  16   9        866.17       -135.54       632.22 o                         
   3  16   9       4158.88       4076.06       741.02 o                         
   4  16   9       1158.93         57.47       589.30 o                         
   5  16   9         92.78        175.24       581.73 o                         
   6  16   9        176.50       -191.23       555.92 o                         
   7  16   9       2090.06       2225.90       693.16 o                         
   8  16   9       4090.88       3891.21       702.32 o                         
   9  16   9        653.26       -340.67       593.70 o                         
  10  16   9       9048.08       9214.68       921.03 o                         
  11  16   9       1578.17       2283.27       710.56 o                         
  12  16   9        309.94        784.49       676.19 o                         
  13  16   9       1109.63       1579.41       807.42 o                         
  14  16   9       2453.39        240.60       871.03 o                         
  15  16   9         48.82       -134.06      1006.72 o                         
  16  16   9          1.26       -258.69      1062.31 o                         
   1  17   9       2567.28       2184.83       765.36 o                         
   2  17   9         22.45        272.79       674.89 o                         
   3  17   9       2047.93       2563.90       715.72 o                         
   4  17   9          1.41        422.57       637.49 o                         
   5  17   9       3786.71       3011.50       728.30 o                         
   6  17   9        383.30        559.43       659.20 o                         
   7  17   9       5514.42       5852.98       816.55 o                         
   8  17   9       2181.69       1959.13       717.27 o                         
   9  17   9       8209.67       7638.51       903.45 o                         
  10  17   9       8154.77       6672.67       923.85 o                         
  11  17   9       5324.23       3982.85       852.57 o                         
  12  17   9       2707.14       1124.98       811.45 o                         
  13  17   9          7.52       -209.41       864.26 o                         
  14  17   9       1279.13        826.92      1026.53 o                         
   0  18   9       3683.31       3862.45      1297.57 o                         
   1  18   9       7538.49       6639.50       952.44 o                         
   2  18   9       5284.39       3354.49       857.60 o                         
   3  18   9       7857.92       9386.08      1053.04 o                         
   4  18   9        216.44        370.15       725.50 o                         
   5  18   9        347.23        377.53       712.70 o                         
   6  18   9       4912.27       5986.37       871.23 o                         
   7  18   9      10547.96      10133.37       984.24 o                         
   8  18   9       2527.92       1663.19       782.72 o                         
   9  18   9       3175.39       4683.81       952.79 o                         
  10  18   9         85.38       1583.88       924.94 o                         
  11  18   9       8538.67       7657.59      1436.98 o                         
   1  19   9       1818.23       3213.97       959.68 o                         
   2  19   9          3.11        447.91       909.87 o                         
   3  19   9       1865.92       1480.63       960.51 o                         
   4  19   9        987.84        777.10       903.65 o                         
   5  19   9        477.87        181.25       923.51 o                         
   6  19   9         40.11       -180.26      1050.84 o                         
   7  19   9       1544.23       2345.07      1406.63 o                         
   0   0  10     224410.03     225567.20      3065.98 o                         
   1   0  10          4.26         37.51       154.64 o                         
   2   0  10       3178.27       3242.59       244.58 o                         
   3   0  10      15102.23      16467.25       402.21 o                         
   4   0  10     285138.75     267990.66      2707.41 o                         
   5   0  10     233910.98     235574.89      2571.90 o                         
   6   0  10      53258.93      53081.30       819.12 o                         
   7   0  10      42826.18      34068.93       738.81 o                         
   8   0  10       1500.80       1105.47       230.51 o                         
   9   0  10       4294.19       6414.92       488.09 o                         
  10   0  10     262338.50     258149.42      3337.06 o                         
  11   0  10       6879.42       8233.01       503.45 o                         
  12   0  10     165036.64     165395.09      2257.70 o                         
  13   0  10       5435.74       5583.02       424.78 o                         
  14   0  10     203087.64     200566.58      2710.92 o                         
  15   0  10      25992.09      25410.04       839.08 o                         
  16   0  10        367.05         39.26       409.44 o                         
  17   0  10       7776.12       8425.00       701.86 o                         
  18   0  10          2.78        297.30       556.71 o                         
  19   0  10       4344.72       5102.72       897.62 o                         
  20   0  10       3577.59       3793.59       888.93 o                         
  21   0  10       3637.22       4196.54       954.38 o                         
  22   0  10      35627.87      36441.52      1917.10 o                         
  23   0  10       1197.30        950.55       971.06 o                         
  24   0  10       4392.08       3853.55      1206.83 o                         
  25   0  10       7981.93       8431.59      1418.27 o                         
  26   0  10      43603.02      48208.77      3671.15 o                         
  27   0  10       2101.44        659.14      1183.05 o                         
  28   0  10        606.38       1982.59      1289.35 o                         
   1   1  10      44631.96      41767.01       431.47 o                         
   2   1  10      12508.22      13332.66       247.85 o                         
   3   1  10      18598.29      19025.37       309.15 o                         
   4   1  10      23740.23      21109.30       317.63 o                         
   5   1  10        540.06        234.46       166.12 o                         
   6   1  10      12554.24      15066.01       340.59 o                         
   7   1  10      20021.06      18473.62       367.94 o                         
   8   1  10      32937.36      31255.04       456.48 o                         
   9   1  10       2116.41       2664.67       227.41 o                         
  10   1  10     119684.41     118634.52      1202.91 o                         
  11   1  10      45249.39      46345.27       737.05 o                         
  12   1  10      41053.17      43670.66       665.93 o                         
  13   1  10      92832.05      93613.14      1007.92 o                         
  14   1  10        384.37        793.76       230.04 o                         
  15   1  10        158.73        244.53       234.24 o                         
  16   1  10       1859.78       2377.95       320.85 o                         
  17   1  10       8627.69      10197.97       579.17 o                         
  18   1  10       2337.47       2595.68       445.14 o                         
  19   1  10       2987.89       3704.94       551.10 o                         
  20   1  10       2799.35       2699.75       589.20 o                         
  21   1  10      10674.63       9843.57       772.94 o                         
  22   1  10        129.43       -518.96       518.96 o                         
  23   1  10      27588.33      27749.36      1496.56 o                         
  24   1  10       6237.45       6505.82       963.48 o                         
  25   1  10       4841.58       4919.94       918.68 o                         
  26   1  10       1852.45       1749.55       844.78 o                         
  27   1  10          6.87        904.91       835.35 o                         
  28   1  10        161.26        190.12       962.95 o                         
   0   2  10     112910.48     112096.93      1252.02 o                         
   1   2  10        127.48        213.68       124.50 o                         
   2   2  10       8587.84       8670.81       266.46 o                         
   3   2  10      26341.22      28076.05       447.44 o                         
   4   2  10     136928.53     138104.69      1273.39 o                         
   5   2  10     193064.08     194041.61      1698.98 o                         
   6   2  10       1392.68       1808.80       164.56 o                         
   7   2  10      38792.26      34383.87       488.33 o                         
   8   2  10      23097.80      22973.80       456.69 o                         
   9   2  10       2426.77       2132.63       195.39 o                         
  10   2  10      77869.40      81338.23       934.05 o                         
  11   2  10      12512.14      14195.79       386.00 o                         
  12   2  10      89089.48      92105.45      1029.14 o                         
  13   2  10       4840.05       5199.62       258.69 o                         
  14   2  10     105215.26     105585.87      1123.88 o                         
  15   2  10      21985.81      23048.18       491.41 o                         
  16   2  10        186.08       -264.24       287.01 o                         
  17   2  10       7055.60       8217.78       578.81 o                         
  18   2  10        231.11       1140.45       432.03 o                         
  19   2  10       5337.64       4473.44       546.25 o                         
  20   2  10        749.73       1675.81       552.24 o                         
  21   2  10       8858.77       8553.86       735.96 o                         
  22   2  10      26392.83      28513.45      1292.25 o                         
  23   2  10        537.18       -554.85       677.29 o                         
  24   2  10       1695.97       1770.96       774.40 o                         
  25   2  10       8686.44       7970.97      1052.45 o                         
  26   2  10      19024.41      17276.00      1422.28 o                         
  27   2  10       1694.86        899.92      1291.50 o                         
  28   2  10       2198.20       1884.71      1233.70 o                         
   1   3  10      63273.94      62949.84       624.44 o                         
   2   3  10      69504.55      67922.28       697.82 o                         
   3   3  10       2710.72       2888.58       185.91 o                         
   4   3  10      91520.66      97186.94       957.47 o                         
   5   3  10       2087.79       3205.94       218.07 o                         
   6   3  10      24518.92      25515.23       457.04 o                         
   7   3  10       1351.58       1086.97       181.78 o                         
   8   3  10       7189.62       7713.66       312.01 o                         
   9   3  10       8702.10       9686.05       291.99 o                         
  10   3  10      32094.83      32755.23       599.18 o                         
  11   3  10      39076.86      41055.62       738.71 o                         
  12   3  10      24395.91      25254.34       574.73 o                         
  13   3  10      65755.39      60697.36       737.66 o                         
  14   3  10       6544.20       5763.13       272.23 o                         
  15   3  10       2120.03       2206.18       248.54 o                         
  16   3  10      19869.99      23336.91       748.72 o                         
  17   3  10       4919.26       5103.10       464.91 o                         
  18   3  10       2438.64       2271.53       478.50 o                         
  19   3  10       1204.77        611.21       462.26 o                         
  20   3  10       4248.31       3419.68       615.81 o                         
  21   3  10       7069.51       8476.68       755.98 o                         
  22   3  10        821.38       1353.61       678.26 o                         
  23   3  10      12174.47      11647.80      1137.12 o                         
  24   3  10       6650.48       7249.12      1070.89 o                         
  25   3  10       5662.59       3330.79      1055.85 o                         
  26   3  10       2887.94       3785.72      1077.06 o                         
  27   3  10          4.18       -719.85       991.99 o                         
   0   4  10     122625.97     114536.58      1410.37 o                         
   1   4  10        752.15        542.92       166.92 o                         
   2   4  10       6663.76       6468.46       243.14 o                         
   3   4  10      17032.14      18499.68       425.08 o                         
   4   4  10        303.10        248.85       156.88 o                         
   5   4  10      18891.92      19135.22       357.39 o                         
   6   4  10       7717.18       7274.95       261.32 o                         
   7   4  10      44875.60      40280.54       574.56 o                         
   8   4  10      27940.60      29055.54       515.91 o                         
   9   4  10      19758.80      19467.39       468.25 o                         
  10   4  10        354.00        719.71       201.51 o                         
  11   4  10       5893.54       5997.27       394.47 o                         
  12   4  10       6327.03       6162.11       326.06 o                         
  13   4  10      16347.61      16237.89       470.53 o                         
  14   4  10      18867.72      20939.46       524.57 o                         
  15   4  10      19693.74      19699.46       607.83 o                         
  16   4  10       1558.21        697.29       418.94 o                         
  17   4  10      19184.48      19833.41       862.94 o                         
  18   4  10       1264.70       1259.20       517.15 o                         
  19   4  10       9979.87      10989.72       740.04 o                         
  20   4  10      30349.87      31054.12      1752.90 o                         
  21   4  10       1020.13         82.21       643.82 o                         
  22   4  10      28919.21      26532.63      1350.22 o                         
  23   4  10        624.48        661.66       813.25 o                         
  24   4  10       1654.79       1514.78       937.59 o                         
  25   4  10       2114.81       1230.05      1400.46 o                         
  26   4  10        152.50       -254.11       938.97 o                         
  27   4  10       3420.73       3448.70      1132.71 o                         
   1   5  10      99561.90      98211.41       914.52 o                         
   2   5  10     132689.14     138809.34      1184.64 o                         
   3   5  10       9349.25      11748.79       319.10 o                         
   4   5  10      68938.37      69403.49       779.58 o                         
   5   5  10      12171.42      11308.80       320.24 o                         
   6   5  10      25410.15      25165.28       462.34 o                         
   7   5  10        659.73        854.06       210.34 o                         
   8   5  10       1181.37       1802.98       226.89 o                         
   9   5  10      36623.50      37002.58       691.38 o                         
  10   5  10      17845.18      18282.59       556.02 o                         
  11   5  10      22754.64      23776.19       651.44 o                         
  12   5  10       6824.41       8085.49       402.70 o                         
  13   5  10       6052.14       6010.60       343.17 o                         
  14   5  10      11405.80      11278.04       431.04 o                         
  15   5  10      17314.01      17125.95       603.69 o                         
  16   5  10      22408.16      23974.52       883.55 o                         
  17   5  10       1033.59        915.35       479.02 o                         
  18   5  10       5249.60       5573.13       618.66 o                         
  19   5  10      10416.34      10811.66       795.82 o                         
  20   5  10       1380.11       1586.09       600.92 o                         
  21   5  10      14863.02      18544.15      1530.41 o                         
  22   5  10       3939.76       2959.94       856.74 o                         
  23   5  10       4333.90       3664.55       995.29 o                         
  24   5  10      16406.13      17125.28      1486.00 o                         
  25   5  10       2172.50       1509.94      1072.16 o                         
  26   5  10       2439.86       1920.98      1112.81 o                         
  27   5  10         97.30       1322.31      1434.55 o                         
   0   6  10         54.98        147.36       239.23 o                         
   1   6  10      20164.14      24026.03       467.48 o                         
   2   6  10     118704.37     116970.31      1158.09 o                         
   3   6  10      65287.33      67588.60       822.39 o                         
   4   6  10      92325.44      91602.94       999.35 o                         
   5   6  10       7675.01       7875.16       286.67 o                         
   6   6  10     120893.88     121207.62      1215.92 o                         
   7   6  10      32488.87      29421.22       637.66 o                         
   8   6  10      29495.07      30253.67       630.00 o                         
   9   6  10      14824.81      14901.06       477.12 o                         
  10   6  10      76081.67      71918.22      1070.41 o                         
  11   6  10      13980.65      12299.16       500.75 o                         
  12   6  10       4013.11       4626.42       375.43 o                         
  13   6  10      11686.31      11526.51       527.56 o                         
  14   6  10       1475.63       2128.67       440.62 o                         
  15   6  10       9546.69       9767.19       532.75 o                         
  16   6  10      38747.06      34456.24      1122.90 o                         
  17   6  10      19963.92      20005.03       938.12 o                         
  18   6  10       5337.87       5642.12       669.53 o                         
  19   6  10      17726.17      18103.32      1044.33 o                         
  20   6  10      54614.03      53775.67      1807.85 o                         
  21   6  10        112.69       -557.26       750.41 o                         
  22   6  10       3490.35       2615.12       874.50 o                         
  23   6  10         12.27        618.60       854.93 o                         
  24   6  10        583.56       -453.75       905.11 o                         
  25   6  10        187.27       1221.28      1011.91 o                         
  26   6  10       2230.21       3693.44      1194.70 o                         
   1   7  10      48934.43      51476.27       691.31 o                         
   2   7  10      72517.27      73454.15       884.83 o                         
   3   7  10       9998.17      10171.35       354.55 o                         
   4   7  10      57431.64      56026.23       753.94 o                         
   5   7  10      15060.10      15664.63       435.20 o                         
   6   7  10        732.33       1409.24       220.06 o                         
   7   7  10       2395.69       2264.14       242.55 o                         
   8   7  10       1687.37       1774.39       254.59 o                         
   9   7  10      56412.46      56021.25       884.49 o                         
  10   7  10       5215.24       6022.42       361.06 o                         
  11   7  10      19473.11      20181.24       629.28 o                         
  12   7  10      16899.23      19777.50       663.43 o                         
  13   7  10         15.20        733.25       386.92 o                         
  14   7  10         74.60        290.02       407.21 o                         
  15   7  10      13198.90      14437.34       769.77 o                         
  16   7  10      14445.48      16455.54      1056.96 o                         
  17   7  10       4728.19       2879.46       737.03 o                         
  18   7  10      15956.30      16177.78      1163.54 o                         
  19   7  10      15289.29      16142.92      1082.05 o                         
  20   7  10       1123.29       1651.61       716.03 o                         
  21   7  10      13470.05      14356.46      1227.91 o                         
  22   7  10       1691.66       1019.64       847.67 o                         
  23   7  10       1771.53        557.53       897.85 o                         
  24   7  10      11673.12      12152.78      1349.17 o                         
  25   7  10        901.32       -819.18       863.82 o                         
  26   7  10       1184.73       2170.81      2036.36 o                         
   0   8  10     112575.16     112858.78      1606.32 o                         
   1   8  10      22515.76      22931.07       519.01 o                         
   2   8  10      31535.51      30139.04       603.46 o                         
   3   8  10      24909.22      26102.04       708.39 o                         
   4   8  10      40260.41      41798.52       680.79 o                         
   5   8  10       5621.78       5554.57       310.01 o                         
   6   8  10     207928.97     203233.77      1927.17 o                         
   7   8  10      31615.64      32306.26       616.19 o                         
   8   8  10      44657.93      42897.73       803.13 o                         
   9   8  10      17808.13      17462.10       574.50 o                         
  10   8  10      62632.96      61203.05       983.89 o                         
  11   8  10       1200.61       1050.80       317.85 o                         
  12   8  10        318.41        820.17       375.28 o                         
  13   8  10       3362.76       3441.57       597.30 o                         
  14   8  10        221.45       -469.72       469.72 o                         
  15   8  10       6687.02       5567.04       721.83 o                         
  16   8  10      72407.24      71364.16      1805.18 o                         
  17   8  10      29784.04      25991.86      1219.37 o                         
  18   8  10       3802.92       4150.46       765.74 o                         
  19   8  10       6716.19       7151.35       881.59 o                         
  20   8  10      70451.32      67583.59      2082.67 o                         
  21   8  10       1482.47       1575.09       817.08 o                         
  22   8  10         17.61       -878.30       878.30 o                         
  23   8  10          4.41        254.42       950.59 o                         
  24   8  10         18.95         25.57       947.90 o                         
  25   8  10         17.97       -697.93      1504.95 o                         
   1   9  10      10832.46      10535.42       396.70 o                         
   2   9  10       1995.08       2467.87       272.02 o                         
   3   9  10        811.50        288.46       252.13 o                         
   4   9  10      49605.24      51174.90       770.30 o                         
   5   9  10       2696.57       2775.89       276.39 o                         
   6   9  10        485.05        626.36       220.05 o                         
   7   9  10          0.66       -199.67       199.67 o                         
   8   9  10      26802.31      26866.36       625.22 o                         
   9   9  10      44946.87      49799.09      1017.42 o                         
  10   9  10      10605.29      11428.48       542.40 o                         
  11   9  10      30356.34      31096.86       978.52 o                         
  12   9  10      18788.94      21908.19       984.88 o                         
  13   9  10        909.74       1322.69       569.21 o                         
  14   9  10      10861.16      11148.13       870.15 o                         
  15   9  10       6095.69       5617.94       755.69 o                         
  16   9  10       4230.54       3083.36       693.44 o                         
  17   9  10       4076.85       3740.25       751.91 o                         
  18   9  10      19280.21      19549.81      1293.48 o                         
  19   9  10       9650.25       9330.24       936.70 o                         
  20   9  10        852.33        -37.61       762.75 o                         
  21   9  10      13044.55      14594.95      1281.28 o                         
  22   9  10       2004.25       2381.13       982.33 o                         
  23   9  10       2457.50       4169.27      1089.62 o                         
  24   9  10       1970.90       2057.82      1441.06 o                         
  25   9  10       2217.63        895.72      1821.49 o                         
   0  10  10      25439.97      23354.49       863.74 o                         
   1  10  10      16449.16      16508.33       508.61 o                         
   2  10  10       4757.60       4307.21       333.57 o                         
   3  10  10      25812.26      26811.25       631.03 o                         
   4  10  10       2408.79       2683.89       296.97 o                         
   5  10  10      15492.87      16467.86       505.45 o                         
   6  10  10     117935.10     116042.55      1272.83 o                         
   7  10  10      18025.44      18987.41       600.45 o                         
   8  10  10      31518.59      29773.31       878.14 o                         
   9  10  10       8059.16       8791.26       563.13 o                         
  10  10  10      20077.09      20243.69       823.83 o                         
  11  10  10          3.84       -122.27       441.53 o                         
  12  10  10       6647.74       6785.24       689.51 o                         
  13  10  10       1905.25       2291.90       668.38 o                         
  14  10  10      10504.21      13085.29       941.24 o                         
  15  10  10       3039.90       3617.41       695.67 o                         
  16  10  10      39262.54      36055.82      1619.66 o                         
  17  10  10       9172.14      10127.89       968.27 o                         
  18  10  10        161.58        610.50       704.42 o                         
  19  10  10       1423.79       1160.31       743.12 o                         
  20  10  10      18209.63      18877.04      1320.12 o                         
  21  10  10         48.19         15.03       862.51 o                         
  22  10  10         48.38       -772.62       910.27 o                         
  23  10  10          0.41       -445.05      1123.71 o                         
  24  10  10        941.99      -1845.71      1896.73 o                         
   1  11  10       1065.21        943.11       305.74 o                         
   2  11  10       6127.99       6825.47       455.34 o                         
   3  11  10      31541.26      31307.67       800.66 o                         
   4  11  10      12521.27      14371.81       597.29 o                         
   5  11  10       3084.63       3251.09       423.63 o                         
   6  11  10        747.33        595.78       362.23 o                         
   7  11  10       3372.22       3364.62       462.45 o                         
   8  11  10      23379.69      23288.53       880.40 o                         
   9  11  10      10356.81      11186.50       686.27 o                         
  10  11  10      16167.68      17351.03       817.33 o                         
  11  11  10      13298.27      13259.35       777.59 o                         
  12  11  10      10317.77      12600.74       751.19 o                         
  13  11  10      10746.92      11932.56       883.48 o                         
  14  11  10      11566.44      12745.89      1000.06 o                         
  15  11  10       3659.60       2476.54       709.70 o                         
  16  11  10        403.69       -563.77       641.53 o                         
  17  11  10         12.50         76.09       673.99 o                         
  18  11  10      10627.27       8808.74       978.73 o                         
  19  11  10       7578.40       5910.28       922.10 o                         
  20  11  10        186.56       -784.91       784.91 o                         
  21  11  10      15185.30      15298.29      1438.26 o                         
  22  11  10       5798.12       6486.60      1431.73 o                         
  23  11  10       5841.13       4014.28      4427.81 o                         
   0  12  10       2560.14       2158.53       609.43 o                         
   1  12  10        145.52       -164.64       379.10 o                         
   2  12  10        831.88       1003.93       411.02 o                         
   3  12  10      11355.43      10378.44       594.15 o                         
   4  12  10       1394.33       1181.54       440.80 o                         
   5  12  10      30902.00      32871.55      1086.96 o                         
   6  12  10      16989.23      18179.20       793.95 o                         
   7  12  10       9639.58      10501.44       660.09 o                         
   8  12  10       9552.71      10808.62       746.83 o                         
   9  12  10       1272.22       1159.62       498.58 o                         
  10  12  10        230.47         85.50       467.89 o                         
  11  12  10       1162.61       1301.26       498.09 o                         
  12  12  10       6792.77       6407.81       664.03 o                         
  13  12  10       2291.40       2696.15       687.32 o                         
  14  12  10      15774.12      17482.10      1225.74 o                         
  15  12  10      11072.15       9817.48       984.29 o                         
  16  12  10       4721.03       4550.90       842.51 o                         
  17  12  10       1965.93       1901.23       803.19 o                         
  18  12  10          1.15        621.15       741.26 o                         
  19  12  10        835.11        851.59       814.43 o                         
  20  12  10       2643.52       3591.36       941.69 o                         
  21  12  10        786.50       -704.28      1496.82 o                         
  22  12  10       4143.32       3413.76      2310.34 o                         
   1  13  10       1188.98        820.88       460.16 o                         
   2  13  10        361.75       -420.16       420.16 o                         
   3  13  10      13330.23      14156.66       724.60 o                         
   4  13  10      49963.79      52715.70      1315.18 o                         
   5  13  10        247.38        479.45       470.06 o                         
   6  13  10      12064.62      10718.98       797.02 o                         
   7  13  10      11462.02      11174.89       719.69 o                         
   8  13  10      27874.09      26449.29      1008.30 o                         
   9  13  10       4664.44       4332.26       575.13 o                         
  10  13  10      10525.29      11602.64       786.73 o                         
  11  13  10       6689.44       7999.67       782.33 o                         
  12  13  10         39.44       -174.22       539.08 o                         
  13  13  10       7993.25       8302.85       880.92 o                         
  14  13  10       4200.17       4169.87       938.85 o                         
  15  13  10        811.71       -286.39       732.30 o                         
  16  13  10        818.19       2197.12       767.47 o                         
  17  13  10        499.59         30.23       764.81 o                         
  18  13  10      10060.64       8563.94      1062.54 o                         
  19  13  10       2035.21       1268.53       912.44 o                         
  20  13  10        142.36       -723.07      1137.04 o                         
  21  13  10       6832.63       9960.45      3087.56 o                         
   0  14  10      69714.94      66620.90      2180.65 o                         
   1  14  10        139.92        -79.85       486.88 o                         
   2  14  10         30.08        428.53       493.25 o                         
   3  14  10      12828.94      13602.81       788.82 o                         
   4  14  10      24904.70      26240.55      1012.21 o                         
   5  14  10      23572.13      21170.86       941.25 o                         
   6  14  10       1574.21       1266.41       522.83 o                         
   7  14  10       4591.75       4053.58       597.52 o                         
   8  14  10        985.56        793.97       572.25 o                         
   9  14  10       1820.02       1907.56       614.69 o                         
  10  14  10      13962.26      13479.88       906.21 o                         
  11  14  10       1393.38        482.76       611.32 o                         
  12  14  10      10853.49      12169.18       946.99 o                         
  13  14  10       3525.79       4115.45       806.08 o                         
  14  14  10      18031.86      18247.21      1217.40 o                         
  15  14  10       7784.78       8462.42      1065.06 o                         
  16  14  10       2335.04       2269.53       842.58 o                         
  17  14  10        197.50       -376.06       765.43 o                         
  18  14  10       2858.83       3611.80      1042.62 o                         
  19  14  10       2089.79       3015.34      1344.95 o                         
   1  15  10       6804.72       8541.54       733.69 o                         
   2  15  10         64.75         55.31       505.91 o                         
   3  15  10       7670.75       7790.07       710.07 o                         
   4  15  10      31238.33      31067.18      1130.54 o                         
   5  15  10         31.08        448.50       687.13 o                         
   6  15  10      16892.72      17576.54      1012.95 o                         
   7  15  10        207.61       1335.95       622.13 o                         
   8  15  10        565.58       -360.95       692.76 o                         
   9  15  10        486.22       1159.51       636.87 o                         
  10  15  10       1545.62       2054.31       638.54 o                         
  11  15  10       7424.20       7664.22       801.27 o                         
  12  15  10        250.97        967.34       612.11 o                         
  13  15  10      16797.73      20727.02      1730.31 o                         
  14  15  10        627.86        849.15       843.66 o                         
  15  15  10         40.46       -299.85       830.53 o                         
  16  15  10       3686.85       2154.58       948.70 o                         
  17  15  10       1611.29       1929.65      1106.17 o                         
   0  16  10      85744.36      85825.26      2732.69 o                         
   1  16  10       1364.42       2117.71       625.52 o                         
   2  16  10       1734.42        345.48       611.27 o                         
   3  16  10        617.67       1363.79       614.97 o                         
   4  16  10      12312.93      12738.84       917.88 o                         
   5  16  10      15647.88      15229.29      1024.34 o                         
   6  16  10       6112.67       5652.83       752.50 o                         
   7  16  10       1421.33        288.54       604.02 o                         
   8  16  10        164.04          0.31       627.80 o                         
   9  16  10        729.96        502.47       670.00 o                         
  10  16  10      17384.15      17844.61      1105.53 o                         
  11  16  10          4.68         87.27       667.50 o                         
  12  16  10       7841.69       6993.43       928.12 o                         
  13  16  10       2936.20       2323.29       960.16 o                         
  14  16  10      13610.77      12892.30      1273.18 o                         
  15  16  10       9254.63       7804.70      1297.26 o                         
  16  16  10       3389.28       3877.58      2429.55 o                         
   1  17  10       7779.17       8808.72       979.97 o                         
   2  17  10       5963.52       5564.52       830.34 o                         
   3  17  10       4933.72       6868.37       841.08 o                         
   4  17  10       2942.82       2558.12       719.72 o                         
   5  17  10         14.13        276.35       638.37 o                         
   6  17  10       6264.83       5876.66       821.39 o                         
   7  17  10        150.15        803.49       689.06 o                         
   8  17  10       1234.80       1650.82       708.15 o                         
   9  17  10         14.47        436.10       726.32 o                         
  10  17  10       6273.60       6041.35       912.86 o                         
  11  17  10       7546.00       5417.43       976.89 o                         
  12  17  10       3443.84       4297.71      1093.13 o                         
  13  17  10      12459.88      13015.51      1452.52 o                         
   0  18  10      28776.70      30664.65      2707.26 o                         
   1  18  10         43.85        916.89       779.68 o                         
   2  18  10        182.14        983.28       761.03 o                         
   3  18  10       1273.15       2533.54       831.33 o                         
   4  18  10       5689.31       5905.55       890.69 o                         
   5  18  10       6226.16       6270.05       893.50 o                         
   6  18  10        644.58       1149.21       727.93 o                         
   7  18  10       3759.05       2740.60       827.35 o                         
   8  18  10        349.27        192.79       779.37 o                         
   9  18  10          9.64       -131.36       866.45 o                         
  10  18  10       2498.41       1949.19      1135.29 o                         
   1  19  10       5434.56       6936.94      1180.86 o                         
   2  19  10       6263.22       4835.88      1303.44 o                         
   3  19  10        191.14       -401.80       889.78 o                         
   4  19  10        167.42        574.59       985.80 o                         
   5  19  10          0.60       1263.41      1298.45 o                         
   1   1  11        162.63         13.27       152.47 o                         
   2   1  11      30500.09      29493.16       409.93 o                         
   3   1  11       2915.91       2797.65       186.14 o                         
   4   1  11       4035.69       4001.64       230.48 o                         
   5   1  11       2772.80       2838.81       198.70 o                         
   6   1  11       7414.31       8691.58       266.06 o                         
   7   1  11      13678.95      14719.20       331.95 o                         
   8   1  11       1230.50       1715.22       173.92 o                         
   9   1  11       3195.05       3398.17       249.95 o                         
  10   1  11        264.09        125.93       177.85 o                         
  11   1  11       2010.52       1942.82       206.01 o                         
  12   1  11       4281.98       5073.66       274.40 o                         
  13   1  11         37.27        161.99       231.69 o                         
  14   1  11       3663.37       4491.93       327.03 o                         
  15   1  11       1091.61       1318.49       236.63 o                         
  16   1  11       2122.27       1488.60       333.24 o                         
  17   1  11         17.98       -114.12       376.04 o                         
  18   1  11       1401.14       1575.07       528.44 o                         
  19   1  11        173.59        979.53       520.03 o                         
  20   1  11       2443.07       2790.41       604.15 o                         
  21   1  11       1275.44       1560.34       723.98 o                         
  22   1  11       2035.26       2216.14       602.63 o                         
  23   1  11        388.01        625.95       772.85 o                         
  24   1  11        553.34        232.88       780.44 o                         
  25   1  11          8.26        -51.01       773.47 o                         
  26   1  11        301.80       -267.62       887.85 o                         
  27   1  11         20.49       -350.31       796.34 o                         
   0   2  11       2089.08       2421.73       265.47 o                         
   1   2  11       2321.27       2922.58       171.68 o                         
   2   2  11       5424.96       5741.12       226.42 o                         
   3   2  11      20539.84      22452.35       440.53 o                         
   4   2  11      15739.68      16880.46       459.89 o                         
   5   2  11      34009.01      35231.66       506.92 o                         
   6   2  11       2219.21       2097.11       193.56 o                         
   7   2  11       8205.33       9155.51       269.62 o                         
   8   2  11        161.76        341.29       169.36 o                         
   9   2  11      24574.59      25305.93       489.80 o                         
  10   2  11      47660.37      48879.54       674.13 o                         
  11   2  11      49273.82      50036.85       735.28 o                         
  12   2  11        293.51        387.12       184.03 o                         
  13   2  11       2001.84       2527.35       266.80 o                         
  14   2  11        282.53        219.98       247.48 o                         
  15   2  11      17634.21      17113.58       591.84 o                         
  16   2  11        315.95       -234.29       298.91 o                         
  17   2  11         36.56        251.78       394.36 o                         
  18   2  11       3478.00       3633.95       527.67 o                         
  19   2  11       1034.01       1069.23       539.51 o                         
  20   2  11        909.30        482.53       530.54 o                         
  21   2  11       5556.64       4397.72       745.98 o                         
  22   2  11        467.33       -120.79       573.17 o                         
  23   2  11        382.42       -388.59       655.53 o
[truncated: 397,711 more chars]
